# Supplementary material for: CCL3 and IL‐7 Synergistically Enhance CAR‐T Efficacy in Solid Tumors
Source: Adv Sci (Weinh). 2026 Jun 22:e75993. Online ahead of print. doi: 10.1002/advs.75993 (PMC13336563; doi:10.1002/advs.75993)
Supplement: Supplementary file 2 — Supporting File 2: advs75993‐sup‐0002‐Data.zip. [file ADVS-9999-e75993-s002.zip]

Archive with 35 entries (32 files):
- advs75993-sup-0002-Data/
- advs75993-sup-0002-Data/Figure1.xls
- advs75993-sup-0002-Data/Figure2.xls
- advs75993-sup-0002-Data/Figure3.xls
- advs75993-sup-0002-Data/Figure4.xls
- advs75993-sup-0002-Data/Figure5.xls
- advs75993-sup-0002-Data/Figure6.xls
- advs75993-sup-0002-Data/FigureS1.xls
- advs75993-sup-0002-Data/FigureS2.xls
- advs75993-sup-0002-Data/FigureS3-HE/
- advs75993-sup-0002-Data/FigureS3-HE/3P7-heart_10.00X.png
- advs75993-sup-0002-Data/FigureS3-HE/3P7-kidney_10.00X.png
- advs75993-sup-0002-Data/FigureS3-HE/3P7-liver_10.00X.png
- advs75993-sup-0002-Data/FigureS3-HE/3P7-lung_10.00X.png
- advs75993-sup-0002-Data/FigureS3-HE/WT-heart_10.00X.png
- advs75993-sup-0002-Data/FigureS3-HE/WT-kidney_10.00X.png
- advs75993-sup-0002-Data/FigureS3-HE/WT-liver_10.00X.png
- advs75993-sup-0002-Data/FigureS3-HE/WT-lung_10.00X.png
- advs75993-sup-0002-Data/FigureS3.xls
- advs75993-sup-0002-Data/FigureS4.xls
- advs75993-sup-0002-Data/FigureS5.xls
- advs75993-sup-0002-Data/FigureS6.xls
- advs75993-sup-0002-Data/FigureS7.xls
- advs75993-sup-0002-Data/FigureS8.xls
- advs75993-sup-0002-Data/TableS1-amino acid identity of TCRβ/
- advs75993-sup-0002-Data/TableS1-amino acid identity of TCRβ/Rank1 vs p15E.MSD
- advs75993-sup-0002-Data/TableS1-amino acid identity of TCRβ/Rank10 vs p15E.MSD
- advs75993-sup-0002-Data/TableS1-amino acid identity of TCRβ/Rank2 vs p15E.MSD
- advs75993-sup-0002-Data/TableS1-amino acid identity of TCRβ/Rank3 vs p15E.MSD
- advs75993-sup-0002-Data/TableS1-amino acid identity of TCRβ/Rank4 vs p15E.MSD
- advs75993-sup-0002-Data/TableS1-amino acid identity of TCRβ/Rank5 vs p15E.MSD
- advs75993-sup-0002-Data/TableS1-amino acid identity of TCRβ/Rank6 vs p15E.MSD
- advs75993-sup-0002-Data/TableS1-amino acid identity of TCRβ/Rank7 vs p15E.MSD
- advs75993-sup-0002-Data/TableS1-amino acid identity of TCRβ/Rank8 vs p15E.MSD
- advs75993-sup-0002-Data/TableS1-amino acid identity of TCRβ/Rank9 vs p15E.MSD
