# Supplementary material for: CCL3 and IL‐7 Synergistically Enhance CAR‐T Efficacy in Solid Tumors
Source: Adv Sci (Weinh). 2026 Jun 22:e75993. Online ahead of print. doi: 10.1002/advs.75993 (PMC13336563; doi:10.1002/advs.75993)
Supplement: Supplementary file 2 — Supporting File 2: advs75993‐sup‐0002‐Data.zip. [file ADVS-9999-e75993-s002.zip › advs75993-sup-0002-Data/Figure1.xls]

## Sheet: A
gene	cor	p.value	pval
CCL3	0.288639	1.03E-229	228.989
CXCL13	0.271882	4.84E-203	202.315
CCL5	0.236759	4.91E-153	152.309
CCL4	0.224696	1.21E-137	136.916
CCL4L2	0.192891	2.88E-101	100.54
CCL3L3	0.147271	2.36E-59	58.6265
CXCL10	0.0320055	0.00044407	3.35255
CCL28	0.0195904	0.0315886	1.50047
CXCL14	0.0130028	0.153674	0.8134
CCL1	0.00694971	0.445762	0.350897
CCL16	0.00623113	0.494191	0.306106
CCL13	0.00584364	0.521429	0.282804
CCL8	0.00435241	0.632985	0.198606
CCL14	0.00283481	0.755783	0.121603
CCL27	0.00281162	0.757718	0.120493
CX3CL1	0.00177691	0.845429	0.072923
CXCL11	0.00118725	0.896361	0.0475172
CCL23	-0.00031569	0.97237	0.0121685
CCL15	-0.000494279	0.956752	0.0192007
PF4	-0.000991756	0.913352	0.0393616
CCL7	-0.00218432	0.810599	0.0911942
CCL26	-0.00312529	0.731678	0.13568
CXCL12	-0.00481627	0.597206	0.223876
CCL25	-0.00541989	0.552077	0.258
PPBP	-0.005484	0.547384	0.261708
CXCL17	-0.00602642	0.508485	0.293722
CXCL6	-0.00801381	0.379264	0.421059
CCL11	-0.00957742	0.293343	0.532624
CCL22	-0.0105531	0.246918	0.607448
CCL19	-0.0127811	0.160813	0.793679
CCL21	-0.0129939	0.153956	0.812603
CXCL16	-0.014953	0.100866	0.996255
CCL17	-0.0164985	0.0702553	1.15332
CXCL1	-0.0167436	0.0661857	1.17924
CXCL9	-0.0178487	0.050179	1.29948
CCL2	-0.0231863	0.0109517	1.96052
CXCL5	-0.0319368	0.000456843	3.34023
CXCL2	-0.040353	9.46e-06	5.0241
CXCL3	-0.0455301	5.79e-07	6.23699
CCL20	-0.0533374	4.74E-09	8.32438
CCL18	-0.0639217	2.21E-12	11.6551
XCL2	-0.141031	1.56E-54	53.8055
XCL1	-0.150795	3.59E-62	61.4452

## Sheet: B
indication	variable	Speaman_rho
ACC(79)	CCL3	0.525714
BLCA(408)	CCL3	0.816603
BRCA(1097)	CCL3	0.509739
CESC(305)	CCL3	0.626681
CHOL(36)	CCL3	0.628571
COAD(452)	CCL3	0.539226
DLBC(48)	CCL3	0.63985
ESCA(184)	CCL3	0.453245
GBM(154)	CCL3	0.428474
HNSC(520)	CCL3	0.520919
KICH(66)	CCL3	0.559401
KIRC(533)	CCL3	0.499767
KIRP(290)	CCL3	0.500037
LGG(516)	CCL3	0.104694
LIHC(371)	CCL3	0.615153
LUAD(515)	CCL3	0.580965
LUSC(502)	CCL3	0.643772
MESO(87)	CCL3	0.506589
OV(303)	CCL3	0.517087
PAAD(178)	CCL3	0.466877
PCPG(179)	CCL3	0.260895
PRAD(497)	CCL3	0.387339
READ(160)	CCL3	0.624009
SARC(259)	CCL3	0.645201
SKCM(470)	CCL3	0.728691
STAD(415)	CCL3	0.477612
TGCT(150)	CCL3	0.809454
THCA(505)	CCL3	0.579869
THYM(120)	CCL3	0.508504
UCEC(532)	CCL3	0.647759
UCS(57)	CCL3	0.569327
UVM(80)	CCL3	0.700525

## Sheet: F
Ctrl-CAR-T	CCL3-CAR-T
56.8	75.22
58.5	72.9
62.4	73.8

## Sheet: G
Ctrl-CAR-T	CCL3-CAR-T
3897	3557
4279	3263
3745	3272

## Sheet: H
	UTD				Ctrl-CAR-T				CCL3-CAR-T
0	0	0	0	0	0	0	0	0	0	0	0	0
7	0	0	0	0	0	0	0	0	0	0	0	0
14	35.1079	16.3113	35.1489	127.719	52.1078	25.4397	22.5696	62.3765	39.0207	6.53371	30.0868	27.7575
21	77.1117	19.4153	105.105	339.948	83.9734	61.0292	29.1224	74.7499	32.761	27.9772	85.1522	42.8105
28	145.782	42.4215	284.687	707.638	256.072	121.791	144.218	192.26	49.4939	76.5858	171.12	111.001
35	666.59	653.879	730.174	1540.06	656.577	528	506.084	348.288	216.453	311.739	313.777	471.778

## Sheet: I
Ctrl-CAR-T	CCL3-CAR-T
38.7	57
37.1	42.3
31.9	49.4

## Sheet: J
Ctrl-CAR-T	CCL3-CAR-T
0.81	1.57
1.12	2.84
1.01	1.75

## Sheet: K
Ctrl-CAR-T	CCL3-CAR-T
83.3	68.3
71.3	64.5
83.3	66.3

## Sheet: L
Ctrl-CAR-T	CCL3-CAR-T
61.3	44.8
63.4	44.5
61.9	45.7
