# Supplementary material for: CCL3 and IL‐7 Synergistically Enhance CAR‐T Efficacy in Solid Tumors
Source: Adv Sci (Weinh). 2026 Jun 22:e75993. Online ahead of print. doi: 10.1002/advs.75993 (PMC13336563; doi:10.1002/advs.75993)
Supplement: Supplementary file 2 — Supporting File 2: advs75993‐sup‐0002‐Data.zip. [file ADVS-9999-e75993-s002.zip › advs75993-sup-0002-Data/Figure2.xls]

## Sheet: B
UTD	Ctrl-CAR-T	CCL3-CAR-T	IL-7-CAR-T	3P7-CAR-T
18.7	40.1	35	60.8	68.5
19.6	38.2	36.4	51.8	69.1
18.4	41	34.4	61.7	67

## Sheet: C
UTD	Ctrl-CAR-T	CCL3-CAR-T	IL-7-CAR-T	3P7-CAR-T
2.5	8.34	11.4	9.27	16.2
3.29	8.97	7	9.32	21.6
1.95	9.76	9.72	11.5	19.8

## Sheet: D
UTD	Ctrl-CAR-T	CCL3-CAR-T	IL-7-CAR-T	3P7-CAR-T
1.26	7.42	4.43	10.4	13.6
1.12	4.64	4.13	9.56	13.7
1.64	7.35	5.61	12	14.5

## Sheet: E
UTD	Ctrl-CAR-T	CCL3-CAR-T	IL-7-CAR-T	3P7-CAR-T
3.9	45.2	62	52.3	69.3
5.17	44.6	50.1	58.4	64.8
3.5	46.1	57	55.1	68.4

## Sheet: F
UTD	Ctrl-CAR-T	CCL3-CAR-T	IL-7-CAR-T	3P7-CAR-T
1216	7569	6602	9012	6811
1278	8250	6433	7944	6835
1354	8366	7401	8098	6867

## Sheet: G
UTD	Ctrl-CAR-T	CCL3-CAR-T	IL-7-CAR-T	3P7-CAR-T
357	806	873	813	590
368	1152	704	794	672
333	858	736	807	596

## Sheet: H
UTD	Ctrl-CAR-T	CCL3-CAR-T	IL-7-CAR-T	3P7-CAR-T
1491	6337	6025	5481	3724
1723	6475	5791	6213	3935
1575	6054	6751	4653	4180

## Sheet: I
days after tumor inoculation	UTD	Ctrl-CAR-T	3P7-CAR-T	CCL3-CAR-T	IL-7-CAR-T	CCL3-CAR-T + IL-7 CAR-T
31	1
41	1
41	1
44	1
48	1
31		1
34		1
41		1
48		1
58		1
88			0
88			0
88			0
88			0
88			0
31				1
34				1
38				1
44				1
58				1
31					1
34					1
34					1
38					1
58					1
31						1
34						1
48						1
54						1
88						0

## Sheet: J-O
	CY-UTD					CY + Ctrl-CAR-T					CY + 3P7-CAR-T					CY+CCL3-CAR-T					CY + IL-7-CAR-T					CY + CCL3CAR-T+IL-7CAR-T
0	0	0	0	0	0	0	0	0	0	0	0	0	0	0	0	0	0	0	0	0	0	0	0	0	0	0	0	0	0	0
11	203.417	157.033	185.837	131.361	151.847	268.869	226.915	190.393	124.24	164.387	149.564	210.138	132.256	89.3595	108.031	226.316	88.5885	78.9909	417.667	129.822	145.998	213.761	260.784	162.829	120.599	183.591	224.224	173.663	191.34	307.429
14	154.382	177.528	191.691	196.563	159.491	609.779	157.974	251.075	139.796	171.113	140.155	259.795	96.9991	112.945	69.8034	209.933	85.3388	122.421	346.227	146.827	168.794	198.124	191.91	196.262	201.362	180.469	334.64	171.608	226.983	328.575
18	181.085	182.682	114.827	584.929	138.96	877.295	178.363	229.762	147.03	356.468	78.0173	209.602	78.0662	74.7809	66.0567	219.139	144.908	236.29	552.438	220.32	176.62	199.624	246.268	209.073	215.472	151.943	376.168	695.083	193.655	352.239
21	115.388	136.751	130.901	345.184	114.558	538.372	85.8637	191.913	77.615	316.426	17.786	0	79.9508	19.3856	57.7325	96.9095	101.402	461.642	481.202	169.349	177.675	132.883	153.218	217.069	97.5	67.5138	403.204	873.618	133.873	213.189
24	184.263	192.666	154.528	1206.61	127.056	473.402	113.559	264.425	100.177	507.331	0	0	36.6369	0	0	100.362	131.757	250.286	863.662	93.5638	291.735	289.056	328.696	443.156	43.4774	38.1048	674.071	494.043	101.504	348.924
28	261.152	158.039	235.381	1372.51	109.279	413.559	110.528	355.271	87.1186	920.587	0	0	17.3817	0	0	127.803	788.544	738.473	1238.43	194.718	493.474	427.196	844.998	676.369	65.36	0	845.411	1458.99	114.135	444.106
31	345.594	348.389	649.068	3217.23	181.049	771.25	214.203	1029.5	62.9584	1984.5	0	0	10.1509	0	0	198.205	1072.25	1014.73	1850.68	251.061	918.089	929.17	1051.32	1637.26	118.346	0	1675.98	2585.1	94.0349	513.42
34	656.887	670.018	790.866		330.626	1347.6	277.133	1994.27	145.085		0	0	0	0	0	313.7	3640.39	1414.66		672.323	1747.74	1903.83	2888.08		177.942	0			150	1079.99
38	625.156	768.641	1361.55		443.344	1549.56	461.424		160.38		0	0	0	0	0	298.743		2267.07		1032.47	2562.23				126.198	0			223.714	858.457
41	1583	1874.47	2902.55		1238.63	3711.34	1273.76		517.427		0	0	0	0	0	812.473				1868.72					326.597	0			432.708	1788.11
44	2362.25				1597.97		1532.09		600.795		0	0	0	0	0	729.527				2594.46					451.475	0			706.364	1780.38
48					2508.55		1914.44		859.2		0	0	0	0	0	1090.42									604.479	0			693.297	3013.97
51									857.068		0	0	0	0	0	1103.46									514.966	0			1192.98
54									1382.91		0	0	0	0	0	1505.58									899.102	0			2002.14
58									2477.44		0	0	0	0	0	2341.44									1169.24	0
61											0	0	0	0	0											0
64											0	0	0	0	0											0
68											0	0	0	0	0											0
71											0	0	0	0	0											0
74											0	0	0	0	0											0
78											0	0	0	0	0											0
81											0	0	0	0	0											0
84											0	0	0	0	0											0
88											0	0	0	0	0											0
