# Supplementary material for: CCL3 and IL‐7 Synergistically Enhance CAR‐T Efficacy in Solid Tumors
Source: Adv Sci (Weinh). 2026 Jun 22:e75993. Online ahead of print. doi: 10.1002/advs.75993 (PMC13336563; doi:10.1002/advs.75993)
Supplement: Supplementary file 2 — Supporting File 2: advs75993‐sup‐0002‐Data.zip. [file ADVS-9999-e75993-s002.zip › advs75993-sup-0002-Data/Figure3.xls]

## Sheet: A
Days after tumor inoculation	UTD	Con-CAR-T	3P7-CAR-T
21	1
28	1
28	1
34	1
34	1
24		1
28		1
34		1
34		1
38		1
44		1
34			1
51			1
58			0
58			0
58			0
58			0

## Sheet: B
time	UTD							Ctrl-CAR-T							3P7-CAR-T
0	0	0	0	0	0	0	0	0	0	0	0	0	0	0	0	0	0	0	0	0	0
4	69.2772	44.1262	55.4074	81.5258	25.8877	39.6221	46.8375	58.6379	19.125	27.0954	67.8895	26.6195	38.812	24.3291	20.1502	61.4136	28.2362	68.4727	26.545	51.984	24.5
7	102.691	241.08	148.791	144.091	251.399	159.014	88.3256	194.851	67.4274	154.065	137.935	177.216	119.945	298.511	132.164	103.977	54.76	73.8484	90.0628	78.1456	31.2056
11	214.419	385.382	307.286	346.133	399.691	205.283	178.814	286.717	128.444	512.009	262.467	310.292	205.282	529.103	251.339	202.686	91.0376	103.162	102.611	160.585	19.1168
14	237.254	636.902	344.44	448.14	504.168	282.377	235.939	498.941	171.214	629.416	399.405	464.091	287.913	716.715	271.32	292.457	142.916	102.74	145.002	270.62	23.42
18	385.602	1189.77	540.941	651.35	886.721	570.329	404.552	502.441	219.024	1065.38	538.628	590.823	496.003	1029.33	345.295	508.576	322.349	187.5	265.06	384.578	33.2338
21	571.476	1231.78	606.999	935.569	843.989	350.883	449.62	656.275	271.244	990.638	629.598	764.956	588.252	1081.17	391.42	450.72	273.436	204.227	396.055	409.896	10.7291
24	911.437	1577.2	936.77	1257.84	1496.31	724.763	817.452	995.588	456.896	1358.31	893.068	1320.79	887.279	1579.61	667.184	871.812	486.749	442.138	617.159	647.374	94.8583
28	1217.95	1942.88	1240.89	1973.19	1831.17	1040.88	1227.39	1194.79	593.203	1618.93	1180.67	1620.52	1099.58	2144.74	860.644	1103.44	737.984	773.037	1106.85	702.45	228.497
31	1630.49	2350.36	1463.12	2814.66	2648.82	1128.3	1903.42	1767.91	924.873	1768.2	1650.5	1641.13	1371	2481.28	905.849	1284.87	804.139	757.319	1306.7	969.383	285.625

## Sheet: C
	UTD						Con-CAR-T						3P7-CAR-T
0	0	0	0	0	0	0	0	0	0	0	0	0	0	0	0	0	0	0
7	82.954	58.6802	80.7099	64.537	59.9632	58.3933	70.6478	72.2738	59.6227	79.3268	48.4218	91.0668	74.5033	82.4538	43.4967	60.9314	34.7982	77.5284
11	187.277	128.883	116.557	91.2965	189.056	69.0162	73.684	88.2131	121.278	108.218	91.8841	118.86	59.2707	47.3339	29.1364	107.402	40.7428	102.632
14	356.548	207.528	202.343	90.0178	273.71	89.8538	153.949	163.525	188.076	333.175	189.377	163.012	105.222	85.6794	67.1115	201.816	79.1284	258.552
18	573.816	380.683	297.844	239.659	332.532	366.52	234.444	233.961	256.307	536.687	588.519	299.733	296.682	143.48	193.179	554.052	301.609	380.009
21	1081.22	1051.72	1116.54	875.836	808.807	1704.33	984.78	775.19	988.052	1057.84	1206.58	1089.69	663.05	357.189	279.687	716.083	463.368	614.728
24	2173.66	1097.37	2031.26	1212.19	986.056	1634.38	1302.22	991	970.155	1345.19	1614.74	1566.84	914.959	346.316	215.453	639.726	607.787	743.964

## Sheet: D-MC38
Days after tumor inoculation	UTD	Ctrl-CAR-T	3P7-CAR-T
44	1
44	1
61	1
64	1
68	1
91	0
44		1
61		1
61		1
91		0
91		0
91		0
91			0
91			0
91			0
91			0
91			0
91			0

## Sheet: E-F
days after tumor inoculation	UTD	Ctrl-CAR-T	3P7-CAR-T
34	1
41	1
41	1
41	1
41	1
54	1
38		1
41		1
41		1
41		1
44		1
51		1
41			1
48			1
48			1
51			1
84			0
84			0
	time	UTD						Ctrl-CAR-T						3P7-CAR-T
0		0	0	0	0	0	0	0	0	0	0	0	0	0	0	0	0	0	0
7		125.687	51.4008	145.616	335.782	64.1483	71.3675	84.3909	69.5368	78.7947	69.8987	51.221	77.1728	42.7824	47.9308	67.3756	79.0779	88.2058	118.197
11		107.165	78.2993	153.774	212.695	114.745	107.242	107.932	103.682	97.1556	81.2999	72.875	99.7757	93.2045	57.2744	125.327	102.228	125.768	138.029
14		83.6853	84.3721	129.929	222.918	139.286	116.307	95.1636	111.773	201.026	163.042	68.544	180.63	77.7411	169.453	149.947	176.814	224.762	113.764
18		137.822	162.602	153.858	159.021	125.134	141.805	104.323	96.7441	108.285	84.9653	59.9289	163.225	74.2036	30.2642	78.8628	103.8	124.508	62.2059
21		171.011	168.432	163.061	173.644	172.701	92.0767	76.5805	228.548	164.574	130.83	80.5723	167.821	57.9318	51.8551	127.008	86.1685	138.457	30.7938
24		345.483	237.141	209.183	180.77	220.045	151.65	159.442	207.622	113.714	104.713	123.837	423.164	32.2788	87.1563	157.696	62.3602	199.186	0
28		769.584	583.969	293.516	252.899	290.155	301.51	122.248	584.078	155.605	372.95	230.326	595.179	24.482	153.824	330.433	113.246	441.368	0
31		1071.54	693.446	483.042	280	419.66	278.067	132.899	1040.3	284.972	457.854	290.564	967.547	28.9039	181.742	295.857	181.608	513.394	0
34		1935.11	1037.55	1032.37	400.545	649.677	346.102	144.336	1216.37	678.399	570.356	615.723	1641.25	57.1517	197.406	319.533	243.843	755.657	0

## Sheet: G
Days after tumor inoculation	UTD	CY + CD19-CAR-T	CY + CD19-3P7-CAR-T
28	1
31	1
31	1
31	1
34	1
31		1
34		1
38		1
38		1
41		1
34			1
91			0
91			0
91			0
91			0

## Sheet: H
	days after tumor inoculation	UTD	Ctrl-CAR-T(CD28)	3P7-CAR-T(CD28)	Ctrl-CAR-T(CD27)	3P7-CAR-T(CD27)
	31	1
	38	1
	38	1
	41	1
	41	1
	38		1
	44		1
	48		1
	48		1
	58		0
	58			0
	58			0
	58			0
	58			0
	58			0
	31				1
	38				1
	38				1
	41				1
	58				0
	58					0
	58					0
	58					0
	58					0
	58					0
		CY+UTD					CY + CAR-T(CD28)					CY + 3P7 (CD28)					CY + T2-CAR-(CD27)					CY + 3P7(CD27)
11		115.317	127.181	99.6825	121.405	282.951	275.394	90.3285	115.133	101.495	143.113	95.2716	177.282	71.6615	72.1645	182.484	209.783	247.972	146.414	175.877	89.3595	91.458	99.2591	114.987	103.031	128.138
14		161.892	145.545	116.182	154.421	135.792	306.292	211.3	137.145	125.069	150.343	132.862	97.9553	121.261	80.1642	156.498	435.409	257.731	217.645	268.517	217.575	101.583	175.933	94.8174	112.97	88.9583
18		204.803	138.092	251.032	68.1994	124.005	338.784	102.675	253.18	141.078	165.388	51.9166	91.769	72.9552	41.3614	179.605	204.82	314.962	215.571	374.642	115.624	85.7563	126.006	34.8531	84.1581	73.1046
21		301.348	100.984	281.009	103.715	103.001	255.673	65.088	278.298	87.0111	54.4029	26.755	24.5877	0	0	21.33	190.23	245.325	328.3	231.165	61.1899	66.3013	58.1047	0	0	0
24		588.615	266.202	465.47	176.51	199.968	413.671	65.3184	352.657	31.7458	80.0356	19.0383	11.3175	0	0	0	243.218	338.024	779.937	344.074	0	74.7788	23.2306	0	0	0
28		1067.76	408.786	889.803	286.375	379.71	314.583	67.626	454.345	0	126.731	26.168	0	0	0	0	336.495	633.475	1305.91	348.39	0	60.8673	14.3322	0	0	0
31		1485.93	924.665	1553.95	442.416	873.036	543.59	82.7847	983.337	0	245.186	44.1472	0	0	0	0	656.232	1000.8	2214.76	651.068	0	65.664	0	0	0	0

## Sheet: K
	UTD					Ctrl-CAR-T					3P7-CAR-T
0	0	0	0	0	0	0	0	0	0	0	0	0	0	0	0
6	67.24	78.48	74.61	75.46	78.18	60.52	82.84	73.29	79.31	92.59	81.87	74.07	65.4	70.31	118.15
9	130.02	131.22	148.72	132.45	137.42	138.23	179.37	184.41	149.45	176.68	128.7	137.03	125.04	153.98	148.56
13	228.64	364.14	254.98	273.43	377.54	161.45	288.24	454.83	387.35	240.95	119.42	156.61	155.66	95.23	115.67
17	565.56	532.48	506.4	468.78	336.42	241.17	478.76	497.24	393.9	533.29	160.95	89.04	139.78	102.72	96.29
21	794.66	763.26	666.8	582.26	359.15	261.44	530.22	549.39	351.12	729.22	196.93	90.85	147.23	57.38	79.38
24	1178.9	951.61	1125.65	937.36	518.24	511.5	915.04	776.37	617.31	1401.57	249.65	182.89	163.23	37.54	128.95
