# Supplementary material for: CCL3 and IL‐7 Synergistically Enhance CAR‐T Efficacy in Solid Tumors
Source: Adv Sci (Weinh). 2026 Jun 22:e75993. Online ahead of print. doi: 10.1002/advs.75993 (PMC13336563; doi:10.1002/advs.75993)
Supplement: Supplementary file 2 — Supporting File 2: advs75993‐sup‐0002‐Data.zip. [file ADVS-9999-e75993-s002.zip › advs75993-sup-0002-Data/Figure4.xls]

## Sheet: A
Gene Symbol	Ctrl-CAR-T-1	Ctrl-CAR-T-2	Ctrl-CAR-T-3	3P7-CAR-T-1	3P7-CAR-T-2	3P7-CAR-T-3
Gzmd	706.66	718.3	639.95	1341.15	1525.99	1425.51
Gzmg	161.08	152.89	149.78	297.86	311.35	301.27
Gzma	2268.73	2475.24	2105.83	4027.05	4542.07	4545.27
Gzme	291.29	319.34	282.54	508.17	569.01	545.37
Gzmf	330.99	350.06	302.5	517.6	552.48	546.58
Gzmc	1037.8	1077.44	977.22	1545.46	1750.57	1667.1
Itgae	0.88	0.74	0.74	1.72	1.68	1.56
Prf1	55.89	51.59	47.79	82.41	89.6	79.63
Batf	28.67	26.78	33.45	44.38	41.24	46.48
Cd27	25.54	22.35	22.55	32.81	36.19	29.12
Prdm1	13.01	12.28	11.18	15.9	17.92	16.09
Runx3	50.79	49.01	51.3	64.53	65.33	58.74
Itgb3	48.48	46.28	48.02	59.54	61.66	57.02
Il2ra	193.29	186.88	154.25	218.64	236.99	200.85
Tbx21	17.65	15.55	19.5	21.46	21.62	20.9
Ccl3	143.18	156.67	126.73	170.84	174.81	160.42
Id2	224.8	232.23	211.7	259.51	273.35	245.08
Il7	0.59	0.59	0.78	13.26	16.56	13.12
Bhlhe40	190.23	197.12	186.48	216.24	222.53	204.61

## Sheet: B-D
Ctrl-CAR-T	3P7-CAR-T	Runx3
1.02337	1.26429
0.998845	1.44727
0.978289	1.46747
Ctrl-CAR-T	3P7-CAR-T	Blimp1
1.0293	1.63203
1.02574	1.26722
0.947151	1.41095
Ctrl-CAR-T	3P7-CAR-T	Itgae
0.913831	1.56555
1.07177	1.30285
1.02101	1.39636

## Sheet: E
UTD	Ctrl-CAR-T	CCL3-CAR-T	IL-7-CAR-T	3P7-CAR-T
0.66	13.2	13.8	19.9	24.6
0.62	18.3	16.3	18.4	20.9
0.81	14.8	15.7	17.9	21.4

## Sheet: F
Ctrl-CAR-T	3P7-CAR-T
12	28.5
4.16	31.2
15	22.2

## Sheet: L
Ctrl-CAR-T	3P7-CAR-T	Trm in TME/CD69_CD103+
8.37	24.1
19	34.5
6.06	28.5

## Sheet: M
cloneType	group	n
Single(1)	Ctrl-CAR-T	402
Single(1)	3P7-CAR-T	237
Small(2-5)	Ctrl-CAR-T	319
Small(2-5)	3P7-CAR-T	238
Medium(6-10)	Ctrl-CAR-T	231
Medium(6-10)	3P7-CAR-T	183
Large(11-50)	Ctrl-CAR-T	519
Large(11-50)	3P7-CAR-T	230
Hyper(51-500)	3P7-CAR-T	60

## Sheet: O
Ctrl-CAR-T	3P7-CAR-T	spleen-CAR in CD8
1.14	12.4
0.42	10.6
0.67	8.11

## Sheet: P
Ctrl-CAR-T	3P7-CAR-T	TDLN-CAR in CD8
0.19	1.08
0.13	1.11
0.1	1.39
0.19	1.32
0.29	1.03

## Sheet: Q
Ctrl-CAR-T	3P7-CAR-T	spleen-Tcm
26.4	35.7
28.9	36
23.8	37.2

## Sheet: R
Ctrl-CAR-T	3P7-CAR-T	TDLN-Tcm
6.16	52.7
9.43	62.9
15.4	66
10.4	58.6
18.3	49.7

[truncated: 3 more sheets: T, U, V]
