# Supplementary material for: CCL3 and IL‐7 Synergistically Enhance CAR‐T Efficacy in Solid Tumors
Source: Adv Sci (Weinh). 2026 Jun 22:e75993. Online ahead of print. doi: 10.1002/advs.75993 (PMC13336563; doi:10.1002/advs.75993)
Supplement: Supplementary file 2 — Supporting File 2: advs75993‐sup‐0002‐Data.zip. [file ADVS-9999-e75993-s002.zip › advs75993-sup-0002-Data/Figure5.xls]

## Sheet: B
	naïve mice+MC38-TROP2
0	0	0	0	0	0
4	50.82	20.1263	18.6848	70.557	22.6625
7	150.241	125.08	77.2885	55.282	136.979
11	215.374	286.15	139.245	336.174	307.38
14	250.104	394.051	273.172	312.103	238.551
18	325.206	992.093	328.171	592.641	757.555

## Sheet: C
	3p7-MC38-TROP2
0	0	0	0	0
4	0	0	36.5989	0
7	0	0	14.7226	0
11	0	0	0	0
14	0	0	0	0
18	0	0	0	0

## Sheet: E
	naive mice-mc38
0	0	0	0	0	0
4	62.0469	82.3466	26.6394	57.834	14.3809
7	402.545	148.386	343.262	116.145	460.786
11	415.993	195.618	465.708	326.465	1025.2
14	770.035	303.151	1473.37	454.94	1154.62
18	1690.83	704.948	1592.49	872.105	3581.62

## Sheet: F
	3p7-MC38
0	0	0	0	0
4	0	0	0	0
7	0	0	8.61729	0
11	0	0	0	0
14	0	0	0	0
18	0	0	0	0

## Sheet: I
time	naive mice					tumor-rejected mice					B16-Trop2
7	138.238	81.2071	109.882	138.831		0	0	0	0	0
11	181.094	144.348	286.162	301.712		0	0	0	0	0
14	310.663	428.196	1346.88	617.038		0	0	0	0	0
18	2185.05	1929.86	5756.68	2070.55		0	0	0	0	0

## Sheet: J
time	naive mice					tumor-rejected mice					B16
7	0	31.6074	34.8367	61.0417		0	0	0	0	0
11	149.351	89.204	167.557	199.819		12.3211	32.0914	82.8255	34.1121	14.6997
14	320.943	506.473	625.711	945.729		28.3541	121.467	214.685	90.8253	21.181
18	1418.34	1999.47	2530.68	3524.18		193.015	302.563	1466.56	167.29	106.48
