# Supplementary material for: CCL3 and IL‐7 Synergistically Enhance CAR‐T Efficacy in Solid Tumors
Source: Adv Sci (Weinh). 2026 Jun 22:e75993. Online ahead of print. doi: 10.1002/advs.75993 (PMC13336563; doi:10.1002/advs.75993)
Supplement: Supplementary file 2 — Supporting File 2: advs75993‐sup‐0002‐Data.zip. [file ADVS-9999-e75993-s002.zip › advs75993-sup-0002-Data/Figure6.xls]

## Sheet: C
Ctrl-CAR-T	3P7-CAR-T	M1
2.87	14.1
6.51	10
6.1	9.99

## Sheet: D
Ctrl-CAR-T	3P7-CAR-T	M2
61.9	41.3
50.2	29.4
51.3	30.1

## Sheet: E
Ctrl-CAR-T	3P7-CAR-T	DC of CD45
0.027	0.073
0.028	0.054
0.015	0.054

## Sheet: F
Ctrl-CAR-T	3P7-CAR-T
10.37	11.51
13.47	32.53
20.11	13.4
18.85	12.47
38.31	26.74

## Sheet: G
Ctrl-CAR-T	3P7-CAR-T
26	16.9
22.9	14.4
17.3	28.6
17.9	22.4
21.4	19.5

## Sheet: H
celltype	ID	Description	BgRatio	pvalue	p.adjust	qvalue	geneID	Count
cDC	GO:0042129	regulation of T cell proliferation	196/28943	3.73e-05	0.0027162	0.00197806	Coro1a/H2-DMb1/Il1b/Irf1/Sdc4/Pdcd1lg2/Cd274	7
cDC	GO:0050870	positive regulation of T cell activation	246/28943	2.02e-05	0.00163206	0.00118854	Actb/Coro1a/H2-DMb1/Il1b/Irf1/Lgals1/Pdcd1lg2/Cd274	8
cDC	GO:0071346	cellular response to interferon-gamma	112/28943	0.000178061	0.00710781	0.00517623	Gapdh/Irf1/Mrc1/Ccl8/Vim	5
cDC	GO:0002697	regulation of immune effector process	464/28943	0.000322671	0.00987152	0.00718888	H2-DMb1/Il1b/Irf1/Klrd1/Ptafr/Ptprj/Spi1/Tnfaip3/Litaf	9
Migratory-cDC	GO:0019884	antigen processing and presentation of exogenous antigen	40/28943	9.58E-08	1.69e-05	1e-05	B2m/H2-Ab1/Cd74/Ifi30	4
Migratory-cDC	GO:0022407	regulation of cell-cell adhesion		0.000171924	0.00480483	0.00283366	B2m/Coro1a/H2-Ab1/Cd74/Prkcd	5
Migratory-cDC	GO:0023026	MHC class II protein complex binding	13/28404	3.69e-07	1.9e-05	1.14e-05	B2m/H2-Ab1/Cd74	3
Migratory-cDC	GO:0002449	lymphocyte mediated immunity		0.000150524	0.00444046	0.00261877	B2m/Coro1a/H2-Ab1/Cd74/Prkcd	5
Mono/Macro	GO:0034341	response to interferon-gamma	139/28943	9.24E-09	4.47e-06	3.1e-06	Actg1/Capg/Gapdh/Gbp2/Irf1/Acod1/Mrc1/Ccl4/Ccl7/Ccl8/Ifitm2	11
Mono/Macro	GO:0050900	leukocyte migration	385/28943	2.66e-07	3.32e-05	2.31e-05	Coro1a/Fcgr3/Gas6/Mif/Ptafr/Ccl4/Ccl7/Ccl8/Tnf/Rhog/Pf4/Vav3/Pycard/Lyve1/Ppia	15
Mono/Macro	GO:0030595	leukocyte chemotaxis	228/28943	9.83e-06	0.000415569	0.000288954	Coro1a/Fcgr3/Gas6/Mif/Ccl4/Ccl7/Ccl8/Pf4/Vav3/Ppia	10
Mono/Macro	GO:0070663	regulation of leukocyte proliferation	280/28943	1e-05	0.000417432	0.00029025	Cd38/Cd44/Cd86/Cebpb/Coro1a/H2-DMb1/Irf1/Mif/Rps3/Vav3/Pycard	11

## Sheet: I
source	target	ligand	receptor	prob	-log10(Pval)	interaction_name	interaction_name_2	pathway_name	annotation	evidence	ST	group
Mono/Macro	T-cell	Cd80	Cd28	0.0242679564151232	3	CD80_CD28	Cd80 - Cd28	CD80	Cell-Cell Contact	PMID: 23954143	Mono/Macro_T-cell~CD80_CD28	Ctrl-CAR-T
cDC	T-cell	Cd80	Cd28	0.0256791341549476	3	CD80_CD28	Cd80 - Cd28	CD80	Cell-Cell Contact	PMID: 23954143	cDC_T-cell~CD80_CD28	Ctrl-CAR-T
Migratory-cDC	T-cell	Cd80	Cd28	0.0574767535406047	3	CD80_CD28	Cd80 - Cd28	CD80	Cell-Cell Contact	PMID: 23954143	Migratory-cDC_T-cell~CD80_CD28	Ctrl-CAR-T
Mono/Macro	T-cell	Cd86	Cd28	0.0579948758541277	3	CD86_CD28	Cd86 - Cd28	CD86	Cell-Cell Contact	PMID: 23954143	Mono/Macro_T-cell~CD86_CD28	Ctrl-CAR-T
cDC	T-cell	Cd86	Cd28	0.0572485100879635	3	CD86_CD28	Cd86 - Cd28	CD86	Cell-Cell Contact	PMID: 23954143	cDC_T-cell~CD86_CD28	Ctrl-CAR-T
Migratory-cDC	T-cell	Cd86	Cd28	0.0624839114489175	3	CD86_CD28	Cd86 - Cd28	CD86	Cell-Cell Contact	PMID: 23954143	Migratory-cDC_T-cell~CD86_CD28	Ctrl-CAR-T
T-cell	T-cell	H2-D1	Cd8a	0.126626112951219	3	H2-D1_CD8A	H2-d1 - Cd8a	MHC-I	Cell-Cell Contact	KEGG: mmu04514	T-cell_T-cell~H2-D1_CD8A	Ctrl-CAR-T
Mono/Macro	T-cell	H2-D1	Cd8a	0.127811912071031	3	H2-D1_CD8A	H2-d1 - Cd8a	MHC-I	Cell-Cell Contact	KEGG: mmu04514	Mono/Macro_T-cell~H2-D1_CD8A	Ctrl-CAR-T
cDC	T-cell	H2-D1	Cd8a	0.122579426062486	3	H2-D1_CD8A	H2-d1 - Cd8a	MHC-I	Cell-Cell Contact	KEGG: mmu04514	cDC_T-cell~H2-D1_CD8A	Ctrl-CAR-T
Migratory-cDC	T-cell	H2-D1	Cd8a	0.131971565324537	3	H2-D1_CD8A	H2-d1 - Cd8a	MHC-I	Cell-Cell Contact	KEGG: mmu04514	Migratory-cDC_T-cell~H2-D1_CD8A	Ctrl-CAR-T
T-cell	T-cell	H2-K1	Cd8a	0.13473699248432	3	H2-K1_CD8A	H2-k1 - Cd8a	MHC-I	Cell-Cell Contact	KEGG: mmu04514	T-cell_T-cell~H2-K1_CD8A	Ctrl-CAR-T
Mono/Macro	T-cell	H2-K1	Cd8a	0.11499509982671	3	H2-K1_CD8A	H2-k1 - Cd8a	MHC-I	Cell-Cell Contact	KEGG: mmu04514	Mono/Macro_T-cell~H2-K1_CD8A	Ctrl-CAR-T
cDC	T-cell	H2-K1	Cd8a	0.109564528433037	3	H2-K1_CD8A	H2-k1 - Cd8a	MHC-I	Cell-Cell Contact	KEGG: mmu04514	cDC_T-cell~H2-K1_CD8A	Ctrl-CAR-T
Migratory-cDC	T-cell	H2-K1	Cd8a	0.131386408173225	3	H2-K1_CD8A	H2-k1 - Cd8a	MHC-I	Cell-Cell Contact	KEGG: mmu04514	Migratory-cDC_T-cell~H2-K1_CD8A	Ctrl-CAR-T
T-cell	T-cell	H2-D1	Cd8b1	0.118763585025647	3	H2-D1_CD8B1	H2-d1 - Cd8b1	MHC-I	Cell-Cell Contact	KEGG: mmu04514	T-cell_T-cell~H2-D1_CD8B1	Ctrl-CAR-T
Mono/Macro	T-cell	H2-D1	Cd8b1	0.119885861847448	3	H2-D1_CD8B1	H2-d1 - Cd8b1	MHC-I	Cell-Cell Contact	KEGG: mmu04514	Mono/Macro_T-cell~H2-D1_CD8B1	Ctrl-CAR-T
cDC	T-cell	H2-D1	Cd8b1	0.114935100203648	3	H2-D1_CD8B1	H2-d1 - Cd8b1	MHC-I	Cell-Cell Contact	KEGG: mmu04514	cDC_T-cell~H2-D1_CD8B1	Ctrl-CAR-T
Migratory-cDC	T-cell	H2-D1	Cd8b1	0.123824182544976	3	H2-D1_CD8B1	H2-d1 - Cd8b1	MHC-I	Cell-Cell Contact	KEGG: mmu04514	Migratory-cDC_T-cell~H2-D1_CD8B1	Ctrl-CAR-T
T-cell	T-cell	H2-K1	Cd8b1	0.126443752873204	3	H2-K1_CD8B1	H2-k1 - Cd8b1	MHC-I	Cell-Cell Contact	KEGG: mmu04514	T-cell_T-cell~H2-K1_CD8B1	Ctrl-CAR-T
Mono/Macro	T-cell	H2-K1	Cd8b1	0.107765658121826	3	H2-K1_CD8B1	H2-k1 - Cd8b1	MHC-I	Cell-Cell Contact	KEGG: mmu04514	Mono/Macro_T-cell~H2-K1_CD8B1	Ctrl-CAR-T
cDC	T-cell	H2-K1	Cd8b1	0.102636898626836	3	H2-K1_CD8B1	H2-k1 - Cd8b1	MHC-I	Cell-Cell Contact	KEGG: mmu04514	cDC_T-cell~H2-K1_CD8B1	Ctrl-CAR-T
Migratory-cDC	T-cell	H2-K1	Cd8b1	0.123270020400501	3	H2-K1_CD8B1	H2-k1 - Cd8b1	MHC-I	Cell-Cell Contact	KEGG: mmu04514	Migratory-cDC_T-cell~H2-K1_CD8B1	Ctrl-CAR-T
T-cell	cDC	NA	NA	0	-0.000434077	H2-D1_CD8A	NA	NA	NA	NA	T-cell_cDC~H2-D1_CD8A	Ctrl-CAR-T
cDC	cDC	NA	NA	0	-0.000434077	H2-D1_CD8A	NA	NA	NA	NA	cDC_cDC~H2-D1_CD8A	Ctrl-CAR-T
Migratory-cDC	cDC	NA	NA	0	-0.000434077	H2-D1_CD8A	NA	NA	NA	NA	Migratory-cDC_cDC~H2-D1_CD8A	Ctrl-CAR-T
Mono/Macro	cDC	NA	NA	0	-0.000434077	H2-D1_CD8A	NA	NA	NA	NA	Mono/Macro_cDC~H2-D1_CD8A	Ctrl-CAR-T
T-cell	Migratory-cDC	NA	NA	0	-0.000434077	H2-D1_CD8A	NA	NA	NA	NA	T-cell_Migratory-cDC~H2-D1_CD8A	Ctrl-CAR-T
cDC	Migratory-cDC	NA	NA	0	-0.000434077	H2-D1_CD8A	NA	NA	NA	NA	cDC_Migratory-cDC~H2-D1_CD8A	Ctrl-CAR-T
Migratory-cDC	Migratory-cDC	NA	NA	0	-0.000434077	H2-D1_CD8A	NA	NA	NA	NA	Migratory-cDC_Migratory-cDC~H2-D1_CD8A	Ctrl-CAR-T
Mono/Macro	Migratory-cDC	NA	NA	0	-0.000434077	H2-D1_CD8A	NA	NA	NA	NA	Mono/Macro_Migratory-cDC~H2-D1_CD8A	Ctrl-CAR-T
T-cell	Mono/Macro	NA	NA	0	-0.000434077	H2-D1_CD8A	NA	NA	NA	NA	T-cell_Mono/Macro~H2-D1_CD8A	Ctrl-CAR-T
cDC	Mono/Macro	NA	NA	0	-0.000434077	H2-D1_CD8A	NA	NA	NA	NA	cDC_Mono/Macro~H2-D1_CD8A	Ctrl-CAR-T
Migratory-cDC	Mono/Macro	NA	NA	0	-0.000434077	H2-D1_CD8A	NA	NA	NA	NA	Migratory-cDC_Mono/Macro~H2-D1_CD8A	Ctrl-CAR-T
Mono/Macro	Mono/Macro	NA	NA	0	-0.000434077	H2-D1_CD8A	NA	NA	NA	NA	Mono/Macro_Mono/Macro~H2-D1_CD8A	Ctrl-CAR-T
T-cell	cDC	NA	NA	0	-0.000434077	H2-D1_CD8B1	NA	NA	NA	NA	T-cell_cDC~H2-D1_CD8B1	Ctrl-CAR-T
cDC	cDC	NA	NA	0	-0.000434077	H2-D1_CD8B1	NA	NA	NA	NA	cDC_cDC~H2-D1_CD8B1	Ctrl-CAR-T
Migratory-cDC	cDC	NA	NA	0	-0.000434077	H2-D1_CD8B1	NA	NA	NA	NA	Migratory-cDC_cDC~H2-D1_CD8B1	Ctrl-CAR-T
Mono/Macro	cDC	NA	NA	0	-0.000434077	H2-D1_CD8B1	NA	NA	NA	NA	Mono/Macro_cDC~H2-D1_CD8B1	Ctrl-CAR-T
T-cell	Migratory-cDC	NA	NA	0	-0.000434077	H2-D1_CD8B1	NA	NA	NA	NA	T-cell_Migratory-cDC~H2-D1_CD8B1	Ctrl-CAR-T
cDC	Migratory-cDC	NA	NA	0	-0.000434077	H2-D1_CD8B1	NA	NA	NA	NA	cDC_Migratory-cDC~H2-D1_CD8B1	Ctrl-CAR-T
Migratory-cDC	Migratory-cDC	NA	NA	0	-0.000434077	H2-D1_CD8B1	NA	NA	NA	NA	Migratory-cDC_Migratory-cDC~H2-D1_CD8B1	Ctrl-CAR-T
Mono/Macro	Migratory-cDC	NA	NA	0	-0.000434077	H2-D1_CD8B1	NA	NA	NA	NA	Mono/Macro_Migratory-cDC~H2-D1_CD8B1	Ctrl-CAR-T
T-cell	Mono/Macro	NA	NA	0	-0.000434077	H2-D1_CD8B1	NA	NA	NA	NA	T-cell_Mono/Macro~H2-D1_CD8B1	Ctrl-CAR-T
cDC	Mono/Macro	NA	NA	0	-0.000434077	H2-D1_CD8B1	NA	NA	NA	NA	cDC_Mono/Macro~H2-D1_CD8B1	Ctrl-CAR-T
Migratory-cDC	Mono/Macro	NA	NA	0	-0.000434077	H2-D1_CD8B1	NA	NA	NA	NA	Migratory-cDC_Mono/Macro~H2-D1_CD8B1	Ctrl-CAR-T
Mono/Macro	Mono/Macro	NA	NA	0	-0.000434077	H2-D1_CD8B1	NA	NA	NA	NA	Mono/Macro_Mono/Macro~H2-D1_CD8B1	Ctrl-CAR-T
T-cell	cDC	NA	NA	0	-0.000434077	H2-K1_CD8A	NA	NA	NA	NA	T-cell_cDC~H2-K1_CD8A	Ctrl-CAR-T
cDC	cDC	NA	NA	0	-0.000434077	H2-K1_CD8A	NA	NA	NA	NA	cDC_cDC~H2-K1_CD8A	Ctrl-CAR-T
Migratory-cDC	cDC	NA	NA	0	-0.000434077	H2-K1_CD8A	NA	NA	NA	NA	Migratory-cDC_cDC~H2-K1_CD8A	Ctrl-CAR-T
Mono/Macro	cDC	NA	NA	0	-0.000434077	H2-K1_CD8A	NA	NA	NA	NA	Mono/Macro_cDC~H2-K1_CD8A	Ctrl-CAR-T
T-cell	Migratory-cDC	NA	NA	0	-0.000434077	H2-K1_CD8A	NA	NA	NA	NA	T-cell_Migratory-cDC~H2-K1_CD8A	Ctrl-CAR-T
cDC	Migratory-cDC	NA	NA	0	-0.000434077	H2-K1_CD8A	NA	NA	NA	NA	cDC_Migratory-cDC~H2-K1_CD8A	Ctrl-CAR-T
Migratory-cDC	Migratory-cDC	NA	NA	0	-0.000434077	H2-K1_CD8A	NA	NA	NA	NA	Migratory-cDC_Migratory-cDC~H2-K1_CD8A	Ctrl-CAR-T
Mono/Macro	Migratory-cDC	NA	NA	0	-0.000434077	H2-K1_CD8A	NA	NA	NA	NA	Mono/Macro_Migratory-cDC~H2-K1_CD8A	Ctrl-CAR-T
T-cell	Mono/Macro	NA	NA	0	-0.000434077	H2-K1_CD8A	NA	NA	NA	NA	T-cell_Mono/Macro~H2-K1_CD8A	Ctrl-CAR-T
cDC	Mono/Macro	NA	NA	0	-0.000434077	H2-K1_CD8A	NA	NA	NA	NA	cDC_Mono/Macro~H2-K1_CD8A	Ctrl-CAR-T
Migratory-cDC	Mono/Macro	NA	NA	0	-0.000434077	H2-K1_CD8A	NA	NA	NA	NA	Migratory-cDC_Mono/Macro~H2-K1_CD8A	Ctrl-CAR-T
Mono/Macro	Mono/Macro	NA	NA	0	-0.000434077	H2-K1_CD8A	NA	NA	NA	NA	Mono/Macro_Mono/Macro~H2-K1_CD8A	Ctrl-CAR-T
T-cell	cDC	NA	NA	0	-0.000434077	H2-K1_CD8B1	NA	NA	NA	NA	T-cell_cDC~H2-K1_CD8B1	Ctrl-CAR-T
cDC	cDC	NA	NA	0	-0.000434077	H2-K1_CD8B1	NA	NA	NA	NA	cDC_cDC~H2-K1_CD8B1	Ctrl-CAR-T
Migratory-cDC	cDC	NA	NA	0	-0.000434077	H2-K1_CD8B1	NA	NA	NA	NA	Migratory-cDC_cDC~H2-K1_CD8B1	Ctrl-CAR-T
Mono/Macro	cDC	NA	NA	0	-0.000434077	H2-K1_CD8B1	NA	NA	NA	NA	Mono/Macro_cDC~H2-K1_CD8B1	Ctrl-CAR-T
T-cell	Migratory-cDC	NA	NA	0	-0.000434077	H2-K1_CD8B1	NA	NA	NA	NA	T-cell_Migratory-cDC~H2-K1_CD8B1	Ctrl-CAR-T
cDC	Migratory-cDC	NA	NA	0	-0.000434077	H2-K1_CD8B1	NA	NA	NA	NA	cDC_Migratory-cDC~H2-K1_CD8B1	Ctrl-CAR-T
Migratory-cDC	Migratory-cDC	NA	NA	0	-0.000434077	H2-K1_CD8B1	NA	NA	NA	NA	Migratory-cDC_Migratory-cDC~H2-K1_CD8B1	Ctrl-CAR-T
Mono/Macro	Migratory-cDC	NA	NA	0	-0.000434077	H2-K1_CD8B1	NA	NA	NA	NA	Mono/Macro_Migratory-cDC~H2-K1_CD8B1	Ctrl-CAR-T
T-cell	Mono/Macro	NA	NA	0	-0.000434077	H2-K1_CD8B1	NA	NA	NA	NA	T-cell_Mono/Macro~H2-K1_CD8B1	Ctrl-CAR-T
cDC	Mono/Macro	NA	NA	0	-0.000434077	H2-K1_CD8B1	NA	NA	NA	NA	cDC_Mono/Macro~H2-K1_CD8B1	Ctrl-CAR-T
Migratory-cDC	Mono/Macro	NA	NA	0	-0.000434077	H2-K1_CD8B1	NA	NA	NA	NA	Migratory-cDC_Mono/Macro~H2-K1_CD8B1	Ctrl-CAR-T
Mono/Macro	Mono/Macro	NA	NA	0	-0.000434077	H2-K1_CD8B1	NA	NA	NA	NA	Mono/Macro_Mono/Macro~H2-K1_CD8B1	Ctrl-CAR-T
T-cell	T-cell	NA	NA	0	-0.000434077	CD86_CD28	NA	NA	NA	NA	T-cell_T-cell~CD86_CD28	Ctrl-CAR-T
T-cell	cDC	NA	NA	0	-0.000434077	CD86_CD28	NA	NA	NA	NA	T-cell_cDC~CD86_CD28	Ctrl-CAR-T
cDC	cDC	NA	NA	0	-0.000434077	CD86_CD28	NA	NA	NA	NA	cDC_cDC~CD86_CD28	Ctrl-CAR-T
Migratory-cDC	cDC	NA	NA	0	-0.000434077	CD86_CD28	NA	NA	NA	NA	Migratory-cDC_cDC~CD86_CD28	Ctrl-CAR-T
Mono/Macro	cDC	NA	NA	0	-0.000434077	CD86_CD28	NA	NA	NA	NA	Mono/Macro_cDC~CD86_CD28	Ctrl-CAR-T
T-cell	Migratory-cDC	NA	NA	0	-0.000434077	CD86_CD28	NA	NA	NA	NA	T-cell_Migratory-cDC~CD86_CD28	Ctrl-CAR-T
cDC	Migratory-cDC	NA	NA	0	-0.000434077	CD86_CD28	NA	NA	NA	NA	cDC_Migratory-cDC~CD86_CD28	Ctrl-CAR-T
Migratory-cDC	Migratory-cDC	NA	NA	0	-0.000434077	CD86_CD28	NA	NA	NA	NA	Migratory-cDC_Migratory-cDC~CD86_CD28	Ctrl-CAR-T
Mono/Macro	Migratory-cDC	NA	NA	0	-0.000434077	CD86_CD28	NA	NA	NA	NA	Mono/Macro_Migratory-cDC~CD86_CD28	Ctrl-CAR-T
T-cell	Mono/Macro	NA	NA	0	-0.000434077	CD86_CD28	NA	NA	NA	NA	T-cell_Mono/Macro~CD86_CD28	Ctrl-CAR-T
cDC	Mono/Macro	NA	NA	0	-0.000434077	CD86_CD28	NA	NA	NA	NA	cDC_Mono/Macro~CD86_CD28	Ctrl-CAR-T
Migratory-cDC	Mono/Macro	NA	NA	0	-0.000434077	CD86_CD28	NA	NA	NA	NA	Migratory-cDC_Mono/Macro~CD86_CD28	Ctrl-CAR-T
Mono/Macro	Mono/Macro	NA	NA	0	-0.000434077	CD86_CD28	NA	NA	NA	NA	Mono/Macro_Mono/Macro~CD86_CD28	Ctrl-CAR-T
T-cell	T-cell	NA	NA	0	-0.000434077	CD80_CD28	NA	NA	NA	NA	T-cell_T-cell~CD80_CD28	Ctrl-CAR-T
T-cell	cDC	NA	NA	0	-0.000434077	CD80_CD28	NA	NA	NA	NA	T-cell_cDC~CD80_CD28	Ctrl-CAR-T
cDC	cDC	NA	NA	0	-0.000434077	CD80_CD28	NA	NA	NA	NA	cDC_cDC~CD80_CD28	Ctrl-CAR-T
Migratory-cDC	cDC	NA	NA	0	-0.000434077	CD80_CD28	NA	NA	NA	NA	Migratory-cDC_cDC~CD80_CD28	Ctrl-CAR-T
Mono/Macro	cDC	NA	NA	0	-0.000434077	CD80_CD28	NA	NA	NA	NA	Mono/Macro_cDC~CD80_CD28	Ctrl-CAR-T
T-cell	Migratory-cDC	NA	NA	0	-0.000434077	CD80_CD28	NA	NA	NA	NA	T-cell_Migratory-cDC~CD80_CD28	Ctrl-CAR-T
cDC	Migratory-cDC	NA	NA	0	-0.000434077	CD80_CD28	NA	NA	NA	NA	cDC_Migratory-cDC~CD80_CD28	Ctrl-CAR-T
Migratory-cDC	Migratory-cDC	NA	NA	0	-0.000434077	CD80_CD28	NA	NA	NA	NA	Migratory-cDC_Migratory-cDC~CD80_CD28	Ctrl-CAR-T
Mono/Macro	Migratory-cDC	NA	NA	0	-0.000434077	CD80_CD28	NA	NA	NA	NA	Mono/Macro_Migratory-cDC~CD80_CD28	Ctrl-CAR-T
T-cell	Mono/Macro	NA	NA	0	-0.000434077	CD80_CD28	NA	NA	NA	NA	T-cell_Mono/Macro~CD80_CD28	Ctrl-CAR-T
cDC	Mono/Macro	NA	NA	0	-0.000434077	CD80_CD28	NA	NA	NA	NA	cDC_Mono/Macro~CD80_CD28	Ctrl-CAR-T
Migratory-cDC	Mono/Macro	NA	NA	0	-0.000434077	CD80_CD28	NA	NA	NA	NA	Migratory-cDC_Mono/Macro~CD80_CD28	Ctrl-CAR-T
Mono/Macro	Mono/Macro	NA	NA	0	-0.000434077	CD80_CD28	NA	NA	NA	NA	Mono/Macro_Mono/Macro~CD80_CD28	Ctrl-CAR-T
Mono/Macro	T-cell	Cd80	Cd28	0.0338778204948722	3	CD80_CD28	Cd80 - Cd28	CD80	Cell-Cell Contact	PMID: 23954143	Mono/Macro_T-cell~CD80_CD28	3P7-CAR-T
cDC	T-cell	Cd80	Cd28	0.0389430370057078	3	CD80_CD28	Cd80 - Cd28	CD80	Cell-Cell Contact	PMID: 23954143	cDC_T-cell~CD80_CD28	3P7-CAR-T
Migratory-cDC	T-cell	Cd80	Cd28	0.0682878185059098	3	CD80_CD28	Cd80 - Cd28	CD80	Cell-Cell Contact	PMID: 23954143	Migratory-cDC_T-cell~CD80_CD28	3P7-CAR-T
Mono/Macro	T-cell	Cd86	Cd28	0.0851164552641908	3	CD86_CD28	Cd86 - Cd28	CD86	Cell-Cell Contact	PMID: 23954143	Mono/Macro_T-cell~CD86_CD28	3P7-CAR-T
cDC	T-cell	Cd86	Cd28	0.0841716614464647	3	CD86_CD28	Cd86 - Cd28	CD86	Cell-Cell Contact	PMID: 23954143	cDC_T-cell~CD86_CD28	3P7-CAR-T
Migratory-cDC	T-cell	Cd86	Cd28	0.0773525774132243	3	CD86_CD28	Cd86 - Cd28	CD86	Cell-Cell Contact	PMID: 23954143	Migratory-cDC_T-cell~CD86_CD28	3P7-CAR-T
T-cell	T-cell	H2-D1	Cd8a	0.133304064888834	3	H2-D1_CD8A	H2-d1 - Cd8a	MHC-I	Cell-Cell Contact	KEGG: mmu04514	T-cell_T-cell~H2-D1_CD8A	3P7-CAR-T
Mono/Macro	T-cell	H2-D1	Cd8a	0.144516463729071	3	H2-D1_CD8A	H2-d1 - Cd8a	MHC-I	Cell-Cell Contact	KEGG: mmu04514	Mono/Macro_T-cell~H2-D1_CD8A	3P7-CAR-T
cDC	T-cell	H2-D1	Cd8a	0.139247939007155	3	H2-D1_CD8A	H2-d1 - Cd8a	MHC-I	Cell-Cell Contact	KEGG: mmu04514	cDC_T-cell~H2-D1_CD8A	3P7-CAR-T
Migratory-cDC	T-cell	H2-D1	Cd8a	0.149817238676042	3	H2-D1_CD8A	H2-d1 - Cd8a	MHC-I	Cell-Cell Contact	KEGG: mmu04514	Migratory-cDC_T-cell~H2-D1_CD8A	3P7-CAR-T
T-cell	T-cell	H2-K1	Cd8a	0.144268506772905	3	H2-K1_CD8A	H2-k1 - Cd8a	MHC-I	Cell-Cell Contact	KEGG: mmu04514	T-cell_T-cell~H2-K1_CD8A	3P7-CAR-T
Mono/Macro	T-cell	H2-K1	Cd8a	0.133698616913541	3	H2-K1_CD8A	H2-k1 - Cd8a	MHC-I	Cell-Cell Contact	KEGG: mmu04514	Mono/Macro_T-cell~H2-K1_CD8A	3P7-CAR-T
cDC	T-cell	H2-K1	Cd8a	0.128835210547727	3	H2-K1_CD8A	H2-k1 - Cd8a	MHC-I	Cell-Cell Contact	KEGG: mmu04514	cDC_T-cell~H2-K1_CD8A	3P7-CAR-T
Migratory-cDC	T-cell	H2-K1	Cd8a	0.147920067245339	3	H2-K1_CD8A	H2-k1 - Cd8a	MHC-I	Cell-Cell Contact	KEGG: mmu04514	Migratory-cDC_T-cell~H2-K1_CD8A	3P7-CAR-T
T-cell	T-cell	H2-D1	Cd8b1	0.131121867295397	3	H2-D1_CD8B1	H2-d1 - Cd8b1	MHC-I	Cell-Cell Contact	KEGG: mmu04514	T-cell_T-cell~H2-D1_CD8B1	3P7-CAR-T
Mono/Macro	T-cell	H2-D1	Cd8b1	0.14218082920484	3	H2-D1_CD8B1	H2-d1 - Cd8b1	MHC-I	Cell-Cell Contact	KEGG: mmu04514	Mono/Macro_T-cell~H2-D1_CD8B1	3P7-CAR-T
cDC	T-cell	H2-D1	Cd8b1	0.136983818558366	3	H2-D1_CD8B1	H2-d1 - Cd8b1	MHC-I	Cell-Cell Contact	KEGG: mmu04514	cDC_T-cell~H2-D1_CD8B1	3P7-CAR-T
Migratory-cDC	T-cell	H2-D1	Cd8b1	0.147410696483225	3	H2-D1_CD8B1	H2-d1 - Cd8b1	MHC-I	Cell-Cell Contact	KEGG: mmu04514	Migratory-cDC_T-cell~H2-D1_CD8B1	3P7-CAR-T
T-cell	T-cell	H2-K1	Cd8b1	0.141936214776112	3	H2-K1_CD8B1	H2-k1 - Cd8b1	MHC-I	Cell-Cell Contact	KEGG: mmu04514	T-cell_T-cell~H2-K1_CD8B1	3P7-CAR-T
Mono/Macro	T-cell	H2-K1	Cd8b1	0.131510940527879	3	H2-K1_CD8B1	H2-k1 - Cd8b1	MHC-I	Cell-Cell Contact	KEGG: mmu04514	Mono/Macro_T-cell~H2-K1_CD8B1	3P7-CAR-T
cDC	T-cell	H2-K1	Cd8b1	0.126715472723151	3	H2-K1_CD8B1	H2-k1 - Cd8b1	MHC-I	Cell-Cell Contact	KEGG: mmu04514	cDC_T-cell~H2-K1_CD8B1	3P7-CAR-T
Migratory-cDC	T-cell	H2-K1	Cd8b1	0.14553878286406	3	H2-K1_CD8B1	H2-k1 - Cd8b1	MHC-I	Cell-Cell Contact	KEGG: mmu04514	Migratory-cDC_T-cell~H2-K1_CD8B1	3P7-CAR-T
T-cell	cDC	NA	NA	0	-0.000434077	H2-D1_CD8A	NA	NA	NA	NA	T-cell_cDC~H2-D1_CD8A	3P7-CAR-T
cDC	cDC	NA	NA	0	-0.000434077	H2-D1_CD8A	NA	NA	NA	NA	cDC_cDC~H2-D1_CD8A	3P7-CAR-T
Migratory-cDC	cDC	NA	NA	0	-0.000434077	H2-D1_CD8A	NA	NA	NA	NA	Migratory-cDC_cDC~H2-D1_CD8A	3P7-CAR-T
Mono/Macro	cDC	NA	NA	0	-0.000434077	H2-D1_CD8A	NA	NA	NA	NA	Mono/Macro_cDC~H2-D1_CD8A	3P7-CAR-T
T-cell	Migratory-cDC	NA	NA	0	-0.000434077	H2-D1_CD8A	NA	NA	NA	NA	T-cell_Migratory-cDC~H2-D1_CD8A	3P7-CAR-T
cDC	Migratory-cDC	NA	NA	0	-0.000434077	H2-D1_CD8A	NA	NA	NA	NA	cDC_Migratory-cDC~H2-D1_CD8A	3P7-CAR-T
Migratory-cDC	Migratory-cDC	NA	NA	0	-0.000434077	H2-D1_CD8A	NA	NA	NA	NA	Migratory-cDC_Migratory-cDC~H2-D1_CD8A	3P7-CAR-T
Mono/Macro	Migratory-cDC	NA	NA	0	-0.000434077	H2-D1_CD8A	NA	NA	NA	NA	Mono/Macro_Migratory-cDC~H2-D1_CD8A	3P7-CAR-T
T-cell	Mono/Macro	NA	NA	0	-0.000434077	H2-D1_CD8A	NA	NA	NA	NA	T-cell_Mono/Macro~H2-D1_CD8A	3P7-CAR-T
cDC	Mono/Macro	NA	NA	0	-0.000434077	H2-D1_CD8A	NA	NA	NA	NA	cDC_Mono/Macro~H2-D1_CD8A	3P7-CAR-T
Migratory-cDC	Mono/Macro	NA	NA	0	-0.000434077	H2-D1_CD8A	NA	NA	NA	NA	Migratory-cDC_Mono/Macro~H2-D1_CD8A	3P7-CAR-T
Mono/Macro	Mono/Macro	NA	NA	0	-0.000434077	H2-D1_CD8A	NA	NA	NA	NA	Mono/Macro_Mono/Macro~H2-D1_CD8A	3P7-CAR-T
T-cell	cDC	NA	NA	0	-0.000434077	H2-D1_CD8B1	NA	NA	NA	NA	T-cell_cDC~H2-D1_CD8B1	3P7-CAR-T
cDC	cDC	NA	NA	0	-0.000434077	H2-D1_CD8B1	NA	NA	NA	NA	cDC_cDC~H2-D1_CD8B1	3P7-CAR-T
Migratory-cDC	cDC	NA	NA	0	-0.000434077	H2-D1_CD8B1	NA	NA	NA	NA	Migratory-cDC_cDC~H2-D1_CD8B1	3P7-CAR-T
Mono/Macro	cDC	NA	NA	0	-0.000434077	H2-D1_CD8B1	NA	NA	NA	NA	Mono/Macro_cDC~H2-D1_CD8B1	3P7-CAR-T
T-cell	Migratory-cDC	NA	NA	0	-0.000434077	H2-D1_CD8B1	NA	NA	NA	NA	T-cell_Migratory-cDC~H2-D1_CD8B1	3P7-CAR-T
cDC	Migratory-cDC	NA	NA	0	-0.000434077	H2-D1_CD8B1	NA	NA	NA	NA	cDC_Migratory-cDC~H2-D1_CD8B1	3P7-CAR-T
Migratory-cDC	Migratory-cDC	NA	NA	0	-0.000434077	H2-D1_CD8B1	NA	NA	NA	NA	Migratory-cDC_Migratory-cDC~H2-D1_CD8B1	3P7-CAR-T
Mono/Macro	Migratory-cDC	NA	NA	0	-0.000434077	H2-D1_CD8B1	NA	NA	NA	NA	Mono/Macro_Migratory-cDC~H2-D1_CD8B1	3P7-CAR-T
T-cell	Mono/Macro	NA	NA	0	-0.000434077	H2-D1_CD8B1	NA	NA	NA	NA	T-cell_Mono/Macro~H2-D1_CD8B1	3P7-CAR-T
cDC	Mono/Macro	NA	NA	0	-0.000434077	H2-D1_CD8B1	NA	NA	NA	NA	cDC_Mono/Macro~H2-D1_CD8B1	3P7-CAR-T
Migratory-cDC	Mono/Macro	NA	NA	0	-0.000434077	H2-D1_CD8B1	NA	NA	NA	NA	Migratory-cDC_Mono/Macro~H2-D1_CD8B1	3P7-CAR-T
Mono/Macro	Mono/Macro	NA	NA	0	-0.000434077	H2-D1_CD8B1	NA	NA	NA	NA	Mono/Macro_Mono/Macro~H2-D1_CD8B1	3P7-CAR-T
T-cell	cDC	NA	NA	0	-0.000434077	H2-K1_CD8A	NA	NA	NA	NA	T-cell_cDC~H2-K1_CD8A	3P7-CAR-T
cDC	cDC	NA	NA	0	-0.000434077	H2-K1_CD8A	NA	NA	NA	NA	cDC_cDC~H2-K1_CD8A	3P7-CAR-T
Migratory-cDC	cDC	NA	NA	0	-0.000434077	H2-K1_CD8A	NA	NA	NA	NA	Migratory-cDC_cDC~H2-K1_CD8A	3P7-CAR-T
Mono/Macro	cDC	NA	NA	0	-0.000434077	H2-K1_CD8A	NA	NA	NA	NA	Mono/Macro_cDC~H2-K1_CD8A	3P7-CAR-T
T-cell	Migratory-cDC	NA	NA	0	-0.000434077	H2-K1_CD8A	NA	NA	NA	NA	T-cell_Migratory-cDC~H2-K1_CD8A	3P7-CAR-T
cDC	Migratory-cDC	NA	NA	0	-0.000434077	H2-K1_CD8A	NA	NA	NA	NA	cDC_Migratory-cDC~H2-K1_CD8A	3P7-CAR-T
Migratory-cDC	Migratory-cDC	NA	NA	0	-0.000434077	H2-K1_CD8A	NA	NA	NA	NA	Migratory-cDC_Migratory-cDC~H2-K1_CD8A	3P7-CAR-T
Mono/Macro	Migratory-cDC	NA	NA	0	-0.000434077	H2-K1_CD8A	NA	NA	NA	NA	Mono/Macro_Migratory-cDC~H2-K1_CD8A	3P7-CAR-T
T-cell	Mono/Macro	NA	NA	0	-0.000434077	H2-K1_CD8A	NA	NA	NA	NA	T-cell_Mono/Macro~H2-K1_CD8A	3P7-CAR-T
cDC	Mono/Macro	NA	NA	0	-0.000434077	H2-K1_CD8A	NA	NA	NA	NA	cDC_Mono/Macro~H2-K1_CD8A	3P7-CAR-T
Migratory-cDC	Mono/Macro	NA	NA	0	-0.000434077	H2-K1_CD8A	NA	NA	NA	NA	Migratory-cDC_Mono/Macro~H2-K1_CD8A	3P7-CAR-T
Mono/Macro	Mono/Macro	NA	NA	0	-0.000434077	H2-K1_CD8A	NA	NA	NA	NA	Mono/Macro_Mono/Macro~H2-K1_CD8A	3P7-CAR-T
T-cell	cDC	NA	NA	0	-0.000434077	H2-K1_CD8B1	NA	NA	NA	NA	T-cell_cDC~H2-K1_CD8B1	3P7-CAR-T
cDC	cDC	NA	NA	0	-0.000434077	H2-K1_CD8B1	NA	NA	NA	NA	cDC_cDC~H2-K1_CD8B1	3P7-CAR-T
Migratory-cDC	cDC	NA	NA	0	-0.000434077	H2-K1_CD8B1	NA	NA	NA	NA	Migratory-cDC_cDC~H2-K1_CD8B1	3P7-CAR-T
Mono/Macro	cDC	NA	NA	0	-0.000434077	H2-K1_CD8B1	NA	NA	NA	NA	Mono/Macro_cDC~H2-K1_CD8B1	3P7-CAR-T
T-cell	Migratory-cDC	NA	NA	0	-0.000434077	H2-K1_CD8B1	NA	NA	NA	NA	T-cell_Migratory-cDC~H2-K1_CD8B1	3P7-CAR-T
cDC	Migratory-cDC	NA	NA	0	-0.000434077	H2-K1_CD8B1	NA	NA	NA	NA	cDC_Migratory-cDC~H2-K1_CD8B1	3P7-CAR-T
Migratory-cDC	Migratory-cDC	NA	NA	0	-0.000434077	H2-K1_CD8B1	NA	NA	NA	NA	Migratory-cDC_Migratory-cDC~H2-K1_CD8B1	3P7-CAR-T
Mono/Macro	Migratory-cDC	NA	NA	0	-0.000434077	H2-K1_CD8B1	NA	NA	NA	NA	Mono/Macro_Migratory-cDC~H2-K1_CD8B1	3P7-CAR-T
T-cell	Mono/Macro	NA	NA	0	-0.000434077	H2-K1_CD8B1	NA	NA	NA	NA	T-cell_Mono/Macro~H2-K1_CD8B1	3P7-CAR-T
cDC	Mono/Macro	NA	NA	0	-0.000434077	H2-K1_CD8B1	NA	NA	NA	NA	cDC_Mono/Macro~H2-K1_CD8B1	3P7-CAR-T
Migratory-cDC	Mono/Macro	NA	NA	0	-0.000434077	H2-K1_CD8B1	NA	NA	NA	NA	Migratory-cDC_Mono/Macro~H2-K1_CD8B1	3P7-CAR-T
Mono/Macro	Mono/Macro	NA	NA	0	-0.000434077	H2-K1_CD8B1	NA	NA	NA	NA	Mono/Macro_Mono/Macro~H2-K1_CD8B1	3P7-CAR-T
T-cell	T-cell	NA	NA	0	-0.000434077	CD86_CD28	NA	NA	NA	NA	T-cell_T-cell~CD86_CD28	3P7-CAR-T
T-cell	cDC	NA	NA	0	-0.000434077	CD86_CD28	NA	NA	NA	NA	T-cell_cDC~CD86_CD28	3P7-CAR-T
cDC	cDC	NA	NA	0	-0.000434077	CD86_CD28	NA	NA	NA	NA	cDC_cDC~CD86_CD28	3P7-CAR-T
Migratory-cDC	cDC	NA	NA	0	-0.000434077	CD86_CD28	NA	NA	NA	NA	Migratory-cDC_cDC~CD86_CD28	3P7-CAR-T
Mono/Macro	cDC	NA	NA	0	-0.000434077	CD86_CD28	NA	NA	NA	NA	Mono/Macro_cDC~CD86_CD28	3P7-CAR-T
T-cell	Migratory-cDC	NA	NA	0	-0.000434077	CD86_CD28	NA	NA	NA	NA	T-cell_Migratory-cDC~CD86_CD28	3P7-CAR-T
cDC	Migratory-cDC	NA	NA	0	-0.000434077	CD86_CD28	NA	NA	NA	NA	cDC_Migratory-cDC~CD86_CD28	3P7-CAR-T
Migratory-cDC	Migratory-cDC	NA	NA	0	-0.000434077	CD86_CD28	NA	NA	NA	NA	Migratory-cDC_Migratory-cDC~CD86_CD28	3P7-CAR-T
Mono/Macro	Migratory-cDC	NA	NA	0	-0.000434077	CD86_CD28	NA	NA	NA	NA	Mono/Macro_Migratory-cDC~CD86_CD28	3P7-CAR-T
T-cell	Mono/Macro	NA	NA	0	-0.000434077	CD86_CD28	NA	NA	NA	NA	T-cell_Mono/Macro~CD86_CD28	3P7-CAR-T
cDC	Mono/Macro	NA	NA	0	-0.000434077	CD86_CD28	NA	NA	NA	NA	cDC_Mono/Macro~CD86_CD28	3P7-CAR-T
Migratory-cDC	Mono/Macro	NA	NA	0	-0.000434077	CD86_CD28	NA	NA	NA	NA	Migratory-cDC_Mono/Macro~CD86_CD28	3P7-CAR-T
Mono/Macro	Mono/Macro	NA	NA	0	-0.000434077	CD86_CD28	NA	NA	NA	NA	Mono/Macro_Mono/Macro~CD86_CD28	3P7-CAR-T
T-cell	T-cell	NA	NA	0	-0.000434077	CD80_CD28	NA	NA	NA	NA	T-cell_T-cell~CD80_CD28	3P7-CAR-T
T-cell	cDC	NA	NA	0	-0.000434077	CD80_CD28	NA	NA	NA	NA	T-cell_cDC~CD80_CD28	3P7-CAR-T
cDC	cDC	NA	NA	0	-0.000434077	CD80_CD28	NA	NA	NA	NA	cDC_cDC~CD80_CD28	3P7-CAR-T
Migratory-cDC	cDC	NA	NA	0	-0.000434077	CD80_CD28	NA	NA	NA	NA	Migratory-cDC_cDC~CD80_CD28	3P7-CAR-T
Mono/Macro	cDC	NA	NA	0	-0.000434077	CD80_CD28	NA	NA	NA	NA	Mono/Macro_cDC~CD80_CD28	3P7-CAR-T
T-cell	Migratory-cDC	NA	NA	0	-0.000434077	CD80_CD28	NA	NA	NA	NA	T-cell_Migratory-cDC~CD80_CD28	3P7-CAR-T
cDC	Migratory-cDC	NA	NA	0	-0.000434077	CD80_CD28	NA	NA	NA	NA	cDC_Migratory-cDC~CD80_CD28	3P7-CAR-T
Migratory-cDC	Migratory-cDC	NA	NA	0	-0.000434077	CD80_CD28	NA	NA	NA	NA	Migratory-cDC_Migratory-cDC~CD80_CD28	3P7-CAR-T
Mono/Macro	Migratory-cDC	NA	NA	0	-0.000434077	CD80_CD28	NA	NA	NA	NA	Mono/Macro_Migratory-cDC~CD80_CD28	3P7-CAR-T
T-cell	Mono/Macro	NA	NA	0	-0.000434077	CD80_CD28	NA	NA	NA	NA	T-cell_Mono/Macro~CD80_CD28	3P7-CAR-T
cDC	Mono/Macro	NA	NA	0	-0.000434077	CD80_CD28	NA	NA	NA	NA	cDC_Mono/Macro~CD80_CD28	3P7-CAR-T
Migratory-cDC	Mono/Macro	NA	NA	0	-0.000434077	CD80_CD28	NA	NA	NA	NA	Migratory-cDC_Mono/Macro~CD80_CD28	3P7-CAR-T
Mono/Macro	Mono/Macro	NA	NA	0	-0.000434077	CD80_CD28	NA	NA	NA	NA	Mono/Macro_Mono/Macro~CD80_CD28	3P7-CAR-T

## Sheet: K
Ctrl-CAR-T	3P7-CAR-T
12.7	21.6
15.1	18.8
12.8	21.4

## Sheet: L
Ctrl-CAR-T	3P7-CAR-T
10409	19824
7506	15046
13881	24431
