# Supplementary material for: CCL3 and IL‐7 Synergistically Enhance CAR‐T Efficacy in Solid Tumors
Source: Adv Sci (Weinh). 2026 Jun 22:e75993. Online ahead of print. doi: 10.1002/advs.75993 (PMC13336563; doi:10.1002/advs.75993)
Supplement: Supplementary file 2 — Supporting File 2: advs75993‐sup‐0002‐Data.zip. [file ADVS-9999-e75993-s002.zip › advs75993-sup-0002-Data/FigureS1.xls]

## Sheet: A
	TCKsig	CD8A	GZMA	GZMB	GZMH	GZMK	IFNG	NKG7	PRF1	BLCA cancer		Speaman_rho	pval	gene
TCKsig	1	0.936567967525278	0.959020758506831	0.945830668121889	0.947939478888068	0.867797759751862	0.866641788325015	0.979484081578312	0.953906031949302		CCL1	0.465651	22.6217	CCL1
CD8A	0.936567967525278	1	0.868485309106288	0.865940421665967	0.889829618305795	0.810740482994791	0.831400213020124	0.914507462243849	0.872996203096313		CCL11	0.415793	17.7604	CCL11
GZMA	0.959020758506831	0.868485309106288	1	0.892862192673451	0.87731353976248	0.83085779198007	0.812270487473782	0.946289404705016	0.925821602797442		CCL13	0.640896	47.8397	CCL13
GZMB	0.945830668121889	0.865940421665967	0.892862192673451	1	0.880308816031771	0.738932216138541	0.828704819336173	0.914234350945053	0.934508847275561		CCL14	0.234114	5.7583	CCL14
GZMH	0.947939478888068	0.889829618305795	0.87731353976248	0.880308816031771	1	0.818951711284456	0.811525252235517	0.928072945992464	0.870078669739231		CCL15	-0.237489	5.91265	CCL15
GZMK	0.867797759751862	0.810740482994791	0.83085779198007	0.738932216138541	0.818951711284456	1	0.641655774211686	0.846267944778431	0.784216226573026		CCL16	0.0137232	0.106641	CCL16
IFNG	0.866641788325015	0.831400213020124	0.812270487473782	0.828704819336173	0.811525252235517	0.641655774211686	1	0.845611505135889	0.804643416441145		CCL17	0.220324	5.15145	CCL17
NKG7	0.979484081578312	0.914507462243849	0.946289404705016	0.914234350945053	0.928072945992464	0.846267944778431	0.845611505135889	1	0.933564972178219		CCL18	0.697575	60.0265	CCL18
PRF1	0.953906031949302	0.872996203096313	0.925821602797442	0.934508847275561	0.870078669739231	0.784216226573026	0.804643416441145	0.933564972178219	1		CCL19	0.577377	36.9167	CCL19
											CCL2	0.590226	38.9329	CCL2
											CCL20	0.302708	9.36644	CCL20
											CCL21	0.514456	28.2204	CCL21
											CCL22	0.435301	19.5675	CCL22
											CCL23	0.62815	45.4437	CCL23
											CCL24	0.45527	21.5425	CCL24
											CCL25	0.453138	21.3253	CCL25
											CCL26	0.446333	20.6425	CCL26
											CCL27	-0.0544725	0.564916	CCL27
											CCL28	0.0462671	0.454393	CCL28
											CCL3	0.816603	98.2168	CCL3
											CCL3L3	0.425133	18.611	CCL3L3
											CCL4	0.903538	150.783	CCL4
											CCL4L2	0.785487	85.9067	CCL4L2
											CCL5	0.847268	112.888	CCL5
											CCL7	0.590124	38.9166	CCL7
											CCL8	0.748184	73.6123	CCL8
											CX3CL1	0.287852	8.49831	CX3CL1
											CXCL1	0.357248	12.9999	CXCL1
											CXCL10	0.812969	96.6614	CXCL10
											CXCL11	0.779626	83.817	CXCL11
											CXCL12	0.435387	19.5757	CXCL12
											CXCL13	0.774109	81.9076	CXCL13
											CXCL14	-0.0426593	0.408816	CXCL14
											CXCL16	0.510917	27.7833	CXCL16
											CXCL2	0.450132	21.0219	CXCL2
											CXCL3	0.390827	15.6135	CXCL3
											CXCL5	0.381942	14.8922	CXCL5
											CXCL6	0.21553	4.94929	CXCL6
											CXCL9	0.879907	132.555	CXCL9
											XCL1	0.0684965	0.776511	XCL1
											XCL2	0.52748	29.8731	XCL2
											PF4	0.163953	3.05196	PF4
											PPBP	0.154575	2.75971	PPBP
											CXCL17	-0.0342323	0.309375	CXCL17

## Sheet: B
	TCKsig	CD8A	GZMA	GZMB	GZMH	GZMK	IFNG	NKG7	PRF1		LIHC		Speaman_rho pval	pval	gene
TCKsig	1	0.910011080820699	0.94875226924503	0.827923358426672	0.903140495739085	0.899007064029354	0.757709573839388	0.930325962401597	0.915336887767369			CCL5	0.934575	166.973	CCL5
CD8A	0.910011080820699	1	0.865124393441317	0.668659553968658	0.769624885082811	0.86184338926323	0.709783196334265	0.779597248959742	0.791528008259439			CCL4	0.773736	74.4245	CCL4
GZMA	0.94875226924503	0.865124393441317	1	0.705420972505389	0.857924809685726	0.900910716958068	0.681596409258044	0.873377225377792	0.841542939961269			XCL2	0.689997	53.02	XCL2
GZMB	0.827923358426672	0.668659553968658	0.705420972505389	1	0.76680800273646	0.631833518299901	0.607520456837376	0.827243746769417	0.815274681383937			CXCL9	0.678833	50.7093	CXCL9
GZMH	0.903140495739085	0.769624885082811	0.857924809685726	0.76680800273646	1	0.746149544278013	0.64550574398387	0.876861790160916	0.804426840650363			CCL3	0.615153	39.2717	CCL3
GZMK	0.899007064029354	0.86184338926323	0.900910716958068	0.631833518299901	0.746149544278013	1	0.630899908054392	0.770842763980694	0.804116171915895			CXCL11	0.574408	33.226	CXCL11
IFNG	0.757709573839388	0.709783196334265	0.681596409258044	0.607520456837376	0.64550574398387	0.630899908054392	1	0.656173959642083	0.617080427770128			CCL13	0.567206	32.2434	CCL13
NKG7	0.930325962401597	0.779597248959742	0.873377225377792	0.827243746769417	0.876861790160916	0.770842763980694	0.656173959642083	1	0.895235362498893			CXCL10	0.562041	31.5535	CXCL10
PRF1	0.915336887767369	0.791528008259439	0.841542939961269	0.815274681383937	0.804426840650363	0.804116171915895	0.617080427770128	0.895235362498893	1			CCL4L2	0.559239	31.1842	CCL4L2
												XCL1	0.55328	30.4103	XCL1
LIHC												CCL18	0.53763	28.4504	CCL18
												CCL19	0.530195	27.5547	CCL19
												CCL8	0.515786	25.8804	CCL8
												CCL22	0.508747	25.0911	CCL22
												CXCL13	0.502523	24.4083	CXCL13
												CCL17	0.4644	20.5176	CCL17
												CCL23	0.44719	18.9147	CCL23
												CCL2	0.426137	17.0737	CCL2
												CCL21	0.399086	14.8897	CCL21
												CXCL12	0.360969	12.133	CXCL12
												CXCL14	0.357029	11.8682	CXCL14
												CCL11	0.287227	7.75138	CCL11
												CCL24	0.276169	7.19309	CCL24
												CXCL3	0.233521	5.26169	CXCL3
												CX3CL1	0.229897	5.11327	CX3CL1
												CXCL16	0.215958	4.56445	CXCL16
												CCL3L3	0.213982	4.48947	CCL3L3
												CXCL2	0.194414	3.78377	CXCL2
												CXCL1	0.189332	3.61132	CXCL1
												CCL14	0.187748	3.55847	CCL14
												CCL26	0.175694	3.17011	CCL26
												PF4	0.160342	2.71042	PF4
												CCL1	0.160041	2.70179	CCL1
												CCL7	0.156693	2.60682	CCL7
												CCL20	0.136526	2.07264	CCL20
												CCL25	0.134943	2.03341	CCL25
												CXCL5	0.12558	1.80942	CXCL5
												CXCL17	0.123571	1.76312	CXCL17
												CXCL6	0.110069	1.46775	CXCL6
												PPBP	0.106223	1.38864	PPBP
												CCL27	0.0796763	0.901219	CCL27
												CCL16	-0.0195323	0.150168	CCL16
												CCL28	-0.0316421	0.26482	CCL28
												CCL15	-0.0564823	0.556161	CCL15

## Sheet: C-F
id	futime	fustat	CCL3	Type	CancerType
TCGA-OR-A5KZ-01A	125	1	0.359296258892197	Tumor	ACC
TCGA-OR-A5LC-01A	159	1	0.153416242255248	Tumor	ACC
TCGA-P6-A5OF-01A	207	1	0.0729975597999501	Tumor	ACC
TCGA-OR-A5K9-01A	344	1	0.0404015152842066	Tumor	ACC
TCGA-OR-A5J5-01A	365	1	0.0461417816447206	Tumor	ACC
TCGA-OR-A5JS-01A	383	0	0.309059742501585	Tumor	ACC
TCGA-P6-A5OG-01A	383	1	1.89149695806741	Tumor	ACC
TCGA-OR-A5KY-01A	391	1	0.617580599005267	Tumor	ACC
TCGA-OR-A5JP-01A	464	0	0.203890227146661	Tumor	ACC
TCGA-OR-A5J7-01A	490	1	0.471655707397641	Tumor	ACC
TCGA-OR-A5JJ-01A	490	1	0.175428790822257	Tumor	ACC
TCGA-OR-A5K5-01A	498	1	0.123798608462622	Tumor	ACC
TCGA-OR-A5JG-01A	541	1	0.322505057518883	Tumor	ACC
TCGA-OR-A5LT-01A	549	0	0.274052884078258	Tumor	ACC
TCGA-OR-A5JB-01A	551	1	1.39933518250207	Tumor	ACC
TCGA-OR-A5JY-01A	552	1	0.131852845964662	Tumor	ACC
TCGA-OR-A5JM-01A	562	1	0.138945497923841	Tumor	ACC
TCGA-OR-A5J8-01A	579	1	1.7973035633979	Tumor	ACC
TCGA-PK-A5H9-01A	616	0	0.403922104739796	Tumor	ACC
TCGA-OR-A5LE-01A	662	1	0.141171172460741	Tumor	ACC
TCGA-OR-A5LA-01A	719	0	0	Tumor	ACC
TCGA-OR-A5K8-01A	749	0	0.140909506541662	Tumor	ACC
TCGA-PA-A5YG-01A	756	0	2.10383330630348	Tumor	ACC
TCGA-OR-A5JZ-01A	822	0	0.165815488132335	Tumor	ACC
TCGA-OR-A5LR-01A	853	0	0.634964929435998	Tumor	ACC
TCGA-OR-A5L6-01A	861	0	0.527470750458581	Tumor	ACC
TCGA-OR-A5L9-01A	871	0	0.186373777465944	Tumor	ACC
TCGA-OR-A5L8-01A	885	0	0.0192037339730927	Tumor	ACC
TCGA-OR-A5JT-01A	907	0	0.186627326682922	Tumor	ACC
TCGA-OR-A5JA-01A	922	1	0.197991165735134	Tumor	ACC
TCGA-OR-A5JX-01A	950	0	0.110897723329813	Tumor	ACC
TCGA-OR-A5L4-01A	967	0	0.108758614360937	Tumor	ACC
TCGA-OR-A5K2-01A	994	1	0.720103317115971	Tumor	ACC
TCGA-OR-A5K0-01A	1029	0	0.29325275642788	Tumor	ACC
TCGA-OR-A5K4-01A	1082	0	0.0549179191289579	Tumor	ACC
TCGA-OR-A5LS-01A	1096	0	0	Tumor	ACC
TCGA-OR-A5JQ-01A	1103	0	0.363339311629479	Tumor	ACC
TCGA-OR-A5LJ-01A	1105	1	0.292428392886718	Tumor	ACC
TCGA-OU-A5PI-01A	1171	0	0.252536766696175	Tumor	ACC
TCGA-OR-A5JO-01A	1194	0	1.00072116724365	Tumor	ACC
TCGA-OR-A5LD-01A	1197	1	0	Tumor	ACC
TCGA-PK-A5HA-01A	1201	0	0.378844514469503	Tumor	ACC
TCGA-OR-A5LB-01A	1204	1	0	Tumor	ACC
TCGA-PK-A5HB-01A	1293	0	0.0373119306419666	Tumor	ACC
TCGA-OR-A5L5-01A	1317	0	0.820158534730165	Tumor	ACC
TCGA-OR-A5J9-01A	1352	0	0.269511969904999	Tumor	ACC
TCGA-OR-A5J1-01A	1355	1	0.336740406967293	Tumor	ACC
TCGA-OR-A5KX-01A	1364	0	0.102859657922056	Tumor	ACC
TCGA-OR-A5KO-01A	1414	0	0.0450235216984977	Tumor	ACC
TCGA-OR-A5K6-01A	1493	0	0.96266006637552	Tumor	ACC
TCGA-OR-A5JK-01A	1497	0	0.451751815036472	Tumor	ACC
TCGA-OR-A5LG-01A	1589	0	0.497944421877743	Tumor	ACC
TCGA-OR-A5LL-01A	1613	1	0.0873270517974754	Tumor	ACC
TCGA-OR-A5J2-01A	1677	1	0.45575462218619	Tumor	ACC
TCGA-OR-A5JC-01A	1750	1	0.156396616597665	Tumor	ACC
TCGA-OR-A5LP-01A	1857	0	0.224657734120738	Tumor	ACC
TCGA-OR-A5LM-01A	1858	0	0.164914969552451	Tumor	ACC
TCGA-OR-A5JF-01A	2015	0	0.441802154628867	Tumor	ACC
TCGA-OR-A5JV-01A	2023	0	0.756596350501714	Tumor	ACC
TCGA-OR-A5JL-01A	2056	0	0.670296504107494	Tumor	ACC
TCGA-OR-A5KW-01A	2076	0	0.168642035558839	Tumor	ACC
TCGA-OR-A5J3-01A	2091	0	0.0905824763624423	Tumor	ACC
TCGA-OR-A5JE-01A	2105	1	1.69608286561083	Tumor	ACC
TCGA-OR-A5JW-01A	2202	0	0.0762854428089158	Tumor	ACC
TCGA-OR-A5JI-01A	2331	0	0.161049224900557	Tumor	ACC
TCGA-OR-A5LN-01A	2342	0	0.471447616377392	Tumor	ACC
TCGA-OR-A5LH-01A	2385	1	1.39577574255117	Tumor	ACC
TCGA-OR-A5LO-01A	2405	1	0.0203421795171858	Tumor	ACC
TCGA-OR-A5J6-01A	2703	0	0.403594950641665	Tumor	ACC
TCGA-OR-A5LK-01A	2740	0	0.384381422712236	Tumor	ACC
TCGA-OR-A5KT-01A	2895	0	1.30841912707276	Tumor	ACC
TCGA-OR-A5JD-01A	3038	0	1.84016106714085	Tumor	ACC
TCGA-OR-A5K1-01A	3289	0	0.528271247103276	Tumor	ACC
TCGA-OR-A5K3-01A	3465	0	0.105543992198926	Tumor	ACC
TCGA-PK-A5H8-01A	3623	0	1.13927301842308	Tumor	ACC
TCGA-OR-A5JR-01A	3688	0	0.342782281956128	Tumor	ACC
TCGA-OR-A5KV-01A	3878	0	0.0720371807728801	Tumor	ACC
TCGA-OR-A5L3-01A	4628	0	0.117960952732417	Tumor	ACC
TCGA-OR-A5KU-01A	4673	0	0	Tumor	ACC
TCGA-E7-A8O8-01A	13	0	0.148999162587764	Tumor	BLCA
TCGA-GC-A4ZW-01A	15	0	0.0724488500696924	Tumor	BLCA
TCGA-E7-A5KE-01A	17	0	0.0447438212243978	Tumor	BLCA
TCGA-4Z-AA80-01A	19	1	0.151339301042281	Tumor	BLCA
TCGA-YC-A9TC-01A	20	1	2.24747185358586	Tumor	BLCA
TCGA-E7-A5KF-01A	20	0	0.0585243118408003	Tumor	BLCA
TCGA-E7-A7DU-01A	28	0	0.0740943535738734	Tumor	BLCA
TCGA-KQ-A41S-01A	35	0	0.680144290063841	Tumor	BLCA
TCGA-E7-A7DV-01A	37	0	2.0496307677246	Tumor	BLCA
TCGA-H4-A2HO-01A	46	0	0.0869196067373263	Tumor	BLCA
TCGA-K4-A6FZ-01A	55	0	0.351967480859441	Tumor	BLCA
TCGA-S5-A6DX-01A	56	1	0.63812018808403	Tumor	BLCA
TCGA-CU-A5W6-01A	56	1	0.335254565241061	Tumor	BLCA
TCGA-XF-A8HH-01A	57	1	0.335483255903486	Tumor	BLCA
TCGA-C4-A0F0-01A	59	0	1.10507459410112	Tumor	BLCA
TCGA-C4-A0F7-01A	62	1	0.100977647724821	Tumor	BLCA
TCGA-XF-A9T6-01A	64	0	0.427927927615234	Tumor	BLCA
TCGA-GD-A3OP-01A	64	0	0.196858801366356	Tumor	BLCA
TCGA-DK-A1A5-01A	65	1	0.18269229751619	Tumor	BLCA
TCGA-GD-A6C6-01A	67	0	0.167357927738514	Tumor	BLCA
TCGA-XF-A9T3-01A	68	0	0.727267010734912	Tumor	BLCA
TCGA-E7-A4XJ-01A	68	1	0.0578314745605733	Tumor	BLCA
TCGA-FD-A6TF-01A	69	1	0.811799812445773	Tumor	BLCA
TCGA-5N-A9KI-01A	76	1	0.737427182729059	Tumor	BLCA
TCGA-BL-A13J-01B	81	1	0.0772429989324604	Tumor	BLCA
TCGA-BL-A13J-01A	81	1	0.187007566977033	Tumor	BLCA
TCGA-FD-A62N-01A	82	0	2.03906818806053	Tumor	BLCA
TCGA-K4-A4AB-01B	84	1	0.129217063664154	Tumor	BLCA
TCGA-ZF-AA4N-01A	88	1	0.680594414881349	Tumor	BLCA
TCGA-C4-A0F1-01A	89	0	0.243547226577594	Tumor	BLCA
TCGA-XF-AAMT-01A	90	1	0.539729571067321	Tumor	BLCA
TCGA-FD-A6TG-01A	93	1	0.609849500034336	Tumor	BLCA
TCGA-GD-A3OQ-01A	95	0	0.13198450875653	Tumor	BLCA
TCGA-XF-A9SJ-01A	98	1	1.27905521648347	Tumor	BLCA
TCGA-FT-A3EE-01A	99	1	0.197488002405981	Tumor	BLCA
TCGA-K4-A3WU-01B	105	0	0.833659246409513	Tumor	BLCA
TCGA-ZF-A9RE-01A	106	1	0.212631589720954	Tumor	BLCA
TCGA-FD-A43X-01A	110	0	0.184597684155761	Tumor	BLCA
TCGA-UY-A9PF-01A	117	0	0.269272578045014	Tumor	BLCA
TCGA-XF-AAN8-01A	118	1	1.39572091328595	Tumor	BLCA
TCGA-FD-A3B7-01A	122	1	2.19975085671584	Tumor	BLCA
TCGA-XF-A9ST-01A	128	1	0.0771062441059786	Tumor	BLCA
TCGA-E7-A6MD-01A	129	0	0.394404385400625	Tumor	BLCA
TCGA-FD-A6TH-01A	131	1	0.828144102365628	Tumor	BLCA
TCGA-BT-A3PH-01A	142	1	0.119820952121875	Tumor	BLCA
TCGA-GU-A767-01A	144	1	0.852078762601561	Tumor	BLCA
TCGA-DK-A3IK-01A	146	1	0.0812032604173943	Tumor	BLCA
TCGA-CU-A0YO-01A	149	1	0.474046599319306	Tumor	BLCA
TCGA-BT-A20R-01A	154	1	0.45617532497867	Tumor	BLCA
TCGA-BT-A20V-01A	154	1	0.381837083906047	Tumor	BLCA
TCGA-CU-A3QU-01A	158	0	0.0497701518163845	Tumor	BLCA
TCGA-FD-A5BV-01A	163	1	0.0325240656921994	Tumor	BLCA
TCGA-E7-A3Y1-01A	163	0	0.430178204437831	Tumor	BLCA
TCGA-ZF-AA5N-01A	168	1	0.251082803316987	Tumor	BLCA
TCGA-FD-A3SO-01A	168	1	1.01863417413905	Tumor	BLCA
TCGA-FD-A5BX-01A	173	1	1.03231246994894	Tumor	BLCA
TCGA-XF-A9SU-01A	182	1	0.523361219304096	Tumor	BLCA
TCGA-FD-A6TC-01A	187	0	0.87947052508696	Tumor	BLCA
TCGA-UY-A9PE-01A	189	0	0.147567207094632	Tumor	BLCA
TCGA-FD-A62P-01A	191	1	0.947778351658811	Tumor	BLCA
TCGA-XF-A8HC-01A	200	1	0	Tumor	BLCA
TCGA-BT-A0S7-01A	200	1	0.302055788098619	Tumor	BLCA
TCGA-BL-A3JM-01A	205	1	0.50578932791007	Tumor	BLCA
TCGA-XF-AAMX-01A	206	1	0.0265876223480842	Tumor	BLCA
TCGA-G2-AA3C-01A	211	1	1.04760818364211	Tumor	BLCA
TCGA-GU-AATQ-01A	213	1	0.564719594443095	Tumor	BLCA
TCGA-FD-A62O-01A	216	1	0.113567157047078	Tumor	BLCA
TCGA-G2-A3IB-01A	220	1	0.461214212583979	Tumor	BLCA
TCGA-BL-A13I-01B	223	1	2.09457389798005	Tumor	BLCA
TCGA-BL-A13I-01A	223	1	2.20907899618453	Tumor	BLCA
TCGA-GD-A76B-01A	224	1	0.836166523635819	Tumor	BLCA
TCGA-GU-A762-01A	232	1	1.92918501428392	Tumor	BLCA
TCGA-XF-AAML-01A	232	1	0.316261616759576	Tumor	BLCA
TCGA-DK-A2I2-01A	237	1	1.79717903389536	Tumor	BLCA
TCGA-DK-A3IM-01A	248	1	0.289480386137595	Tumor	BLCA
TCGA-DK-A3IN-01A	250	1	1.27560307933685	Tumor	BLCA
TCGA-FD-A5BY-01A	251	0	0.291957116429807	Tumor	BLCA
TCGA-BT-A20X-01A	251	1	0.51984379730947	Tumor	BLCA
TCGA-XF-AAMW-01A	253	1	0.556012426749704	Tumor	BLCA
TCGA-BT-A20W-01A	254	1	0.462575888042204	Tumor	BLCA
TCGA-2F-A9KW-01A	254	1	0.788017448177458	Tumor	BLCA
TCGA-GV-A3QH-01A	258	1	0.0302654428576696	Tumor	BLCA
TCGA-ZF-AA56-01A	259	1	0.664209749211855	Tumor	BLCA
TCGA-GV-A40E-01A	261	1	1.31225855968957	Tumor	BLCA
TCGA-ZF-AA4U-01A	262	1	0.0243196791954129	Tumor	BLCA
TCGA-FD-A3B5-01A	272	1	0.29124991296423	Tumor	BLCA
TCGA-FJ-A871-01A	272	1	0.111432005361987	Tumor	BLCA
TCGA-C4-A0EZ-01A	273	1	0.31521841136579	Tumor	BLCA
TCGA-HQ-A5ND-01A	274	1	0.284987846937843	Tumor	BLCA
TCGA-K4-A5RH-01A	276	0	2.24406503666655	Tumor	BLCA
TCGA-K4-A4AC-01A	278	1	0.346758372226802	Tumor	BLCA
TCGA-YC-A8S6-01A	293	0	1.32083122979474	Tumor	BLCA
TCGA-DK-A3IV-01A	294	1	0.336054824010835	Tumor	BLCA
TCGA-FD-A6TI-01A	294	1	0.849679069698177	Tumor	BLCA
TCGA-BT-A3PK-01A	303	1	0.438079891944708	Tumor	BLCA
TCGA-4Z-AA86-01A	311	1	3.02034217951719	Tumor	BLCA
TCGA-DK-A3WX-01A	321	1	0.843742704948528	Tumor	BLCA
TCGA-GU-AATO-01A	324	1	0.577924244506702	Tumor	BLCA
TCGA-FJ-A3ZE-01A	324	1	0.0729975597999501	Tumor	BLCA
TCGA-FD-A5BT-01A	328	1	2.63939425470958	Tumor	BLCA
TCGA-FD-A6TK-01A	330	0	1.59631500795106	Tumor	BLCA
TCGA-GU-A42P-01A	332	1	0.0450235216984977	Tumor	BLCA
TCGA-CF-A47S-01A	333	0	0.185993370069966	Tumor	BLCA
TCGA-FT-A61P-01A	337	0	0.823667849811294	Tumor	BLCA
TCGA-DK-AA75-01A	340	1	0.0391383939069583	Tumor	BLCA
TCGA-GU-A42Q-01A	344	1	0.119953717505568	Tumor	BLCA
TCGA-XF-AAMH-01A	344	1	0.202386375334789	Tumor	BLCA
TCGA-CF-A8HX-01A	345	0	0.0220481651801732	Tumor	BLCA
TCGA-CF-A8HY-01A	345	0	0.0739572999433244	Tumor	BLCA
TCGA-K4-A5RI-01A	356	1	0.299127408412377	Tumor	BLCA
TCGA-K4-AAQO-01A	359	0	0.210513551800469	Tumor	BLCA
TCGA-KQ-A41Q-01A	361	0	0.255802836602718	Tumor	BLCA
TCGA-CF-A9FF-01A	361	0	0.198368423102519	Tumor	BLCA
TCGA-XF-A9SW-01A	362	1	0.205517632892707	Tumor	BLCA
TCGA-YF-AA3L-01A	364	0	0.113300435833361	Tumor	BLCA
TCGA-2F-A9KP-01A	364	1	0.0611540632071007	Tumor	BLCA
TCGA-CF-A5UA-01A	365	0	0.242572020767152	Tumor	BLCA
TCGA-DK-AA76-01A	366	0	0.0257375614136083	Tumor	BLCA
TCGA-CF-A47W-01A	368	0	0.0364681670692917	Tumor	BLCA
TCGA-CF-A7I0-01A	368	0	0.11623166060415	Tumor	BLCA
TCGA-CF-A3MG-01A	369	0	0.0478175480213695	Tumor	BLCA
TCGA-HQ-A5NE-01A	370	1	0.655626601499946	Tumor	BLCA
TCGA-CF-A3MI-01A	370	0	0.138028044766761	Tumor	BLCA
TCGA-BT-A20O-01A	370	1	2.60328806937257	Tumor	BLCA
TCGA-ZF-AA5P-01A	372	0	0.395172505995779	Tumor	BLCA
TCGA-PQ-A6FI-01A	372	0	0.397912460176906	Tumor	BLCA
TCGA-CF-A47Y-01A	373	0	0.018634174139051	Tumor	BLCA
TCGA-FD-A6TE-01A	376	0	0.381283372503784	Tumor	BLCA
TCGA-BL-A5ZZ-01A	377	0	0.99262342900581	Tumor	BLCA
TCGA-CF-A47V-01A	379	0	0.344487662635682	Tumor	BLCA
TCGA-CF-A1HS-01A	382	0	0.763411574470007	Tumor	BLCA
TCGA-CF-A3MF-01A	383	0	0.0430644786649374	Tumor	BLCA
TCGA-FD-A3B8-01A	384	0	1.4271770546821	Tumor	BLCA
TCGA-CF-A47X-01A	384	0	0.126576457013373	Tumor	BLCA
TCGA-FJ-A3Z9-01A	385	1	0.0270124650625817	Tumor	BLCA
TCGA-CF-A47T-01A	385	1	0	Tumor	BLCA
TCGA-FD-A6TD-01A	386	1	1.4258889340243	Tumor	BLCA
TCGA-XF-A9SV-01A	388	1	0.310921735230344	Tumor	BLCA
TCGA-CF-A1HR-01A	389	0	0.105007524760974	Tumor	BLCA
TCGA-FD-A3SS-01A	391	1	0.16658691407045	Tumor	BLCA
TCGA-CU-A0YN-01A	393	1	0.819995102836375	Tumor	BLCA
TCGA-E7-A85H-01A	394	0	0.828062839795359	Tumor	BLCA
TCGA-CF-A9FM-01A	398	0	0.993783035250007	Tumor	BLCA
TCGA-CF-A3MH-01A	398	0	0.0513024887006311	Tumor	BLCA
TCGA-CF-A5U8-01A	399	0	0.0467005867416223	Tumor	BLCA
TCGA-BT-A0YX-01A	400	1	0.614756951755606	Tumor	BLCA
TCGA-FD-A62S-01A	406	1	0.256648389880677	Tumor	BLCA
TCGA-ZF-A9RD-01A	408	1	1.20006486151431	Tumor	BLCA
TCGA-MV-A51V-01A	410	0	0.12300395405482	Tumor	BLCA
TCGA-DK-AA6Q-01A	413	1	1.01528346144655	Tumor	BLCA
TCGA-CU-A72E-01A	413	1	0.28581647180462	Tumor	BLCA
TCGA-DK-A3IL-01A	413	1	0.104470857762917	Tumor	BLCA
TCGA-DK-AA6W-01A	415	1	0.63440740203982	Tumor	BLCA
TCGA-YF-AA3M-01A	415	0	0.350723534441022	Tumor	BLCA
TCGA-DK-AA71-01A	415	0	0.134615244425108	Tumor	BLCA
TCGA-E7-A7PW-01A	416	0	0.491699200650731	Tumor	BLCA
TCGA-XF-A9T8-01A	418	1	1.78609446762904	Tumor	BLCA
TCGA-CF-A27C-01A	425	0	0	Tumor	BLCA
TCGA-GC-A3RD-01A	428	0	0.32527127079596	Tumor	BLCA
TCGA-E7-A7XN-01A	428	0	2.97634530404017	Tumor	BLCA
TCGA-R3-A69X-01A	433	0	0.462052318796433	Tumor	BLCA
TCGA-GV-A3JV-01A	434	1	0.400319322864485	Tumor	BLCA
TCGA-E7-A97P-01A	437	1	1.56764279220307	Tumor	BLCA
TCGA-BT-A20T-01A	453	1	0.354113592492377	Tumor	BLCA
TCGA-XF-A9SP-01A	454	1	0.629193396862183	Tumor	BLCA
TCGA-BT-A20U-01A	455	1	0.268434393576383	Tumor	BLCA
TCGA-FD-A43S-01A	455	0	0.887915135638134	Tumor	BLCA
TCGA-DK-AA6P-01A	457	0	0.156008221107128	Tumor	BLCA
TCGA-CU-A0YR-01A	460	1	1.51672118856606	Tumor	BLCA
TCGA-4Z-AA84-01A	460	0	0.265316866510289	Tumor	BLCA
TCGA-E7-A8O7-01A	466	0	0.388575306598427	Tumor	BLCA
TCGA-LC-A66R-01A	466	0	1.61950691771513	Tumor	BLCA
TCGA-XF-A8HG-01A	467	1	0.0945063386814923	Tumor	BLCA
TCGA-DK-AA6X-01A	467	0	0.313942357292346	Tumor	BLCA
TCGA-E5-A4TZ-01A	467	1	0.401958066413773	Tumor	BLCA
TCGA-K4-A6MB-01A	469	0	0.165300974916865	Tumor	BLCA
TCGA-FD-A43Y-01A	474	1	0.513995979367013	Tumor	BLCA
TCGA-LT-A5Z6-01A	474	0	0.400975043673087	Tumor	BLCA
TCGA-DK-A1AG-01A	475	0	0.158078456498626	Tumor	BLCA
TCGA-DK-A6B2-01A	477	0	0.384160353903822	Tumor	BLCA
TCGA-GU-A766-01A	480	0	3.57206503562254	Tumor	BLCA
TCGA-GC-A3OO-01A	481	0	0.466757615726172	Tumor	BLCA
TCGA-GC-A3RC-01A	484	0	0.970706433049383	Tumor	BLCA
TCGA-G2-A2EK-01A	485	0	0.12300395405482	Tumor	BLCA
TCGA-XF-A9SK-01A	486	1	0.451540833017832	Tumor	BLCA
TCGA-DK-A1AE-01A	491	0	0.37851162325373	Tumor	BLCA
TCGA-BT-A2LB-01A	492	1	0.47664090866952	Tumor	BLCA
TCGA-4Z-AA7M-01A	495	0	0.175811993721731	Tumor	BLCA
TCGA-K4-A83P-01A	495	0	0.586884812852185	Tumor	BLCA
TCGA-XF-A9T4-01A	495	1	0.494159563712844	Tumor	BLCA
TCGA-S5-AA26-01A	503	0	0.0305479641629666	Tumor	BLCA
TCGA-PQ-A6FN-01A	507	0	0.319271090818063	Tumor	BLCA
TCGA-E7-A519-01A	508	0	0.769094656031159	Tumor	BLCA
TCGA-DK-A1AB-01A	508	1	0.442651610775224	Tumor	BLCA
TCGA-4Z-AA7Q-01A	510	1	1.25047655250297	Tumor	BLCA
TCGA-FD-A3B4-01A	510	1	0.735522177296537	Tumor	BLCA
TCGA-4Z-AA7O-01A	512	0	0.177471364444951	Tumor	BLCA
TCGA-BT-A2LA-01A	522	0	0.781653468788011	Tumor	BLCA
TCGA-4Z-AA7R-01A	522	1	0.515914255710859	Tumor	BLCA
TCGA-FJ-A3ZF-01A	524	0	0.0538064436957938	Tumor	BLCA
TCGA-5N-A9KM-01A	530	1	0	Tumor	BLCA
TCGA-G2-A3VY-01A	536	0	0.0163536835778348	Tumor	BLCA
TCGA-UY-A78K-01A	536	1	0.931985556414248	Tumor	BLCA
TCGA-DK-A1AF-01A	536	0	1.04446406651325	Tumor	BLCA
TCGA-DK-A3IQ-01A	539	1	0.104202449382443	Tumor	BLCA
TCGA-K4-A5RJ-01A	539	0	2.04043658620762	Tumor	BLCA
TCGA-GC-A3WC-01A	540	0	1.13290581201151	Tumor	BLCA
TCGA-UY-A9PD-01A	542	0	0.100439479280312	Tumor	BLCA
TCGA-XF-A8HI-01A	544	1	0.196732928222195	Tumor	BLCA
TCGA-BT-A20P-01A	544	1	0.274291484102103	Tumor	BLCA
TCGA-DK-A2I1-01A	546	0	1.36815371109619	Tumor	BLCA
TCGA-DK-A3X2-01A	547	1	0.295487943059753	Tumor	BLCA
TCGA-FD-A3SM-01A	547	1	0.128293401009818	Tumor	BLCA
TCGA-FD-A5C0-01A	550	1	0.233274538990934	Tumor	BLCA
TCGA-DK-A1A7-01A	560	0	0.124989769978664	Tumor	BLCA
TCGA-CU-A3KJ-01A	562	0	1.12664253111817	Tumor	BLCA
TCGA-CF-A9FL-01A	565	1	0.197362184149163	Tumor	BLCA
TCGA-XF-AAN7-01A	565	1	0.513086431134161	Tumor	BLCA
TCGA-DK-AA6T-01A	572	0	3.32686807165237	Tumor	BLCA
TCGA-FD-A6TB-01A	572	0	1.43413445790934	Tumor	BLCA
TCGA-YC-A89H-01A	573	0	1.71922725743342	Tumor	BLCA
TCGA-XF-A9T2-01A	575	1	0.740193617020435	Tumor	BLCA
TCGA-GU-A42R-01A	577	1	0.153286520990863	Tumor	BLCA
TCGA-DK-AA6U-01A	578	0	0.124725152398888	Tumor	BLCA
TCGA-DK-A1AA-01A	578	0	0.142086629617527	Tumor	BLCA
TCGA-BT-A20J-01A	579	1	0.766552760076314	Tumor	BLCA
TCGA-GV-A40G-01A	580	0	0.0163536835778348	Tumor	BLCA
TCGA-GV-A3JX-01A	581	0	0.711494906650088	Tumor	BLCA
TCGA-GC-A3RB-01A	582	0	0.476744584070441	Tumor	BLCA
TCGA-FD-A5BU-01A	588	0	0.265196826984414	Tumor	BLCA
TCGA-ZF-AA54-01A	590	1	1.14241343787374	Tumor	BLCA
TCGA-H4-A2HQ-01A	590	0	0.266756562304665	Tumor	BLCA
TCGA-BT-A20Q-01A	593	1	0.773996325111173	Tumor	BLCA
TCGA-ZF-AA4T-01A	599	1	0.0993625397577723	Tumor	BLCA
TCGA-FD-A3SR-01A	602	1	0.366252263699564	Tumor	BLCA
TCGA-GV-A3JZ-01A	603	0	0.715893370547605	Tumor	BLCA
TCGA-GU-A764-01A	610	0	0.573374526445944	Tumor	BLCA
TCGA-G2-A3IE-01A	612	1	0.0725860470685965	Tumor	BLCA
TCGA-ZF-A9RN-01A	615	1	1.47803989834957	Tumor	BLCA
TCGA-GV-A3QF-01A	617	1	0.103665482765696	Tumor	BLCA
TCGA-DK-AA77-01A	618	0	0.509949146304311	Tumor	BLCA
TCGA-BT-A2LD-01A	623	1	0.486353976002037	Tumor	BLCA
TCGA-GC-A3I6-01A	630	1	0.973794929652606	Tumor	BLCA
TCGA-DK-A3WW-01A	633	0	2.12984349813156	Tumor	BLCA
TCGA-FD-A43U-01A	636	0	1.84482751363583	Tumor	BLCA
TCGA-GD-A3OS-01A	638	0	0.546264782839354	Tumor	BLCA
TCGA-XF-A9SY-01A	640	0	2.09899215604996	Tumor	BLCA
TCGA-LT-A8JT-01A	641	0	0.244278198578144	Tumor	BLCA
TCGA-ZF-A9R2-01A	642	0	0.173894960564314	Tumor	BLCA
TCGA-K4-A3WV-01A	646	0	0.148999162587764	Tumor	BLCA
TCGA-DK-A3IT-01A	648	0	0.113167056732735	Tumor	BLCA
TCGA-GV-A3JW-01A	649	0	0.0335111023613237	Tumor	BLCA
TCGA-GC-A3BM-01A	651	1	0.360195694732358	Tumor	BLCA
TCGA-ZF-A9R7-01A	665	0	1.82964663487904	Tumor	BLCA
TCGA-DK-A1A3-01A	665	1	0.450274292553821	Tumor	BLCA
TCGA-E7-A4IJ-01A	674	1	0.456806149230474	Tumor	BLCA
TCGA-ZF-A9R0-01A	680	1	0.391438	Tumor	BLCA
TCGA-FD-A3N5-01A	685	1	1.39215253392312	Tumor	BLCA
TCGA-UY-A78M-01A	690	1	0.434561511872608	Tumor	BLCA
TCGA-GV-A6ZA-01A	691	0	0.325040955495201	Tumor	BLCA
TCGA-G2-A2EC-01A	696	1	0.034779158048019	Tumor	BLCA
TCGA-FD-A43N-01A	699	0	0.448160917766045	Tumor	BLCA
TCGA-C4-A0F6-01A	700	0	0.25519856641969	Tumor	BLCA
TCGA-DK-A3IU-01A	706	1	2.07059541246298	Tumor	BLCA
TCGA-FD-A3SL-01A	712	1	0.302406794557726	Tumor	BLCA
TCGA-XF-A9SX-01A	719	1	0.909504313560603	Tumor	BLCA
TCGA-E7-A6ME-01A	731	0	0.304627854492976	Tumor	BLCA
TCGA-2F-A9KO-01A	734	1	0.848397599528193	Tumor	BLCA
TCGA-FD-A3SJ-01A	739	1	0.300650907642665	Tumor	BLCA
TCGA-E7-A6MF-01A	750	0	0.0220481651801732	Tumor	BLCA
TCGA-GC-A3YS-01A	758	0	0.329410671218568	Tumor	BLCA
TCGA-K4-A3WS-01A	761	0	0.399663303888018	Tumor	BLCA
TCGA-ZF-A9R1-01A	773	0	0.0457225357346006	Tumor	BLCA
TCGA-E7-A541-01A	778	1	0.963252153816607	Tumor	BLCA
TCGA-FD-A3SP-01A	783	0	1.14938944935895	Tumor	BLCA
TCGA-BT-A3PJ-01A	789	0	1.09125976619268	Tumor	BLCA
TCGA-BT-A20N-01A	795	1	0.0798388806666704	Tumor	BLCA
TCGA-E7-A678-01A	798	0	0.320657964311925	Tumor	BLCA
TCGA-XF-A9T0-01A	799	0	0.658645654337596	Tumor	BLCA
TCGA-GD-A2C5-01A	812	0	0.172743516760187	Tumor	BLCA
TCGA-FD-A5BR-01A	813	0	0.188147686926434	Tumor	BLCA
TCGA-G2-A2EL-01A	819	1	0.213751646311006	Tumor	BLCA
TCGA-E7-A677-01A	820	0	0.434348000692569	Tumor	BLCA
TCGA-XF-AAN4-01A	823	1	1.69242719808971	Tumor	BLCA
TCGA-GV-A3QK-01B	832	0	0.359746046905471	Tumor	BLCA
TCGA-FD-A43P-01A	832	0	1.79535136516656	Tumor	BLCA
TCGA-FD-A5BZ-01A	835	1	0.47134355961072	Tumor	BLCA
TCGA-4Z-AA7W-01A	840	0	2.72961802469056	Tumor	BLCA
TCGA-K4-A54R-01A	842	0	0.992043276171657	Tumor	BLCA
TCGA-FD-A3N6-01A	851	0	0.924403979026678	Tumor	BLCA
TCGA-XF-A9SZ-01A	859	1	0.743902679286311	Tumor	BLCA
TCGA-ZF-A9R9-01A	864	1	0.44020807501375	Tumor	BLCA
TCGA-BT-A42F-01A	864	0	1.97335412044994	Tumor	BLCA
TCGA-BT-A42C-01A	873	0	0.0316774964507602	Tumor	BLCA
TCGA-FD-A3SN-01A	887	0	0.774249407304768	Tumor	BLCA
TCGA-G2-AA3F-01A	893	0	0.191562650700756	Tumor	BLCA
TCGA-ZF-AA5H-01A	897	0	0.930850856640822	Tumor	BLCA
TCGA-UY-A9PB-01A	899	0	1.76124271535808	Tumor	BLCA
TCGA-E7-A3X6-01A	904	1	0.695459382638558	Tumor	BLCA
TCGA-CU-A3YL-01A	906	0	0.159241659730106	Tumor	BLCA
TCGA-ZF-A9R4-01A	921	0	0.326077084923131	Tumor	BLCA
TCGA-XF-AAN1-01A	941	1	0.355918371512278	Tumor	BLCA
TCGA-FJ-A3Z7-01A	945	0	0.389346536162498	Tumor	BLCA
TCGA-ZF-A9R3-01A	949	1	0.303809967021285	Tumor	BLCA
TCGA-FD-A3B3-01A	974	1	1.59660125696805	Tumor	BLCA
TCGA-GU-A763-01A	997	0	0.0301241614551288	Tumor	BLCA
TCGA-GU-AATP-01A	1003	0	0.589571753973746	Tumor	BLCA
TCGA-G2-A2ES-01A	1004	1	0.848798181244189	Tumor	BLCA
TCGA-FD-A3B6-01A	1005	1	1.80326837380949	Tumor	BLCA
TCGA-SY-A9G0-01A	1008	1	0.773490027495558	Tumor	BLCA
TCGA-4Z-AA89-01A	1029	0	0.0798388806666704	Tumor	BLCA
TCGA-ZF-AA4R-01A	1036	1	0.331131922217202	Tumor	BLCA
TCGA-XF-A9SM-01A	1048	0	2.13093086982645	Tumor	BLCA
TCGA-4Z-AA7S-01A	1064	1	0.0219060767336222	Tumor	BLCA
TCGA-UY-A9PA-01A	1072	0	0.634314459856448	Tumor	BLCA
TCGA-ZF-AA52-01A	1077	1	2.52954612129863	Tumor	BLCA
TCGA-ZF-A9R5-01A	1090	0	0.251931126688587	Tumor	BLCA
TCGA-KQ-A41P-01A	1094	0	0.604356038015255	Tumor	BLCA
TCGA-BT-A42E-01A	1108	0	1.21543	Tumor	BLCA
TCGA-GV-A3QI-01A	1110	0	0	Tumor	BLCA
TCGA-DK-A6B6-01A	1115	0	0.31973353013315	Tumor	BLCA
TCGA-UY-A78L-01A	1127	0	0.498659360498882	Tumor	BLCA
TCGA-DK-AA6L-01A	1163	1	0.833821137790582	Tumor	BLCA
TCGA-HQ-A2OE-01A	1174	0	0.056860943046751	Tumor	BLCA
TCGA-E5-A4U1-01A	1181	0	0.0255958358826835	Tumor	BLCA
TCGA-SY-A9G5-01A	1186	0	1.24336442569366	Tumor	BLCA
TCGA-BL-A0C8-01B	1219	0	0.137110007802351	Tumor	BLCA
TCGA-BL-A0C8-01A	1219	0	0.197488002405981	Tumor	BLCA
TCGA-4Z-AA81-01A	1270	1	0.757620688778619	Tumor	BLCA
TCGA-E5-A2PC-01A	1326	0	0.351062898940385	Tumor	BLCA
TCGA-XF-AAMZ-01A	1348	1	0.362105136071087	Tumor	BLCA
TCGA-KQ-A41R-01A	1350	0	0.270708333719215	Tumor	BLCA
TCGA-4Z-AA7N-01A	1367	1	1.11776152478036	Tumor	BLCA
TCGA-XF-A8HB-01A	1370	0	0	Tumor	BLCA
TCGA-DK-A2HX-01A	1420	1	0.181293412885475	Tumor	BLCA
TCGA-FD-A3SQ-01A	1423	1	0.208766947421413	Tumor	BLCA
TCGA-4Z-AA87-01A	1454	0	1.09024371217442	Tumor	BLCA
TCGA-ZF-A9RM-01A	1455	0	0	Tumor	BLCA
TCGA-G2-A2EJ-01A	1460	0	1.86583965215866	Tumor	BLCA
TCGA-4Z-AA7Y-01A	1522	0	0.0680516429977898	Tumor	BLCA
TCGA-DK-A3IS-01A	1529	0	0.0611540632071007	Tumor	BLCA
TCGA-KQ-A41O-01A	1538	0	0.0943712105925172	Tumor	BLCA
TCGA-DK-A6B5-01A	1542	0	0.397364885478379	Tumor	BLCA
TCGA-4Z-AA82-01A	1556	1	0.309874660036766	Tumor	BLCA
TCGA-UY-A9PH-01A	1561	0	0.811964175310194	Tumor	BLCA
TCGA-DK-AA6M-01A	1582	0	1.29036542085088	Tumor	BLCA
TCGA-KQ-A41N-01A	1604	0	0.0234682805039054	Tumor	BLCA
TCGA-FD-A5BS-01A	1639	0	2.03766	Tumor	BLCA
TCGA-ZF-AA58-01A	1649	0	2.71545412711572	Tumor	BLCA
TCGA-XF-AAMJ-01A	1670	1	0.54270379224349	Tumor	BLCA
TCGA-DK-AA74-01A	1708	0	1.07375169508216	Tumor	BLCA
TCGA-ZF-AA51-01A	1714	0	0.660015865325663	Tumor	BLCA
TCGA-XF-AAN0-01A	1718	1	0.584096623907595	Tumor	BLCA
TCGA-ZF-AA53-01A	1761	0	1.44355361024173	Tumor	BLCA
TCGA-FD-A5C1-01A	1792	0	1.18846422707754	Tumor	BLCA
TCGA-G2-A2EO-01A	1804	1	1.26501674896622	Tumor	BLCA
TCGA-ZF-AA4V-01A	1806	0	1.14332810734431	Tumor	BLCA
TCGA-ZF-AA4W-01A	1830	0	0.195221593252845	Tumor	BLCA
TCGA-FD-A3NA-01A	1845	0	1.05095437320516	Tumor	BLCA
TCGA-XF-AAN2-01A	1869	1	0.934252282094055	Tumor	BLCA
TCGA-G2-A2EF-01A	1884	0	2.27521568665414	Tumor	BLCA
TCGA-FD-A6TA-01A	1912	0	0.648925559453121	Tumor	BLCA
TCGA-HQ-A2OF-01A	1947	0	0	Tumor	BLCA
TCGA-ZF-A9RF-01A	1949	0	2.34879895961211	Tumor	BLCA
TCGA-DK-A6AV-01A	1952	0	0.16800012451782	Tumor	BLCA
TCGA-XF-A9SH-01A	1971	1	0.0729975597999501	Tumor	BLCA
TCGA-G2-AA3B-01A	2008	0	0.631616528637451	Tumor	BLCA
TCGA-DK-A3X1-01A	2009	0	0.309176187478514	Tumor	BLCA
TCGA-XF-A9SL-01A	2020	1	0.599984231515615	Tumor	BLCA
TCGA-DK-A1A6-01A	2020	0	1.14358933500169	Tumor	BLCA
TCGA-4Z-AA83-01A	2024	0	0.894681973855079	Tumor	BLCA
TCGA-XF-A9T5-01A	2027	0	1.84955898021204	Tumor	BLCA
TCGA-ZF-AA4X-01A	2044	0	0.0632268019969813	Tumor	BLCA
TCGA-DK-A6B1-01A	2049	0	0.257010618206024	Tumor	BLCA
TCGA-UY-A8OB-01A	2109	0	1.05540392049481	Tumor	BLCA
TCGA-G2-AA3D-01A	2139	0	0.0699770704115563	Tumor	BLCA
TCGA-XF-AAMQ-01A	2177	0	0.351402183629964	Tumor	BLCA
TCGA-XF-AAN5-01A	2293	0	1.82903768866914	Tumor	BLCA
TCGA-UY-A78O-01A	2312	0	0.133300476229776	Tumor	BLCA
TCGA-DK-A6B0-01A	2330	0	0.2368293354864	Tumor	BLCA
TCGA-2F-A9KT-01A	2352	0	1.00518437585972	Tumor	BLCA
TCGA-UY-A78P-01A	2380	0	1.74669972660802	Tumor	BLCA
TCGA-XF-A9SI-01A	2423	0	2.05536921154049	Tumor	BLCA
TCGA-XF-AAN3-01A	2625	0	0.262793936620655	Tumor	BLCA
TCGA-UY-A78N-01A	2641	1	0.220825215797872	Tumor	BLCA
TCGA-DK-A2I6-01A	2656	0	0.0272956240509075	Tumor	BLCA
TCGA-ZF-A9RL-01A	2703	0	0.100574040213197	Tumor	BLCA
TCGA-XF-AAMR-01A	2790	0	0.266876472128188	Tumor	BLCA
TCGA-XF-AAME-01A	2828	1	0.895380183497831	Tumor	BLCA
TCGA-ZF-A9RC-01A	2868	0	0.260868738615679	Tumor	BLCA
TCGA-2F-A9KQ-01A	2886	0	0.0626743627633925	Tumor	BLCA
TCGA-XF-A8HF-01A	2954	1	0.19055165203227	Tumor	BLCA
TCGA-XF-A8HD-01A	2964	0	1.67604168737974	Tumor	BLCA
TCGA-XF-AAMY-01A	3011	0	0.434774991458805	Tumor	BLCA
TCGA-2F-A9KR-01A	3183	1	0.152767519261769	Tumor	BLCA
TCGA-XF-AAMG-01A	3364	0	0.245860701840353	Tumor	BLCA
TCGA-DK-A1AD-01A	3420	0	0.358171174969554	Tumor	BLCA
TCGA-UY-A8OD-01A	3432	0	0.419970287208376	Tumor	BLCA
TCGA-XF-A8HE-01A	3817	0	1.33078783626552	Tumor	BLCA
TCGA-DK-A2I4-01A	3835	0	2.05925143306528	Tumor	BLCA
TCGA-DK-A1AC-01A	3981	0	1.43855900692367	Tumor	BLCA
TCGA-DK-A3WY-01A	4967	0	1.43418784656846	Tumor	BLCA
TCGA-DK-AA6R-01A	5041	0	0.867659289149111	Tumor	BLCA
TCGA-DK-AA6S-01A	5050	0	0.746828690274403	Tumor	BLCA
TCGA-C8-A275-01A	1	0	1.37917732889081	Tumor	BRCA
TCGA-AC-A7VC-01A	1	0	0.542505701478261	Tumor	BRCA
TCGA-BH-A1F8-01A	1	1	0.113167056732735	Tumor	BRCA
TCGA-PL-A8LX-01A	5	0	1.10017031975698	Tumor	BRCA
TCGA-C8-A1HJ-01A	5	0	0.162081103382375	Tumor	BRCA
TCGA-AN-A0AM-01A	5	0	0.808673354903202	Tumor	BRCA
TCGA-AN-A041-01A	7	0	0.147957881387101	Tumor	BRCA
TCGA-PL-A8LY-01A	8	0	0.502330601716012	Tumor	BRCA
TCGA-AN-A0XP-01A	9	0	0.280600048848165	Tumor	BRCA
TCGA-AN-A046-01A	10	0	0.724213686757358	Tumor	BRCA
TCGA-AN-A0FX-01A	10	0	0.272739878117461	Tumor	BRCA
TCGA-AN-A0XU-01A	10	0	1.43919757948733	Tumor	BRCA
TCGA-AN-A03X-01A	10	0	0.179001399099244	Tumor	BRCA
TCGA-AN-A0AR-01A	10	0	0.500802053057158	Tumor	BRCA
TCGA-AN-A0XN-01A	10	0	1.41191429306777	Tumor	BRCA
TCGA-AN-A0FV-01A	10	0	0.203514411130758	Tumor	BRCA
TCGA-AN-A0FZ-01A	10	0	0.045862297908688	Tumor	BRCA
TCGA-AN-A0XS-01A	10	0	0.561301694145369	Tumor	BRCA
TCGA-AN-A0XR-01A	10	0	0.311968051031716	Tumor	BRCA
TCGA-AN-A0AS-01A	10	0	0.833578293906005	Tumor	BRCA
TCGA-AN-A0XT-01A	10	0	0.340163443311091	Tumor	BRCA
TCGA-AN-A03Y-01A	10	0	0.448055167717188	Tumor	BRCA
TCGA-AN-A0AT-01A	10	0	0.811553233033541	Tumor	BRCA
TCGA-AN-A0FY-01A	10	0	0.574634395234676	Tumor	BRCA
TCGA-AN-A0FW-01A	11	0	0.265916914366915	Tumor	BRCA
TCGA-AN-A0G0-01A	16	0	0.882447416431731	Tumor	BRCA
TCGA-AN-A049-01A	19	0	0.566376800321125	Tumor	BRCA
TCGA-E9-A244-01A	21	0	0.517225292502459	Tumor	BRCA
TCGA-E9-A5FL-01A	24	0	0.185486004128078	Tumor	BRCA
TCGA-E9-A245-01A	26	1	0.326192164494116	Tumor	BRCA
TCGA-A8-A08R-01A	30	0	0.992768430768924	Tumor	BRCA
TCGA-A8-A08A-01A	30	0	0.717999879468506	Tumor	BRCA
TCGA-A8-A08L-01A	30	1	1.17274351676019	Tumor	BRCA
TCGA-A8-A09W-01A	30	0	0.0970713705439032	Tumor	BRCA
TCGA-A8-A0A7-01A	30	0	1.08705543454338	Tumor	BRCA
TCGA-A8-A06Q-01A	31	0	0.153675649797238	Tumor	BRCA
TCGA-A8-A09C-01A	31	0	0.707082991771706	Tumor	BRCA
TCGA-A8-A06Z-01A	31	0	0.226138560569343	Tumor	BRCA
TCGA-A8-A09N-01A	31	0	0.206518201665115	Tumor	BRCA
TCGA-E9-A1RD-01A	34	0	0.500292176734166	Tumor	BRCA
TCGA-AC-A8OQ-01A	34	0	1.68171911288247	Tumor	BRCA
TCGA-AC-A8OR-01A	40	0	0.719752957077606	Tumor	BRCA
TCGA-D8-A27P-01A	49	0	0.490262048790572	Tumor	BRCA
TCGA-AC-A6NO-01A	51	0	0.303459301828336	Tumor	BRCA
TCGA-AN-A04D-01A	52	0	0.119953717505568	Tumor	BRCA
TCGA-AN-A04C-01A	54	0	1.17331935353604	Tumor	BRCA
TCGA-E9-A248-01A	59	0	0.901880563718658	Tumor	BRCA
TCGA-OK-A5Q2-01A	64	0	0.353323291162897	Tumor	BRCA
TCGA-AC-A8OS-01A	70	0	0.876330305006464	Tumor	BRCA
TCGA-BH-A0HL-01A	72	0	0.0162110331559172	Tumor	BRCA
TCGA-BH-A0HO-01A	76	0	0.766552760076314	Tumor	BRCA
TCGA-BH-A0DS-01A	78	0	1.36524459958906	Tumor	BRCA
TCGA-E9-A1R3-01A	78	0	0.522758841407708	Tumor	BRCA
TCGA-AQ-A54N-01A	78	0	0.093695380233557	Tumor	BRCA
TCGA-HN-A2NL-01A	79	0	0.624802765252947	Tumor	BRCA
TCGA-LL-A6FQ-01A	80	0	1.89770511154861	Tumor	BRCA
TCGA-AR-A24P-01A	84	0	0.445832624207628	Tumor	BRCA
TCGA-AN-A04A-01A	90	0	0.288299494657331	Tumor	BRCA
TCGA-E9-A1R5-01A	92	0	0.194339249484463	Tumor	BRCA
TCGA-BH-A0DQ-01A	98	0	0.452068230223811	Tumor	BRCA
TCGA-UU-A93S-01A	116	1	0.487897901210089	Tumor	BRCA
TCGA-E2-A1IL-01A	118	0	0.463936279506408	Tumor	BRCA
TCGA-BH-A0E0-01A	134	0	0.331705216498892	Tumor	BRCA
TCGA-BH-A18G-01A	149	0	0.390227436840691	Tumor	BRCA
TCGA-A2-A0CU-01A	158	1	0.830011879268904	Tumor	BRCA
TCGA-AR-A0TR-01A	160	1	0.110496881917402	Tumor	BRCA
TCGA-BH-A6R9-01A	160	0	0.777535442108079	Tumor	BRCA
TCGA-AN-A0XV-01A	162	0	0.343464676154529	Tumor	BRCA
TCGA-AN-A0XL-01A	163	0	0.884793262543527	Tumor	BRCA
TCGA-BH-A0RX-01A	170	0	1.16369193743116	Tumor	BRCA
TCGA-AN-A0XW-01A	170	0	0.899717023002278	Tumor	BRCA
TCGA-AN-A0FF-01A	172	0	0.990301416568706	Tumor	BRCA
TCGA-AQ-A0Y5-01A	172	1	0.458801941589014	Tumor	BRCA
TCGA-BH-A0HK-01A	178	0	0.144176924346527	Tumor	BRCA
TCGA-E9-A1R4-01A	186	0	0.609093023624062	Tumor	BRCA
TCGA-EW-A1PC-01B	187	0	0.80710758170653	Tumor	BRCA
TCGA-AN-A0FD-01A	196	0	0.838266046622673	Tumor	BRCA
TCGA-AC-A3EH-01A	197	1	0.065296567127781	Tumor	BRCA
TCGA-E9-A1RF-01A	200	0	1.05470958270064	Tumor	BRCA
TCGA-AN-A0FS-01A	210	0	1.20683073714886	Tumor	BRCA
TCGA-AN-A0FK-01A	213	0	0.672832633662213	Tumor	BRCA
TCGA-AN-A0FT-01A	214	0	1.55944286597808	Tumor	BRCA
TCGA-B6-A400-01A	215	0	1.33925142745084	Tumor	BRCA
TCGA-LD-A7W5-01A	216	0	1.56257214540658	Tumor	BRCA
TCGA-E9-A249-01A	217	0	0.511670437570374	Tumor	BRCA
TCGA-AN-A0FN-01A	218	0	1.87644818669472	Tumor	BRCA
TCGA-A2-A4RW-01A	222	0	0.280124891975729	Tumor	BRCA
TCGA-BH-A18T-01A	224	1	0.714047648777767	Tumor	BRCA
TCGA-AN-A0AK-01A	224	0	0.554146766746513	Tumor	BRCA
TCGA-GI-A2C8-01A	225	0	0.996822574458976	Tumor	BRCA
TCGA-LL-A73Z-01A	227	1	0.771632081274976	Tumor	BRCA
TCGA-AN-A0AL-01A	227	0	0.364796522858731	Tumor	BRCA
TCGA-AN-A0FL-01A	231	0	0.16800012451782	Tumor	BRCA
TCGA-EW-A1P8-01A	239	1	1.55944286597808	Tumor	BRCA
TCGA-A1-A0SM-01A	242	0	0.0137838154330997	Tumor	BRCA
TCGA-AN-A0FJ-01A	242	0	0.0585243118408003	Tumor	BRCA
TCGA-A8-A07S-01A	243	0	0.690282989063512	Tumor	BRCA
TCGA-AC-A7VB-01A	250	0	0.214000429729606	Tumor	BRCA
TCGA-E2-A56Z-01A	252	0	1.4737349684636	Tumor	BRCA
TCGA-A2-A0T2-01A	255	1	0.365804499871982	Tumor	BRCA
TCGA-EW-A1IY-01A	258	0	0.400428630364699	Tumor	BRCA
TCGA-A1-A0SB-01A	259	0	0.119156941873632	Tumor	BRCA
TCGA-E2-A1LK-01A	266	1	0.684639230891191	Tumor	BRCA
TCGA-A7-A6VY-01A	266	0	1.9093891022653	Tumor	BRCA
TCGA-OL-A97C-01A	271	0	0.22650852980868	Tumor	BRCA
TCGA-A8-A07R-01A	273	0	0.333767191658224	Tumor	BRCA
TCGA-A8-A09R-01A	273	0	0.873734467968558	Tumor	BRCA
TCGA-A8-A079-01A	274	0	0.29077825132018	Tumor	BRCA
TCGA-E2-A15K-01A	275	0	0.374510925768391	Tumor	BRCA
TCGA-E2-A15K-06A	275	0	0.771294015651662	Tumor	BRCA
TCGA-A7-A6VW-01A	285	0	1.55414676674651	Tumor	BRCA
TCGA-BH-AB28-01A	287	0	0.893129186017212	Tumor	BRCA
TCGA-E9-A2JT-01A	288	0	0.689299160535892	Tumor	BRCA
TCGA-E2-A15O-01A	289	0	0.409037856972718	Tumor	BRCA
TCGA-BH-A6R8-01A	293	0	1.13033785959372	Tumor	BRCA
TCGA-BH-A0E6-01A	293	0	0.568324020269706	Tumor	BRCA
TCGA-BH-A8FY-01A	295	1	1.0152120850685	Tumor	BRCA
TCGA-C8-A278-01A	297	0	1.24883840164025	Tumor	BRCA
TCGA-E9-A1NI-01A	300	0	0.830093032132989	Tumor	BRCA
TCGA-D8-A1Y1-01A	302	1	0.758132585309438	Tumor	BRCA
TCGA-PL-A8LZ-01A	302	0	1.02800327847275	Tumor	BRCA
TCGA-5T-A9QA-01A	303	0	1.34851571723545	Tumor	BRCA
TCGA-AN-A0AJ-01A	303	0	1.23640077280268	Tumor	BRCA
TCGA-A8-A099-01A	304	0	0.327342455609822	Tumor	BRCA
TCGA-A8-A07O-01A	304	0	1.21275608340364	Tumor	BRCA
TCGA-A8-A09A-01A	304	0	0.12234140752612	Tumor	BRCA
TCGA-A8-A07W-01A	304	0	0.270708333719215	Tumor	BRCA
TCGA-D8-A27R-01A	307	0	0.969380764941608	Tumor	BRCA
TCGA-A7-A3J0-01A	313	0	0.782073015433852	Tumor	BRCA
TCGA-A7-A6VV-01A	313	0	0.956056652412403	Tumor	BRCA
TCGA-C8-A1HL-01A	317	0	0.862431553512453	Tumor	BRCA
TCGA-A7-A6VX-01A	317	0	0.995231233565638	Tumor	BRCA
TCGA-EW-A1PE-01A	320	0	1.53450988412708	Tumor	BRCA
TCGA-BH-A42T-01A	320	1	4.07865252745485	Tumor	BRCA
TCGA-AR-A5QQ-01A	322	1	1.05665288703761	Tumor	BRCA
TCGA-A7-A3IZ-01A	322	0	0.217727042033043	Tumor	BRCA
TCGA-A2-A25F-01A	322	0	1.24604318671981	Tumor	BRCA
TCGA-LD-A9QF-01A	323	0	2.31961793420016	Tumor	BRCA
TCGA-A7-A5ZW-01A	326	0	0.199499603660362	Tumor	BRCA
TCGA-BH-A0GZ-01A	328	0	0.87215895722894	Tumor	BRCA
TCGA-C8-A1HF-01A	332	0	1.20733065313806	Tumor	BRCA
TCGA-A8-A07P-01A	334	0	0.435735258873468	Tumor	BRCA
TCGA-A7-A5ZX-01A	336	0	0.137503523749935	Tumor	BRCA
TCGA-E2-A15M-01A	336	1	1.19666998753153	Tumor	BRCA
TCGA-E2-A1IU-01A	337	0	0.276079727574732	Tumor	BRCA
TCGA-E9-A1R6-01A	339	0	0.357946052859261	Tumor	BRCA
TCGA-A7-A3J1-01A	343	0	1.51752767033727	Tumor	BRCA
TCGA-C8-A1HI-01A	343	0	0.388134418814145	Tumor	BRCA
TCGA-A7-A3IY-01A	345	0	2.99318522967576	Tumor	BRCA
TCGA-C8-A1HG-01A	345	0	1.14287084509664	Tumor	BRCA
TCGA-W8-A86G-01A	347	0	0.220082260649247	Tumor	BRCA
TCGA-AC-A62V-01A	348	1	0.579373267067387	Tumor	BRCA
TCGA-4H-AAAK-01A	348	0	0.503348735167504	Tumor	BRCA
TCGA-AO-A1KS-01A	350	0	0.535455799435292	Tumor	BRCA
TCGA-JL-A3YX-01A	352	0	0.671746266863223	Tumor	BRCA
TCGA-C8-A12N-01A	358	0	0.504264441349239	Tumor	BRCA
TCGA-C8-A12M-01A	358	0	0.0247451901971378	Tumor	BRCA
TCGA-C8-A12P-01A	358	0	0.741488559249812	Tumor	BRCA
TCGA-JL-A3YW-01A	360	0	1.68889649177739	Tumor	BRCA
TCGA-B6-A0I9-01A	362	1	0.657822902652401	Tumor	BRCA
TCGA-C8-A12L-01A	363	0	0.443924857933742	Tumor	BRCA
TCGA-A7-A426-01A	364	0	0.286762889249558	Tumor	BRCA
TCGA-A8-A09B-01A	365	0	0.610889007854488	Tumor	BRCA
TCGA-A8-A097-01A	365	0	0.874364190824863	Tumor	BRCA
TCGA-A8-A07J-01A	365	0	0.545375358872559	Tumor	BRCA
TCGA-A8-A08I-01A	365	0	1.87172538997071	Tumor	BRCA
TCGA-A8-A0A1-01A	365	0	0.928502978532915	Tumor	BRCA
TCGA-BH-A1EV-01A	365	1	0.309991039260069	Tumor	BRCA
TCGA-C8-A1HK-01A	366	0	0.561399460895035	Tumor	BRCA
TCGA-D8-A1JF-01A	366	0	0.365804499871982	Tumor	BRCA
TCGA-A7-A5ZV-01A	368	0	0.331819848022602	Tumor	BRCA
TCGA-C8-A130-01A	370	0	0.331590575866237	Tumor	BRCA
TCGA-D8-A1JS-01A	371	0	0.364348306920093	Tumor	BRCA
TCGA-EW-A1IW-01A	371	0	0.282973488621589	Tumor	BRCA
TCGA-D8-A27W-01A	373	0	1.09112433366116	Tumor	BRCA
TCGA-AC-A6IX-01A	373	0	0.81483749838881	Tumor	BRCA
TCGA-AC-A6IX-06A	373	0	0.50059812415147	Tumor	BRCA
TCGA-AN-A0XO-01A	375	0	0.149129269909933	Tumor	BRCA
TCGA-C8-A1HM-01A	375	0	1.88170376926515	Tumor	BRCA
TCGA-C8-A1HO-01A	375	0	0.572598675370032	Tumor	BRCA
TCGA-C8-A1HE-01A	375	0	0.306612224375398	Tumor	BRCA
TCGA-E9-A295-01A	375	0	0.171591153231601	Tumor	BRCA
TCGA-LL-A7T0-01A	376	0	0.648097244201634	Tumor	BRCA
TCGA-C8-A26X-01A	376	0	1.89231330287487	Tumor	BRCA
TCGA-D8-A1XC-01A	377	1	0.654893757473323	Tumor	BRCA
TCGA-C8-A137-01A	379	0	0	Tumor	BRCA
TCGA-C8-A138-01A	380	0	0.754887502163469	Tumor	BRCA
TCGA-C8-A8HQ-01A	380	0	1.19427620427542	Tumor	BRCA
TCGA-C8-A26W-01A	381	0	1.10393399105623	Tumor	BRCA
TCGA-D8-A27V-01A	381	0	0.419215260067954	Tumor	BRCA
TCGA-C8-A12Z-01A	382	0	0.329525485196655	Tumor	BRCA
TCGA-C8-A134-01A	383	0	0.674641429085824	Tumor	BRCA
TCGA-C8-A132-01A	383	0	0.513086431134161	Tumor	BRCA
TCGA-C8-A12X-01A	385	0	1.16530097491686	Tumor	BRCA
TCGA-C8-A12O-01A	385	0	0.719490131200293	Tumor	BRCA
TCGA-C8-A12W-01A	385	0	0.895457741492683	Tumor	BRCA
TCGA-C8-A12U-01A	385	0	0.836893627409743	Tumor	BRCA
TCGA-D8-A73W-01A	385	1	0.85750333425546	Tumor	BRCA
TCGA-C8-A12Q-01A	385	1	0.83745889932575	Tumor	BRCA
TCGA-C8-A12V-01A	385	0	1.4944156103975	Tumor	BRCA
TCGA-BH-A0HU-01A	392	0	0.519239948661287	Tumor	BRCA
TCGA-C8-A135-01A	393	0	0.487795024250592	Tumor	BRCA
TCGA-E2-A15H-01A	393	0	0.58111017522555	Tumor	BRCA
TCGA-C8-A1HN-01A	394	0	0.688941	Tumor	BRCA
TCGA-LL-A5YM-01A	394	0	1.24470442793893	Tumor	BRCA
TCGA-C8-A3M8-01A	394	0	1.10433665981474	Tumor	BRCA
TCGA-D8-A1XU-01A	395	0	0.218719181703117	Tumor	BRCA
TCGA-A8-A0A4-01A	396	0	0.120219211624994	Tumor	BRCA
TCGA-C8-A8HP-01A	396	0	1.15730246631897	Tumor	BRCA
TCGA-A8-A06P-01A	396	0	0.476329837757138	Tumor	BRCA
TCGA-A8-A086-01A	396	0	0.550506700952861	Tumor	BRCA
TCGA-A8-A06O-01A	396	0	1.44583262420763	Tumor	BRCA
TCGA-D8-A27H-01A	397	0	0.60293190406964	Tumor	BRCA
TCGA-D8-A27T-01A	398	0	1.38460245765075	Tumor	BRCA
TCGA-LD-A74U-01A	402	0	0.791272307776585	Tumor	BRCA
TCGA-EW-A1J2-01A	403	0	0.728312378843609	Tumor	BRCA
TCGA-D8-A140-01A	403	0	0.944183781309104	Tumor	BRCA
TCGA-LD-A7W6-01A	404	0	0.373731722378729	Tumor	BRCA
TCGA-D8-A1JT-01A	405	0	0.45343856134876	Tumor	BRCA
TCGA-C8-A8HR-01A	408	0	2.26480662953207	Tumor	BRCA
TCGA-A7-A3RF-01A	408	0	1.45016869730833	Tumor	BRCA
TCGA-D8-A27G-01A	409	0	1.00920382732984	Tumor	BRCA
TCGA-D8-A145-01A	410	0	0.874914972936553	Tumor	BRCA
TCGA-D8-A27M-01A	410	0	1.02410687662244	Tumor	BRCA
TCGA-C8-A131-01A	411	0	0.707789805450313	Tumor	BRCA
TCGA-GM-A5PV-01A	412	0	1.19956242102657	Tumor	BRCA
TCGA-AC-A6IW-01A	413	0	3.06992552994245	Tumor	BRCA
TCGA-BH-A0HP-01A	414	0	0.251446431558582	Tumor	BRCA
TCGA-A1-A0SJ-01A	416	0	0.131589484328135	Tumor	BRCA
TCGA-AC-A62X-01A	417	0	0.116763971297723	Tumor	BRCA
TCGA-A7-A4SB-01A	418	0	0.130271954518859	Tumor	BRCA
TCGA-S3-AA11-01A	421	0	1.13992783644489	Tumor	BRCA
TCGA-BH-A0DK-01A	423	0	0.744849979451657	Tumor	BRCA
TCGA-S3-AA17-01A	424	0	1.04516335160322	Tumor	BRCA
TCGA-EW-A1PD-01A	424	0	0.889707158439787	Tumor	BRCA
TCGA-D8-A142-01A	425	0	0.464772806334738	Tumor	BRCA
TCGA-D8-A1JH-01A	426	0	1.41456854718171	Tumor	BRCA
TCGA-A8-A07I-01A	426	0	1.23456263226579	Tumor	BRCA
TCGA-A8-A09X-01A	426	1	0.389566811762726	Tumor	BRCA
TCGA-OL-A66P-01A	428	0	2.29384129926674	Tumor	BRCA
TCGA-E2-A15S-01A	428	0	0.180275189611879	Tumor	BRCA
TCGA-D8-A1Y3-01A	430	0	1.33009941806848	Tumor	BRCA
TCGA-D8-A1J8-01A	431	0	1.20119	Tumor	BRCA
TCGA-D8-A143-01A	431	0	0.709643545470932	Tumor	BRCA
TCGA-D8-A1Y2-01A	433	0	2.23615582266993	Tumor	BRCA
TCGA-A1-A0SG-01A	434	0	0.0515809206306449	Tumor	BRCA
TCGA-BH-A0E2-01A	435	0	0.830174180432411	Tumor	BRCA
TCGA-A1-A0SD-01A	437	0	0.267835392097615	Tumor	BRCA
TCGA-D8-A27I-01A	439	0	0.935157976107094	Tumor	BRCA
TCGA-C8-A27B-01A	439	0	0.954196310386875	Tumor	BRCA
TCGA-EW-A1PF-01A	439	0	0.852718007160737	Tumor	BRCA
TCGA-LL-A5YO-01A	440	0	1.08603641415334	Tumor	BRCA
TCGA-A7-A4SD-01A	441	0	0.4454088941096	Tumor	BRCA
TCGA-LL-A740-01A	441	0	1.49185309632967	Tumor	BRCA
TCGA-D8-A1XK-01A	441	0	1.10721916834786	Tumor	BRCA
TCGA-A7-A4SC-01A	446	0	0.256889885535893	Tumor	BRCA
TCGA-AC-A2QJ-01A	446	1	1.84542983285115	Tumor	BRCA
TCGA-LL-A5YN-01A	447	0	0.480471945227477	Tumor	BRCA
TCGA-D8-A1JU-01A	447	0	0.756681739809004	Tumor	BRCA
TCGA-A7-A425-01A	447	0	0.858697190038334	Tumor	BRCA
TCGA-D8-A1XG-01A	448	0	0.189286906583612	Tumor	BRCA
TCGA-A7-A56D-01A	448	0	1.04593217391872	Tumor	BRCA
TCGA-E2-A158-01A	450	0	0.136322653749214	Tumor	BRCA
TCGA-LL-A5YP-01A	450	0	0.817950640514116	Tumor	BRCA
TCGA-AC-A3OD-01B	451	0	0.587557017429608	Tumor	BRCA
TCGA-AC-A3OD-01A	451	0	1.07244885006969	Tumor	BRCA
TCGA-A7-A4SA-01A	454	0	0.537146943617569	Tumor	BRCA
TCGA-AC-A5XU-01A	455	0	0.457646819392444	Tumor	BRCA
TCGA-AC-A3TN-01A	456	0	0.152118504431943	Tumor	BRCA
TCGA-A8-A09V-01A	457	0	0.451435330437004	Tumor	BRCA
TCGA-A8-A084-01A	458	0	0.241962182215193	Tumor	BRCA
TCGA-D8-A1XV-01A	461	0	0.287826867285081	Tumor	BRCA
TCGA-BH-A0H0-01A	461	0	0.930018175900452	Tumor	BRCA
TCGA-EW-A6S9-01A	463	0	0.653243496062066	Tumor	BRCA
TCGA-D8-A1XF-01A	463	0	0.197236354918707	Tumor	BRCA
TCGA-D8-A1XZ-01A	466	0	0.695726622620963	Tumor	BRCA
TCGA-XX-A899-01A	467	0	0.477780928516189	Tumor	BRCA
TCGA-BH-A18N-01A	468	1	0.920674411041618	Tumor	BRCA
TCGA-C8-A26Z-01A	470	0	1.30053377249537	Tumor	BRCA
TCGA-AC-A3W7-01A	471	0	0.618990352911348	Tumor	BRCA
TCGA-D8-A1Y0-01A	472	0	2.21859520155086	Tumor	BRCA
TCGA-AQ-A1H2-01A	475	0	0.510354340813613	Tumor	BRCA
TCGA-BH-A0DP-01A	476	0	0.498659360498882	Tumor	BRCA
TCGA-EW-A1J5-01A	477	0	0.708584557137925	Tumor	BRCA
TCGA-BH-A0E1-01A	477	0	0.110363243360418	Tumor	BRCA
TCGA-LL-A73Y-01A	477	0	1.68929916053589	Tumor	BRCA
TCGA-D8-A1JC-01A	480	0	0.185486004128078	Tumor	BRCA
TCGA-D8-A1XR-01A	482	0	0.594070756851538	Tumor	BRCA
TCGA-D8-A27F-01A	488	0	0.569199412534421	Tumor	BRCA
TCGA-XX-A89A-01A	488	0	0.438825113175625	Tumor	BRCA
TCGA-LL-A6FR-01A	489	0	0.810648747782646	Tumor	BRCA
TCGA-D8-A73U-01A	492	0	2.34306665209895	Tumor	BRCA
TCGA-BH-A0DZ-01A	495	0	0.109828565307087	Tumor	BRCA
TCGA-D8-A1XS-01A	496	0	0.490775481672922	Tumor	BRCA
TCGA-AC-A3HN-01A	496	0	1.11703005301019	Tumor	BRCA
TCGA-D8-A27L-01A	499	0	1.0167815502334	Tumor	BRCA
TCGA-D8-A1XQ-01A	499	0	1.84245594859731	Tumor	BRCA
TCGA-E2-A1BC-01A	501	0	1.66389107751758	Tumor	BRCA
TCGA-A2-A1G6-01A	501	0	0.4850145696904	Tumor	BRCA
TCGA-D8-A1JA-01A	502	0	0.352419559215162	Tumor	BRCA
TCGA-D8-A1XY-01A	503	0	0.880567989309217	Tumor	BRCA
TCGA-EW-A1J3-01A	504	0	0.88494951674501	Tumor	BRCA
TCGA-AC-A3W5-01A	504	0	1.69875188778468	Tumor	BRCA
TCGA-D8-A1XT-01A	506	0	1.56364626948406	Tumor	BRCA
TCGA-C8-A274-01A	508	0	0.164657575253662	Tumor	BRCA
TCGA-D8-A1X7-01A	509	0	0.321581806521283	Tumor	BRCA
TCGA-EW-A6SA-01A	510	0	0.148999162587764	Tumor	BRCA
TCGA-AC-A5EH-01A	511	0	0.7941870965668	Tumor	BRCA
TCGA-C8-A273-01A	513	0	1.28989346990302	Tumor	BRCA
TCGA-BH-A0HN-01A	516	0	0.600269753509005	Tumor	BRCA
TCGA-UL-AAZ6-01A	518	0	1.49906773783963	Tumor	BRCA
TCGA-A8-A075-01A	518	0	1.08739494812151	Tumor	BRCA
TCGA-A8-A0AB-01A	518	0	0.28226186658765	Tumor	BRCA
TCGA-D8-A27N-01A	519	0	1.5298209465287	Tumor	BRCA
TCGA-LL-A5YL-01A	519	0	0.693676516567757	Tumor	BRCA
TCGA-A2-A0T1-01A	521	0	0.833740194370869	Tumor	BRCA
TCGA-D8-A1XD-01A	522	0	0.307428525192247	Tumor	BRCA
TCGA-A2-A25C-01A	523	0	0.379620962055708	Tumor	BRCA
TCGA-AR-A1AR-01A	524	1	0.751892138404309	Tumor	BRCA
TCGA-S3-AA15-01A	525	0	1.08603641415334	Tumor	BRCA
TCGA-E2-A15D-01A	526	0	0.646162657157894	Tumor	BRCA
TCGA-A2-A1FW-01A	528	0	0.171591153231601	Tumor	BRCA
TCGA-OL-A66O-01A	528	0	1.01070823920779	Tumor	BRCA
TCGA-S3-AA14-01A	529	0	0.468948180180051	Tumor	BRCA
TCGA-D8-A27E-01A	530	0	0.517729220357276	Tumor	BRCA
TCGA-AC-A62Y-01A	530	0	1.12307019197595	Tumor	BRCA
TCGA-A2-A0T5-01A	531	0	0	Tumor	BRCA
TCGA-EW-A3U0-01A	532	0	1.32872159540183	Tumor	BRCA
TCGA-D8-A1J9-01A	532	0	0.413594082409175	Tumor	BRCA
TCGA-LL-A9Q3-01A	532	0	0.828794038198622	Tumor	BRCA
TCGA-EW-A423-01A	533	0	1.06433104624598	Tumor	BRCA
TCGA-A2-A0T0-01A	533	0	1.18059346158936	Tumor	BRCA
TCGA-D8-A1XM-01A	538	0	0.518333701528504	Tumor	BRCA
TCGA-BH-A1EY-01A	538	1	0.784503982929567	Tumor	BRCA
TCGA-AO-A1KT-01A	541	0	0.945607703181372	Tumor	BRCA
TCGA-D8-A1X6-01A	541	0	1.28083756861177	Tumor	BRCA
TCGA-A7-A4SF-01A	545	0	0.386259141133346	Tumor	BRCA
TCGA-A8-A093-01A	546	0	1.00173019613888	Tumor	BRCA
TCGA-A8-A06R-01A	547	0	0.445091014844044	Tumor	BRCA
TCGA-A2-A04P-01A	548	1	0.352306552906336	Tumor	BRCA
TCGA-A8-A082-01A	549	0	0.145742660277605	Tumor	BRCA
TCGA-GM-A5PX-01A	551	0	0.24598236099132	Tumor	BRCA
TCGA-D8-A1JD-01A	552	0	0.937118364778296	Tumor	BRCA
TCGA-D8-A1XB-01A	552	0	0.806200304116112	Tumor	BRCA
TCGA-E2-A15G-01A	554	0	0.402176424979483	Tumor	BRCA
TCGA-EW-A1IZ-01A	554	0	2.32737120113999	Tumor	BRCA
TCGA-A2-A0YE-01A	554	0	0.221320306757051	Tumor	BRCA
TCGA-BH-A0BD-01A	554	0	0.870976194032404	Tumor	BRCA
TCGA-A1-A0SQ-01A	554	0	0.30929262305752	Tumor	BRCA
TCGA-B6-A0WW-01A	558	1	0.129085148056611	Tumor	BRCA
TCGA-EW-A1P6-01A	562	0	0.344260394985419	Tumor	BRCA
TCGA-S3-A6ZG-01A	562	0	0.603976406399121	Tumor	BRCA
TCGA-E2-A14Z-01A	563	1	0.98309393259779	Tumor	BRCA
TCGA-D8-A3Z6-01A	563	0	0.223793216243033	Tumor	BRCA
TCGA-D8-A1X5-01A	565	0	1.4140272591249	Tumor	BRCA
TCGA-A2-A0YJ-01A	566	0	0.331590575866237	Tumor	BRCA
TCGA-BH-A5IZ-01A	567	0	0.708143082474641	Tumor	BRCA
TCGA-AC-A6IV-01A	568	0	0.927820620196206	Tumor	BRCA
TCGA-B6-A0IK-01A	571	1	0.303225477672089	Tumor	BRCA
TCGA-S3-A6ZF-01A	572	0	0.433066269617616	Tumor	BRCA
TCGA-B6-A409-01A	573	1	0.763496561365315	Tumor	BRCA
TCGA-BH-A8FZ-01A	574	0	1.70681784733976	Tumor	BRCA
TCGA-S3-AA12-01A	574	0	1.4995270242151	Tumor	BRCA
TCGA-A2-A0T6-01A	575	0	1.33267929424883	Tumor	BRCA
TCGA-EW-A1J1-01A	575	0	0.297132709571163	Tumor	BRCA
TCGA-EW-A1PA-01A	575	0	0.130930869826449	Tumor	BRCA
TCGA-D8-A1JE-01A	575	0	0.587268968104325	Tumor	BRCA
TCGA-E9-A1NH-01A	576	0	0.884480703361046	Tumor	BRCA
TCGA-BH-A1FG-01A	577	1	0.232660756790275	Tumor	BRCA
TCGA-D8-A1JI-01A	577	0	0.583037623796664	Tumor	BRCA
TCGA-A8-A07G-01A	577	0	0.381394131786851	Tumor	BRCA
TCGA-A8-A07F-01A	577	0	0.227741075839128	Tumor	BRCA
TCGA-A8-A0A2-01A	579	0	0.870029284820997	Tumor	BRCA
TCGA-A8-A09T-01A	579	0	0.265436896049098	Tumor	BRCA
TCGA-AQ-A7U7-01A	584	1	1.15956460536772	Tumor	BRCA
TCGA-D8-A147-01A	584	0	0.60055521900627	Tumor	BRCA
TCGA-A1-A0SP-01A	584	0	1.25749344787616	Tumor	BRCA
TCGA-A2-A1G1-01A	584	0	0.976876828577374	Tumor	BRCA
TCGA-AC-A23C-01A	585	0	0.572695679575205	Tumor	BRCA
TCGA-S3-AA10-01A	586	0	2.84478735007906	Tumor	BRCA
TCGA-AC-A2QI-01A	588	0	0.637934775535145	Tumor	BRCA
TCGA-AC-A5XS-01A	588	0	1.52300986276461	Tumor	BRCA
TCGA-A2-A0YK-01A	588	0	1.08195311964706	Tumor	BRCA
TCGA-D8-A1JM-01A	590	0	0.357608303813848	Tumor	BRCA
TCGA-E2-A154-01A	591	0	0.34925203178067	Tumor	BRCA
TCGA-LL-A7SZ-01A	594	0	1.23192387329376	Tumor	BRCA
TCGA-A2-A1G4-01A	595	0	0.468322643947868	Tumor	BRCA
TCGA-E2-A15P-01A	595	0	0.173639163570579	Tumor	BRCA
TCGA-LL-A8F5-01A	596	0	0.83293051029928	Tumor	BRCA
TCGA-E2-A1L9-01A	598	0	1.05359794668829	Tumor	BRCA
TCGA-OL-A6VQ-01A	600	0	1.22915720321487	Tumor	BRCA
TCGA-D8-A1XL-01A	606	0	1.01756564301437	Tumor	BRCA
TCGA-EW-A1PH-01A	607	0	0.562572145406576	Tumor	BRCA
TCGA-A8-A08G-01A	607	0	0.591296434443207	Tumor	BRCA
TCGA-A8-A07E-01A	608	0	0.306728867059771	Tumor	BRCA
TCGA-EW-A1PB-01A	608	0	2.19392940637054	Tumor	BRCA
TCGA-D8-A1JL-01A	611	0	1.04886391441462	Tumor	BRCA
TCGA-D8-A1JJ-01A	611	0	0.9919707406609	Tumor	BRCA
TCGA-BH-A2L8-01A	612	0	1.23057194190465	Tumor	BRCA
TCGA-BH-A18J-01A	612	1	0.32146635859253	Tumor	BRCA
TCGA-E9-A243-01A	612	0	1.14847861593197	Tumor	BRCA
TCGA-A7-A13E-01A	614	1	0.327974725005777	Tumor	BRCA
TCGA-A7-A13E-01B	614	1	0	Tumor	BRCA
TCGA-AC-A8OP-01A	614	0	2.0800777402868	Tumor	BRCA
TCGA-A2-A1G0-01A	616	0	0.614191558525291	Tumor	BRCA
TCGA-AR-A2LH-01A	616	1	0.456595905126213	Tumor	BRCA
TCGA-C8-A26V-01A	616	0	0.521754318988007	Tumor	BRCA
TCGA-AO-A0J7-01A	618	0	0.467175122614019	Tumor	BRCA
TCGA-BH-A0HI-01A	620	0	1.14997468161938	Tumor	BRCA
TCGA-D8-A1JN-01A	620	0	0.603786553123299	Tumor	BRCA
TCGA-OL-A5S0-01A	620	0	1.04173361139522	Tumor	BRCA
TCGA-AO-A1KO-01A	622	0	0.229464873140092	Tumor	BRCA
TCGA-BH-A0AW-01A	622	0	1.21983452388537	Tumor	BRCA
TCGA-A2-A0T4-01A	624	0	0.90619793573722	Tumor	BRCA
TCGA-E2-A15L-01A	626	0	0.187261004841697	Tumor	BRCA
TCGA-D8-A141-01A	626	0	0.876644634773139	Tumor	BRCA
TCGA-A7-A26J-01B	627	0	0.197236354918707	Tumor	BRCA
TCGA-A7-A26J-01A	627	0	0.47045877393768	Tumor	BRCA
TCGA-S3-AA0Z-01A	629	0	0.668028329189949	Tumor	BRCA
TCGA-E2-A15E-06A	630	0	0.205517632892707	Tumor	BRCA
TCGA-E2-A15E-01A	630	0	0.391767719955997	Tumor	BRCA
TCGA-A2-A0T7-01A	631	0	0.793937488150556	Tumor	BRCA
TCGA-BH-A42V-01A	635	0	0.85135927374571	Tumor	BRCA
TCGA-A1-A0SI-01A	635	0	0.506601942191015	Tumor	BRCA
TCGA-D8-A13Z-01A	635	0	0.917393563089982	Tumor	BRCA
TCGA-B6-A0WX-01A	639	1	0.394733630019807	Tumor	BRCA
TCGA-D8-A1JP-01A	639	0	1.00898878322725	Tumor	BRCA
TCGA-A8-A0A6-01A	640	0	0.666029381213045	Tumor	BRCA
TCGA-E2-A155-01A	640	0	0.88721330295123	Tumor	BRCA
TCGA-S3-A6ZH-01A	641	0	0.337996463515016	Tumor	BRCA
TCGA-D8-A146-01A	643	0	0.940655398287381	Tumor	BRCA
TCGA-A2-A4S2-01A	643	0	0.217851096811131	Tumor	BRCA
TCGA-A7-A4SE-01A	644	0	0.213627238511947	Tumor	BRCA
TCGA-LD-A66U-01A	646	0	1.5013627089597	Tumor	BRCA
TCGA-E9-A1RG-01A	647	0	1.04858495757305	Tumor	BRCA
TCGA-A2-A4RY-01A	648	0	0.0757379823940781	Tumor	BRCA
TCGA-AO-A0J3-01A	651	0	1.31254900986085	Tumor	BRCA
TCGA-BH-A18H-01A	652	0	0.908351786371604	Tumor	BRCA
TCGA-AO-A0JA-01A	655	0	0.159629185821228	Tumor	BRCA
TCGA-E2-A15F-01A	658	0	0.160016607845905	Tumor	BRCA
TCGA-A2-A0YH-01A	659	0	0.820730400605102	Tumor	BRCA
TCGA-D8-A4Z1-01A	659	0	0.811881996218668	Tumor	BRCA
TCGA-BH-A0BJ-01A	660	0	0.416083074208358	Tumor	BRCA
TCGA-A7-A26I-01B	661	0	0.498250867527825	Tumor	BRCA
TCGA-A7-A26I-01A	661	0	0.514703009540874	Tumor	BRCA
TCGA-BH-A8G0-01A	662	0	1.91130809036533	Tumor	BRCA
TCGA-D8-A1XJ-01A	664	0	0.58072437630872	Tumor	BRCA
TCGA-A2-A0YG-01A	666	0	0.124328135002202	Tumor	BRCA
TCGA-A2-A4S3-01A	666	0	0.682753061230546	Tumor	BRCA
TCGA-EW-A2FW-01A	672	0	2.16169423543613	Tumor	BRCA
TCGA-E2-A1IN-01A	675	0	0.551885103471725	Tumor	BRCA
TCGA-AC-A3QP-01A	675	0	1.49784225886096	Tumor	BRCA
TCGA-AC-A2B8-01A	677	0	0.879156810480474	Tumor	BRCA
TCGA-E9-A1N6-01A	678	1	0.800330472924636	Tumor	BRCA
TCGA-A7-A2KD-01A	679	0	0.560714954474479	Tumor	BRCA
TCGA-OL-A5RZ-01A	679	0	0.313942357292346	Tumor	BRCA
TCGA-AO-A0J8-01A	680	0	0.70734808748327	Tumor	BRCA
TCGA-MS-A51U-01A	681	0	0.316956668181831	Tumor	BRCA
TCGA-A2-A1FZ-01A	683	0	0.6959938131099	Tumor	BRCA
TCGA-EW-A1OW-01A	694	0	0.658371455906496	Tumor	BRCA
TCGA-E2-A15C-01A	694	0	0.747000623898834	Tumor	BRCA
TCGA-AC-A23E-01A	698	0	0.272023189061048	Tumor	BRCA
TCGA-BH-A0WA-01A	701	0	0.779637944798667	Tumor	BRCA
TCGA-BH-A0H7-01A	702	0	0.276317992652217	Tumor	BRCA
TCGA-EW-A1P5-01A	703	0	0.439995397923236	Tumor	BRCA
TCGA-A2-A4S0-01A	706	0	0.174406418529749	Tumor	BRCA
TCGA-E2-A153-01A	707	0	0.578793832676753	Tumor	BRCA
TCGA-AC-A3YI-01A	707	0	1.61258840669872	Tumor	BRCA
TCGA-AR-A0TU-01A	709	0	1.73997768026697	Tumor	BRCA
TCGA-E2-A15A-01A	710	0	0.296545508195117	Tumor	BRCA
TCGA-E2-A15A-06A	710	0	0.640620928035698	Tumor	BRCA
TCGA-OL-A66I-01A	714	0	0.499067737839628	Tumor	BRCA
TCGA-A2-A1FV-01A	714	0	0.518031492602169	Tumor	BRCA
TCGA-BH-A5J0-01A	715	0	0.934176781921816	Tumor	BRCA
TCGA-EW-A424-01A	715	0	0.879548943080776	Tumor	BRCA
TCGA-A7-A13G-01A	718	0	0.280362489973778	Tumor	BRCA
TCGA-A7-A13G-01B	718	0	0.435948564860534	Tumor	BRCA
TCGA-A7-A26G-01A	722	0	0.383496944155365	Tumor	BRCA
TCGA-A2-A0YT-01A	723	1	0.62760683812965	Tumor	BRCA
TCGA-A7-A26H-01A	724	0	1.18040250682865	Tumor	BRCA
TCGA-E9-A54Y-01A	725	0	0.785508703560428	Tumor	BRCA
TCGA-E2-A156-01A	726	0	0.442014565559888	Tumor	BRCA
TCGA-E9-A54X-01A	727	0	0.261711328876685	Tumor	BRCA
TCGA-D8-A1X9-01A	727	0	0.63886160008256	Tumor	BRCA
TCGA-BH-A0HF-01A	727	0	0.560617141325461	Tumor	BRCA
TCGA-BH-A0W3-01A	728	0	0.822281466295707	Tumor	BRCA
TCGA-AC-A3QQ-01B	734	0	0.220825215797872	Tumor	BRCA
TCGA-A7-A26F-01A	738	0	0.850799423125483	Tumor	BRCA
TCGA-A7-A26F-01B	738	0	0.517124485805643	Tumor	BRCA
TCGA-A2-A4RX-01A	742	0	0.312432836809219	Tumor	BRCA
TCGA-BH-A0EB-01A	745	0	0.513490745588118	Tumor	BRCA
TCGA-E9-A24A-01A	747	0	0.61381450656865	Tumor	BRCA
TCGA-BH-A0H6-01A	747	0	0.442120759298914	Tumor	BRCA
TCGA-C8-A27A-01A	747	0	0.831066510605073	Tumor	BRCA
TCGA-E2-A1LA-01A	748	0	2.04837570453898	Tumor	BRCA
TCGA-B6-A0I8-01A	749	1	0	Tumor	BRCA
TCGA-OL-A5RY-01A	752	0	0.973133665330571	Tumor	BRCA
TCGA-A2-A0EX-01A	752	0	0.434561511872608	Tumor	BRCA
TCGA-AC-A3YJ-01A	754	0	0.725261268825091	Tumor	BRCA
TCGA-AQ-A04H-01B	754	0	0.355805638944072	Tumor	BRCA
TCGA-A2-A0CM-01A	754	1	1.27786575723488	Tumor	BRCA
TCGA-E9-A1QZ-01A	755	0	0.456490771583379	Tumor	BRCA
TCGA-BH-A0W4-01A	759	0	0.0157829972409275	Tumor	BRCA
TCGA-LL-A440-01A	759	0	1.45607016078131	Tumor	BRCA
TCGA-A8-A07U-01A	760	0	1.76905232777728	Tumor	BRCA
TCGA-EW-A6SB-01A	760	0	1.60141127674479	Tumor	BRCA
TCGA-A8-A09Q-01A	761	0	0.9741621677966	Tumor	BRCA
TCGA-E2-A159-01A	762	0	0.856547537804078	Tumor	BRCA
TCGA-AC-A3TM-01A	762	0	0.852638117078989	Tumor	BRCA
TCGA-LL-A50Y-01A	762	0	0.847195186589395	Tumor	BRCA
TCGA-A7-A13F-01A	765	0	0.0727232310216205	Tumor	BRCA
TCGA-A2-A0D4-01A	767	0	2.1662333950513	Tumor	BRCA
TCGA-D8-A73X-01A	767	0	1.25168879947866	Tumor	BRCA
TCGA-A2-A0YD-01A	769	0	1.1627900919574	Tumor	BRCA
TCGA-BH-A0AY-01A	777	0	0.548732531791919	Tumor	BRCA
TCGA-D8-A1X8-01A	783	0	0.766807151302921	Tumor	BRCA
TCGA-BH-A1F0-01A	785	1	2.25679932940236	Tumor	BRCA
TCGA-E9-A5UO-01A	785	0	0.671474547295438	Tumor	BRCA
TCGA-E9-A1NG-01A	786	1	0.75240607121538	Tumor	BRCA
TCGA-EW-A2FV-01A	788	0	1.25139	Tumor	BRCA
TCGA-EW-A1OV-01A	789	0	0.994579724215747	Tumor	BRCA
TCGA-A8-A06Y-01A	791	0	0.0799753767205959	Tumor	BRCA
TCGA-AC-A2FM-01A	792	1	0.911653237308532	Tumor	BRCA
TCGA-AO-A0J5-01A	792	1	0.359970888336751	Tumor	BRCA
TCGA-OL-A66N-01A	792	0	0.438612232100886	Tumor	BRCA
TCGA-BH-A202-01A	795	0	0.611455696584873	Tumor	BRCA
TCGA-AO-A0JG-01A	798	0	0.580627910457265	Tumor	BRCA
TCGA-E9-A5UP-01A	803	0	0.68920968830163	Tumor	BRCA
TCGA-BH-A0HB-01A	806	0	0.423739507165316	Tumor	BRCA
TCGA-BH-A18L-01A	811	1	0.571531198413532	Tumor	BRCA
TCGA-OL-A66H-01A	812	0	1.03984026453179	Tumor	BRCA
TCGA-E9-A5FK-01A	812	0	0.883151570862478	Tumor	BRCA
TCGA-AQ-A04J-01A	819	0	0.273933569266885	Tumor	BRCA
TCGA-A2-A4S1-01A	820	0	1.02580841895842	Tumor	BRCA
TCGA-E2-A2P5-01A	821	1	0.164528860881369	Tumor	BRCA
TCGA-A8-A0A9-01A	822	0	1.13000830410861	Tumor	BRCA
TCGA-A2-A0SV-01A	825	1	0.567448096515744	Tumor	BRCA
TCGA-BH-A0HX-01A	829	0	0.3907777267512	Tumor	BRCA
TCGA-E2-A108-01A	837	0	1.78847691185191	Tumor	BRCA
TCGA-D8-A1XA-01A	839	0	0.73993448903754	Tumor	BRCA
TCGA-E9-A6HE-01A	847	0	0.573665363064385	Tumor	BRCA
TCGA-LQ-A4E4-01A	849	0	0.274530044671623	Tumor	BRCA
TCGA-A1-A0SO-01A	852	0	0.508631477646895	Tumor	BRCA
TCGA-BH-A201-01A	856	0	0.242206148570875	Tumor	BRCA
TCGA-OL-A6VO-01A	858	0	1.45201549917825	Tumor	BRCA
TCGA-B6-A0X4-01A	860	1	0.443712728093499	Tumor	BRCA
TCGA-E9-A1R0-01A	860	0	0.35940871904277	Tumor	BRCA
TCGA-E2-A1IJ-01A	865	0	0.658828424343654	Tumor	BRCA
TCGA-E2-A10E-01A	865	0	0.220577606590899	Tumor	BRCA
TCGA-E2-A1B6-01A	867	0	1.27088770275414	Tumor	BRCA
TCGA-EW-A1J6-01A	875	0	0.756767124062625	Tumor	BRCA
TCGA-E2-A10F-01A	878	0	1.15652605852866	Tumor	BRCA
TCGA-OL-A5RX-01A	878	0	0.746398766547143	Tumor	BRCA
TCGA-E2-A1LE-01A	879	1	1.16600838329129	Tumor	BRCA
TCGA-A8-A08C-01A	881	0	0.231801022777158	Tumor	BRCA
TCGA-WT-AB44-01A	883	0	0.857264444500662	Tumor	BRCA
TCGA-A8-A06U-01A	883	1	0.378844514469503	Tumor	BRCA
TCGA-LL-A442-01A	889	0	1.24409549029655	Tumor	BRCA
TCGA-AC-A4ZE-01A	890	0	0.326997464565759	Tumor	BRCA
TCGA-A7-A13H-01A	899	0	1.42605001201709	Tumor	BRCA
TCGA-E9-A2JS-01A	904	1	0.64910956494293	Tumor	BRCA
TCGA-A7-A0DC-01B	906	0	0.0531113364595625	Tumor	BRCA
TCGA-A7-A0DC-01A	906	0	0.0756010848240282	Tumor	BRCA
TCGA-EW-A1P4-01A	907	0	1.05095437320516	Tumor	BRCA
TCGA-EW-A1OY-01A	908	0	0.931456140912712	Tumor	BRCA
TCGA-EW-A1OX-01A	911	0	0.623398682377264	Tumor	BRCA
TCGA-BH-A0DI-01A	912	0	0.562669826102702	Tumor	BRCA
TCGA-A8-A09K-01A	912	0	0.350044565862694	Tumor	BRCA
TCGA-A2-A3XU-01A	912	1	0.4743581628754	Tumor	BRCA
TCGA-EW-A1P7-01A	915	0	0.759581973233555	Tumor	BRCA
TCGA-E9-A3QA-01A	918	0	1.74209246808125	Tumor	BRCA
TCGA-BH-A18P-01A	921	1	0.278222697991528	Tumor	BRCA
TCGA-BH-A0GY-01A	923	0	0.362554049350754	Tumor	BRCA
TCGA-E9-A3X8-01A	926	0	0.612116552224883	Tumor	BRCA
TCGA-E2-A570-01A	931	0	0.810072870873324	Tumor	BRCA
TCGA-A7-A0CJ-01A	931	0	0.528871328238121	Tumor	BRCA
TCGA-A8-A092-01A	942	0	0.550309678755096	Tumor	BRCA
TCGA-A8-A08P-01A	943	0	1.05290273896431	Tumor	BRCA
TCGA-A8-A06X-01A	943	1	1.1739589027268	Tumor	BRCA
TCGA-BH-A0EE-01A	943	0	0.253021095711513	Tumor	BRCA
TCGA-A8-A08O-01A	943	0	0.460165894676431	Tumor	BRCA
TCGA-EW-A6SC-01A	952	0	2.86570110751698	Tumor	BRCA
TCGA-A7-A26E-01A	954	0	0.235849576507563	Tumor	BRCA
TCGA-A7-A26E-01B	954	0	0.216982489268768	Tumor	BRCA
TCGA-BH-A1F2-01A	959	1	0.791772404277366	Tumor	BRCA
TCGA-A7-A13D-01B	965	0	0.146655222119465	Tumor	BRCA
TCGA-A7-A13D-01A	965	0	0.315624191992723	Tumor	BRCA
TCGA-A2-A0YM-01A	965	0	1.31068911751928	Tumor	BRCA
TCGA-A1-A0SK-01A	967	1	0.323888827147044	Tumor	BRCA
TCGA-A2-A0EV-01A	968	0	0.261590988964125	Tumor	BRCA
TCGA-E2-A14X-01A	972	0	0.871922482149997	Tumor	BRCA
TCGA-OL-A5D8-01A	973	0	2.15176142178513	Tumor	BRCA
TCGA-BH-A0BC-01A	974	0	0.60255189747166	Tumor	BRCA
TCGA-E2-A14W-01A	974	0	0.357045212966807	Tumor	BRCA
TCGA-E9-A227-01A	975	0	0.703720889700991	Tumor	BRCA
TCGA-A8-A07L-01A	975	0	0.242084170550013	Tumor	BRCA
TCGA-E9-A1RB-01A	976	1	0.706375831637021	Tumor	BRCA
TCGA-E2-A1B5-01A	984	0	0.662023157004121	Tumor	BRCA
TCGA-AC-A3BB-01A	987	0	1.29742622065815	Tumor	BRCA
TCGA-AQ-A1H3-01A	989	0	0.469885976274464	Tumor	BRCA
TCGA-A2-A0YC-01A	990	0	0.776525151421912	Tumor	BRCA
TCGA-BH-A0EA-01A	991	1	1.01385526250707	Tumor	BRCA
TCGA-B6-A0I6-01A	991	1	0.467592508712949	Tumor	BRCA
TCGA-LL-A441-01A	996	0	0.353097411243711	Tumor	BRCA
TCGA-A2-A3XV-01A	996	0	1.03238300531165	Tumor	BRCA
TCGA-AO-A0J2-01A	997	0	0.78341474539886	Tumor	BRCA
TCGA-E9-A1N4-01A	1000	0	0.504467852705359	Tumor	BRCA
TCGA-AQ-A54O-01A	1001	0	1.09085343045111	Tumor	BRCA
TCGA-BH-A18F-01A	1001	0	0.500292176734166	Tumor	BRCA
TCGA-E9-A3Q9-01A	1001	0	1.20044157708114	Tumor	BRCA
TCGA-A8-A08F-01A	1004	0	0.692873507463998	Tumor	BRCA
TCGA-E2-A1B4-01A	1004	1	0.365468585778131	Tumor	BRCA
TCGA-A8-A091-01A	1004	0	0.523160454616757	Tumor	BRCA
TCGA-A8-A08S-01A	1004	0	0.641638506574872	Tumor	BRCA
TCGA-AC-A2QH-01B	1005	0	0.0547790315196195	Tumor	BRCA
TCGA-AC-A2QH-01A	1005	0	0.32883646422954	Tumor	BRCA
TCGA-A8-A09M-01A	1006	0	1.28131249085814	Tumor	BRCA
TCGA-A7-A0DB-01A	1007	0	0.553999374993667	Tumor	BRCA
TCGA-A7-A0DB-01C	1007	0	0	Tumor	BRCA
TCGA-BH-A1FD-01A	1009	1	0.990664477456167	Tumor	BRCA
TCGA-E2-A14S-01A	1009	0	1.23266075679027	Tumor	BRCA
TCGA-EW-A6SD-01A	1010	0	0.931985556414248	Tumor	BRCA
TCGA-AR-A5QN-01A	1013	0	0.325386414659774	Tumor	BRCA
TCGA-D8-A3Z5-01A	1015	0	1.86920022912867	Tumor	BRCA
TCGA-E2-A1II-01A	1025	0	1.09936253975777	Tumor	BRCA
TCGA-E2-A1IH-01A	1026	0	1.71545412711572	Tumor	BRCA
TCGA-AR-A1AY-01A	1026	0	0.659102535945395	Tumor	BRCA
TCGA-A2-A0D2-01A	1027	0	0.459746354130868	Tumor	BRCA
TCGA-A2-A3XS-01A	1032	1	0.707082991771706	Tumor	BRCA
TCGA-C8-A3M7-01A	1034	1	0.260387037428937	Tumor	BRCA
TCGA-BH-A1FH-01A	1034	1	0.603121869839996	Tumor	BRCA
TCGA-A8-A07C-01A	1034	0	0.686343643076181	Tumor	BRCA
TCGA-EW-A3E8-01B	1035	0	0.431141535361186	Tumor	BRCA
TCGA-E9-A1N8-01A	1039	0	0.454175893185802	Tumor	BRCA
TCGA-E2-A14V-01A	1042	0	0.283566238965146	Tumor	BRCA
TCGA-A2-A0EU-01A	1043	0	0.255077682005451	Tumor	BRCA
TCGA-E2-A576-01A	1043	0	2.20548635393424	Tumor	BRCA
TCGA-A7-A0CG-01A	1043	0	0.37973184903481	Tumor	BRCA
TCGA-E2-A107-01A	1047	0	0.100170319756977	Tumor	BRCA
TCGA-E9-A226-01A	1048	1	0.269870983230452	Tumor	BRCA
TCGA-EW-A1PG-01A	1051	0	0.1947174628936	Tumor	BRCA
TCGA-E2-A2P6-01A	1051	0	1.15561972102645	Tumor	BRCA
TCGA-A2-A0D1-01A	1051	0	0.0959919129246028	Tumor	BRCA
TCGA-E9-A1N3-01A	1059	0	0.354113592492377	Tumor	BRCA
TCGA-E2-A573-01A	1062	0	0.534360472368164	Tumor	BRCA
TCGA-OL-A5RV-01A	1062	0	0.167229454071669	Tumor	BRCA
TCGA-E9-A1R2-01A	1063	0	0.415542354198697	Tumor	BRCA
TCGA-A2-A0ET-01A	1066	0	1.72049737048235	Tumor	BRCA
TCGA-E9-A1NF-01A	1072	1	1.14352403252161	Tumor	BRCA
TCGA-A7-A0CE-01A	1074	0	0.303225477672089	Tumor	BRCA
TCGA-A7-A0CH-01A	1079	0	0.311270591486641	Tumor	BRCA
TCGA-A7-A0DA-01A	1085	0	0.923187220710169	Tumor	BRCA
TCGA-E9-A1NE-01A	1088	0	1.06101577468163	Tumor	BRCA
TCGA-A2-A3XY-01A	1093	1	0.948899820666302	Tumor	BRCA
TCGA-BH-A18I-01A	1093	0	0.581881463691335	Tumor	BRCA
TCGA-A2-A04Y-01A	1099	0	0.636729012789748	Tumor	BRCA
TCGA-E9-A1N9-01A	1101	0	0.556993384862488	Tumor	BRCA
TCGA-A2-A3KC-01A	1102	0	0.479851386737349	Tumor	BRCA
TCGA-OL-A5D6-01A	1104	1	0.26723614181241	Tumor	BRCA
TCGA-OL-A5RW-01A	1106	0	0.632640475865632	Tumor	BRCA
TCGA-E9-A1NA-01A	1112	0	1.8147144732719	Tumor	BRCA
TCGA-BH-A28Q-01A	1119	0	0.359746046905471	Tumor	BRCA
TCGA-BH-A28O-01A	1120	0	0.186246986145312	Tumor	BRCA
TCGA-E9-A1N5-01A	1120	0	1.50467123538574	Tumor	BRCA
TCGA-BH-A0HQ-01A	1121	0	0.527270556877341	Tumor	BRCA
TCGA-A8-A085-01A	1124	0	0.251567620608247	Tumor	BRCA
TCGA-A8-A08J-01A	1127	1	0.545573056035032	Tumor	BRCA
TCGA-BH-A0BA-01A	1132	0	0.407080775450501	Tumor	BRCA
TCGA-E2-A1BD-01A	1133	0	0.326652391004403	Tumor	BRCA
TCGA-E2-A1IF-01A	1138	0	0.49497875319664	Tumor	BRCA
TCGA-A7-A0D9-01A	1139	0	0.107420058836365	Tumor	BRCA
TCGA-AO-A0J6-01A	1140	0	1.1562671630518	Tumor	BRCA
TCGA-E2-A10B-01A	1141	0	0.776946191857087	Tumor	BRCA
TCGA-BH-A18R-01A	1142	1	0.80099305748919	Tumor	BRCA
TCGA-BH-A0B1-01A	1148	0	0.230203013366421	Tumor	BRCA
TCGA-E9-A229-01A	1148	0	0.446044442596041	Tumor	BRCA
TCGA-AR-A1AS-01A	1150	0	1.05831649559082	Tumor	BRCA
TCGA-B6-A3ZX-01A	1152	1	0.345736995164043	Tumor	BRCA
TCGA-BH-A0DH-01A	1156	0	0.36109457017632	Tumor	BRCA
TCGA-A8-A08B-01A	1156	0	0.865522959139964	Tumor	BRCA
TCGA-A8-A0AD-01A	1157	0	0.515207819035821	Tumor	BRCA
TCGA-E9-A3HO-01A	1158	0	0.227741075839128	Tumor	BRCA
TCGA-AR-A2LN-01A	1161	0	1.09112433366116	Tumor	BRCA
TCGA-GM-A3NY-01A	1162	0	0.588516766693908	Tumor	BRCA
TCGA-E2-A14Q-01A	1163	0	0.679423798112597	Tumor	BRCA
TCGA-A7-A0CD-01A	1165	0	0.146785540988701	Tumor	BRCA
TCGA-E9-A22B-01A	1167	0	0.566181933698165	Tumor	BRCA
TCGA-BH-A203-01A	1174	1	0.848397599528193	Tumor	BRCA
TCGA-E2-A14R-01A	1174	0	0.787014473773429	Tumor	BRCA
TCGA-E2-A574-01A	1179	0	0.0433445048771692	Tumor	BRCA
TCGA-AR-A5QP-01A	1185	0	1.05575096411845	Tumor	BRCA
TCGA-E9-A247-01A	1186	0	0.399116393444799	Tumor	BRCA
TCGA-E9-A22A-01A	1189	0	0.622742975760372	Tumor	BRCA
TCGA-BH-A0B4-01A	1191	0	0.167871708029161	Tumor	BRCA
TCGA-A1-A0SN-01A	1196	0	0.471759741653384	Tumor	BRCA
TCGA-AR-A2LO-01A	1198	0	0.917928163307117	Tumor	BRCA
TCGA-E9-A1NC-01A	1203	0	1.40446719676309	Tumor	BRCA
TCGA-BH-A0B3-01A	1203	0	1.11483340984932	Tumor	BRCA
TCGA-A2-A3KD-01A	1206	0	2.14368728317989	Tumor	BRCA
TCGA-E2-A572-01A	1208	0	0.256165277263056	Tumor	BRCA
TCGA-EW-A1IX-01A	1208	0	2.58407256435402	Tumor	BRCA
TCGA-EW-A1P1-01A	1210	0	0.889629290673427	Tumor	BRCA
TCGA-A8-A08Z-01A	1217	0	1.27947129564447	Tumor	BRCA
TCGA-OL-A5RU-01A	1219	0	0.374955995968092	Tumor	BRCA
TCGA-E2-A10C-01A	1220	0	0.920826827188914	Tumor	BRCA
TCGA-OL-A6VR-01A	1220	0	0.996461060176159	Tumor	BRCA
TCGA-E9-A1RC-01A	1224	0	0.240131118330748	Tumor	BRCA
TCGA-E2-A10A-01A	1229	0	0.620680241224301	Tumor	BRCA
TCGA-EW-A1OZ-01A	1229	0	0.435095151620097	Tumor	BRCA
TCGA-E9-A22H-01A	1232	0	0.230448976207506	Tumor	BRCA
TCGA-AR-A2LQ-01A	1233	0	1.06928971271553	Tumor	BRCA
TCGA-AC-A2FB-01A	1234	0	0.638398262235854	Tumor	BRCA
TCGA-AO-A12H-01A	1234	0	1.20526738223451	Tumor	BRCA
TCGA-E9-A22G-01A	1239	0	0.597221268400312	Tumor	BRCA
TCGA-E2-A14P-01A	1246	0	0.903346834982207	Tumor	BRCA
TCGA-BH-A0H9-01A	1247	0	0.834063940804965	Tumor	BRCA
TCGA-E9-A22D-01A	1248	0	1.67527397209719	Tumor	BRCA
TCGA-EW-A1P0-01A	1251	0	0.427284346173682	Tumor	BRCA
TCGA-E9-A1ND-01A	1266	0	1.32360065123955	Tumor	BRCA
TCGA-E9-A22E-01A	1269	0	0.712903874634519	Tumor	BRCA
TCGA-BH-A0C0-01A	1270	0	1.71541019541636	Tumor	BRCA
TCGA-AR-A1AT-01A	1272	1	0.917393563089982	Tumor	BRCA
TCGA-OL-A66K-01A	1275	1	0.807025125498644	Tumor	BRCA
TCGA-A8-A095-01A	1277	0	0.290896181188303	Tumor	BRCA
TCGA-E9-A228-01A	1285	0	0.704340813303189	Tumor	BRCA
TCGA-BH-A1EU-01A	1286	1	2.05609792428003	Tumor	BRCA
TCGA-BH-A0W5-01A	1288	0	1.03026544285767	Tumor	BRCA
TCGA-A2-A25B-01A	1291	0	1.00884540268242	Tumor	BRCA
TCGA-OL-A66L-01A	1301	0	1.95121476442072	Tumor	BRCA
TCGA-A8-A08X-01A	1308	0	0.405774577949876	Tumor	BRCA
TCGA-A8-A07B-01A	1308	0	0.246833687910542	Tumor	BRCA
TCGA-E2-A105-01A	1308	0	0.905889980126704	Tumor	BRCA
TCGA-E2-A1LL-01A	1309	0	0.170053235302304	Tumor	BRCA
TCGA-D8-A1XW-01A	1309	0	0.661111097901239	Tumor	BRCA
TCGA-E2-A14U-01A	1318	0	1.30176321746614	Tumor	BRCA
TCGA-A1-A0SE-01A	1321	0	0.0786098346963665	Tumor	BRCA
TCGA-BH-A0BF-01A	1324	1	0.975996957616443	Tumor	BRCA
TCGA-E2-A3DX-01A	1325	0	0.914411444281011	Tumor	BRCA
TCGA-B6-A1KC-01B	1326	0	2.02446	Tumor	BRCA
TCGA-GM-A3XG-01A	1330	0	0.735782098933289	Tumor	BRCA
TCGA-A2-A0SY-01A	1347	0	0.696706079251689	Tumor	BRCA
TCGA-AO-A03V-01A	1351	0	0.481298941547565	Tumor	BRCA
TCGA-E2-A14O-01A	1359	0	0.666756591884803	Tumor	BRCA
TCGA-BH-A0W7-01A	1363	0	1.07135080412884	Tumor	BRCA
TCGA-BH-A0E7-01A	1363	0	0.177598929327733	Tumor	BRCA
TCGA-A2-A0SW-01A	1365	1	0.669843154312453	Tumor	BRCA
TCGA-E9-A1RA-01A	1369	0	0.619178216059069	Tumor	BRCA
TCGA-A8-A07Z-01A	1371	0	0.437014621984996	Tumor	BRCA
TCGA-A8-A09I-01A	1371	0	1.0779949188495	Tumor	BRCA
TCGA-BH-A1FM-01A	1388	1	0.368824212289153	Tumor	BRCA
TCGA-BH-A0C1-01B	1411	1	0.0945063386814923	Tumor	BRCA
TCGA-E2-A109-01A	1417	0	0.255682002812213	Tumor	BRCA
TCGA-E9-A1RH-01A	1417	0	0.429428502087252	Tumor	BRCA
TCGA-E9-A1RE-01A	1419	0	0.29077825132018	Tumor	BRCA
TCGA-PE-A5DC-01A	1430	1	0.372952097911829	Tumor	BRCA
TCGA-E2-A14N-01A	1434	0	0.244643545739398	Tumor	BRCA
TCGA-A1-A0SH-01A	1437	0	0.34164424053016	Tumor	BRCA
TCGA-A2-A3XX-01A	1439	1	0.724475653596602	Tumor	BRCA
TCGA-3C-AALK-01A	1448	0	1.52255799287044	Tumor	BRCA
TCGA-E9-A1RI-01A	1449	0	0.358958825832329	Tumor	BRCA
TCGA-D8-A27K-01A	1461	0	0.538438835250758	Tumor	BRCA
TCGA-A1-A0SF-01A	1463	0	0.173511248063922	Tumor	BRCA
TCGA-E9-A1R7-01A	1467	0	1.20670573107991	Tumor	BRCA
TCGA-A2-A0CO-01A	1468	1	2.0795317173198	Tumor	BRCA
TCGA-5L-AAT1-01A	1471	0	0.933648170055543	Tumor	BRCA
TCGA-A2-A0YL-01A	1474	0	0.603216843345899	Tumor	BRCA
TCGA-3C-AALJ-01A	1474	0	0.281312490858143	Tumor	BRCA
TCGA-C8-A12Y-01A	1476	0	0.390887759550009	Tumor	BRCA
TCGA-5L-AAT0-01A	1477	0	0.608052220466949	Tumor	BRCA
TCGA-A8-A09E-01A	1492	0	0.294664856091242	Tumor	BRCA
TCGA-A2-A0YI-01A	1505	0	0.593975179320555	Tumor	BRCA
TCGA-BH-A1EX-01A	1508	1	1.47601869975782	Tumor	BRCA
TCGA-A2-A0T3-01A	1516	0	0.136847604192881	Tumor	BRCA
TCGA-BH-A0BV-01A	1519	0	0.509341141080355	Tumor	BRCA
TCGA-A8-A09D-01A	1522	0	0.71966535377182	Tumor	BRCA
TCGA-E2-A1LG-01A	1523	0	0.0675010485665715	Tumor	BRCA
TCGA-AO-A0JI-01A	1528	0	0.274291484102103	Tumor	BRCA
TCGA-A2-A3XZ-01A	1532	0	0.753690102843342	Tumor	BRCA
TCGA-A2-A0SX-01A	1534	0	0.624241296072524	Tumor	BRCA
TCGA-A2-A0YF-01A	1535	0	0.39044757799331	Tumor	BRCA
TCGA-AO-A0JB-01A	1542	0	0.188147686926434	Tumor	BRCA
TCGA-BH-A0HY-01A	1545	0	0.764940573125606	Tumor	BRCA
TCGA-A2-A3Y0-01A	1546	0	1.20783039595869	Tumor	BRCA
TCGA-AO-A0JC-01A	1547	0	1.39999135066418	Tumor	BRCA
TCGA-AR-A24K-01A	1548	0	0.463936279506408	Tumor	BRCA
TCGA-AR-A24W-01A	1550	0	0.42201765699418	Tumor	BRCA
TCGA-BH-A18V-01A	1556	1	0.712375672880673	Tumor	BRCA
TCGA-BH-A18V-06A	1556	1	1.70659685641659	Tumor	BRCA
TCGA-BH-A0HW-01A	1561	0	2.05731162816093	Tumor	BRCA
TCGA-BH-A18U-01A	1563	1	0.811306611469781	Tumor	BRCA
TCGA-E2-A15T-01A	1563	0	0.274172189022786	Tumor	BRCA
TCGA-BH-A0B8-01A	1569	0	0.522557992870437	Tumor	BRCA
TCGA-BH-A0B9-01A	1572	0	0.631988957175405	Tumor	BRCA
TCGA-AO-A0J4-01A	1587	0	0.785759774427011	Tumor	BRCA
TCGA-A2-A259-01A	1596	0	0.381726358625599	Tumor	BRCA
TCGA-E2-A1LS-01A	1604	0	0.100439479280312	Tumor	BRCA
TCGA-EW-A2FS-01A	1604	0	1.2939001403476	Tumor	BRCA
TCGA-BH-A0HA-01A	1611	0	0.806612773753507	Tumor	BRCA
TCGA-WT-AB41-01A	1611	0	1.30111935315076	Tumor	BRCA
TCGA-EW-A1P3-01A	1611	0	0.564231818450049	Tumor	BRCA
TCGA-D8-A1JG-01B	1612	0	0.803392378827051	Tumor	BRCA
TCGA-AO-A0J9-01A	1613	0	0.794103898559748	Tumor	BRCA
TCGA-A8-A06T-01A	1614	0	0.896543115855899	Tumor	BRCA
TCGA-A2-A0CZ-01A	1616	0	0.759752393768971	Tumor	BRCA
TCGA-BH-A0H5-01A	1620	0	1.17171923908785	Tumor	BRCA
TCGA-E2-A1B0-01A	1631	0	0.17210342844014	Tumor	BRCA
TCGA-AO-A12G-01A	1639	0	0.24159615530954	Tumor	BRCA
TCGA-E2-A15J-01A	1640	0	0.0963968041871571	Tumor	BRCA
TCGA-A8-A076-01A	1642	0	0.56968551215184	Tumor	BRCA
TCGA-BH-A1FR-01A	1642	1	0.991317756900199	Tumor	BRCA
TCGA-BH-A0DO-01B	1644	0	0.941106310946431	Tumor	BRCA
TCGA-E2-A1L6-01A	1648	0	0.800081925238451	Tumor	BRCA
TCGA-AR-A2LK-01A	1649	1	0.754802006590781	Tumor	BRCA
TCGA-A2-A0SU-01A	1662	0	0.0791562066176435	Tumor	BRCA
TCGA-BH-A1FL-01A	1673	1	0.739675314503314	Tumor	BRCA
TCGA-EW-A2FR-01A	1673	0	1.54700555084349	Tumor	BRCA
TCGA-A2-A0CY-01A	1673	0	0.102053382729188	Tumor	BRCA
TCGA-D8-A1XO-01A	1682	0	0.817868801727987	Tumor	BRCA
TCGA-AO-A0JL-01A	1683	0	0.16478627814334	Tumor	BRCA
TCGA-A2-A04X-01A	1686	0	0.803557702272013	Tumor	BRCA
TCGA-BH-A1FU-01A	1688	1	0.497740088609093	Tumor	BRCA
TCGA-D8-A1JB-01A	1688	0	1.23370403121288	Tumor	BRCA
TCGA-BH-A18Q-01A	1692	1	0.532666056774233	Tumor	BRCA
TCGA-E2-A15I-01A	1692	0	0.321350901424617	Tumor	BRCA
TCGA-BH-A1EW-01A	1694	1	0.206268124520983	Tumor	BRCA
TCGA-AR-A0TY-01A	1699	1	0.291014101417303	Tumor	BRCA
TCGA-A2-A3XW-01A	1712	0	0.805870243478459	Tumor	BRCA
TCGA-A2-A0CX-01A	1728	0	0.888850381767297	Tumor	BRCA
TCGA-D8-A13Y-01A	1728	0	0.466653220122747	Tumor	BRCA
TCGA-E2-A15R-01A	1732	0	0.443818796912493	Tumor	BRCA
TCGA-AR-A2LR-01A	1742	0	0.416731670820911	Tumor	BRCA
TCGA-BH-A208-01A	1759	1	0.243912758873174	Tumor	BRCA
TCGA-OL-A5D7-01A	1780	0	0.947479145966675	Tumor	BRCA
TCGA-B6-A0X7-01A	1781	1	0.252657864194117	Tumor	BRCA
TCGA-OL-A5DA-01A	1783	0	0.180020521466313	Tumor	BRCA
TCGA-AO-A03U-01B	1793	1	0.786010801607569	Tumor	BRCA
TCGA-E2-A1IK-01A	1800	0	0.968791187883591	Tumor	BRCA
TCGA-GM-A2D9-01A	1812	1	0.471031344271527	Tumor	BRCA
TCGA-BH-A0AV-01A	1820	0	0.313129734837852	Tumor	BRCA
TCGA-E2-A1L7-01A	1836	0	1.72093508135976	Tumor	BRCA
TCGA-AO-A12F-01A	1842	0	0.244765307569313	Tumor	BRCA
TCGA-A2-A1FX-01A	1847	0	0.409472403675067	Tumor	BRCA
TCGA-AC-A2FG-01A	1853	0	0.435415240747814	Tumor	BRCA
TCGA-E2-A1IO-01A	1855	0	0.717385798690257	Tumor	BRCA
TCGA-AR-A1AV-01A	1864	0	0.214000429729606	Tumor	BRCA
TCGA-AO-A03M-01B	1866	0	1.04816642114978	Tumor	BRCA
TCGA-BH-A0BG-01A	1871	0	1.00489684321485	Tumor	BRCA
TCGA-A2-A0D3-01A	1873	0	0.211759833012119	Tumor	BRCA
TCGA-BH-A0BM-01A	1876	0	0.689746438493556	Tumor	BRCA
TCGA-AO-A1KQ-01A	1882	0	0.844144581059343	Tumor	BRCA
TCGA-A2-A0EW-01A	1884	1	1.24506966719173	Tumor	BRCA
TCGA-AO-A0JJ-01A	1887	0	1.32538641465977	Tumor	BRCA
TCGA-HN-A2OB-01A	1900	1	0.669661774498172	Tumor	BRCA
TCGA-BH-A0AU-01A	1914	0	0.227494650859301	Tumor	BRCA
TCGA-BH-A0AZ-01A	1919	0	0.386038359888614	Tumor	BRCA
TCGA-A2-A04V-01A	1920	1	0.302055788098619	Tumor	BRCA
TCGA-A2-A0EY-01A	1925	0	0.363563593797189	Tumor	BRCA
TCGA-BH-A0EI-01A	1926	0	0.324465006331542	Tumor	BRCA
TCGA-BH-A1FJ-01A	1927	1	0.306728867059771	Tumor	BRCA
TCGA-BH-A0H3-01A	1928	0	0.709114148471209	Tumor	BRCA
TCGA-AR-A2LM-01A	1935	0	0.124195771587192	Tumor	BRCA
TCGA-E2-A150-01A	1935	0	0.45543901456305	Tumor	BRCA
TCGA-PE-A5DD-01A	1953	0	1.26639677302455	Tumor	BRCA
TCGA-AR-A0TX-01A	1972	0	0.753347806135908	Tumor	BRCA
TCGA-AO-A0JF-01A	1980	0	0.382833229203824	Tumor	BRCA
TCGA-AR-A0U0-01A	1988	0	1.43172992108945	Tumor	BRCA
TCGA-B6-A0IE-01A	1993	1	0.22329897333279	Tumor	BRCA
TCGA-OL-A66J-01A	1996	0	0.369382725338941	Tumor	BRCA
TCGA-BH-A18S-01A	2009	1	0.690282989063512	Tumor	BRCA
TCGA-AR-A2LL-01A	2012	0	0.700528496642759	Tumor	BRCA
TCGA-GM-A3XN-01A	2019	0	1.19629228571223	Tumor	BRCA
TCGA-AO-A03N-01B	2031	0	0.0738202332916714	Tumor	BRCA
TCGA-V7-A7HQ-01A	2033	0	1.29525282326769	Tumor	BRCA
TCGA-BH-A0DG-01A	2041	0	0.431783398803876	Tumor	BRCA
TCGA-A2-A0D0-01A	2048	0	0.75086372321934	Tumor	BRCA
TCGA-BH-A0DV-01A	2064	0	0.765195248763837	Tumor	BRCA
TCGA-B6-A408-01A	2072	0	0.975850260271166	Tumor	BRCA
TCGA-B6-A0RG-01A	2082	0	0.179001399099244	Tumor	BRCA
TCGA-AO-A03R-01A	2091	0	0.770617646656203	Tumor	BRCA
TCGA-B6-A0X5-01A	2097	1	0.159112461230858	Tumor	BRCA
TCGA-GM-A3XL-01A	2108	0	1.14476427447194	Tumor	BRCA
TCGA-E2-A14Y-01A	2109	0	0.353323291162897	Tumor	BRCA
TCGA-AO-A03T-01A	2124	0	0.359970888336751	Tumor	BRCA
TCGA-BH-A1EN-01A	2127	1	0.466235562150405	Tumor	BRCA
TCGA-E2-A152-01A	2128	0	0.915559142658387	Tumor	BRCA
TCGA-BH-A0B5-01A	2136	0	0.988193859778224	Tumor	BRCA
TCGA-E2-A1IG-01A	2140	0	0.391547780167342	Tumor	BRCA
TCGA-AO-A12E-01A	2142	0	1.03815520102597	Tumor	BRCA
TCGA-GM-A2DF-01A	2155	0	1.60255189747166	Tumor	BRCA
TCGA-BH-A0DX-01A	2156	0	0.924632007009697	Tumor	BRCA
TCGA-AR-A255-01A	2161	0	0.603026890081518	Tumor	BRCA
TCGA-B6-A40C-01A	2164	0	0.54833797550862	Tumor	BRCA
TCGA-AO-A0JM-01A	2184	0	0.465817783231713	Tumor	BRCA
TCGA-AO-A0JD-01A	2190	0	0.577440913388613	Tumor	BRCA
TCGA-A2-A0ES-01A	2190	0	0.840684782588049	Tumor	BRCA
TCGA-GM-A4E0-01A	2191	0	1.24439999124555	Tumor	BRCA
TCGA-BH-A1FN-01A	2192	1	0.972104429118326	Tumor	BRCA
TCGA-GM-A2DH-01A	2193	0	0.550999138763864	Tumor	BRCA
TCGA-BH-A0BO-01A	2197	0	0.469573445304352	Tumor	BRCA
TCGA-BH-A18M-01A	2207	1	0.260266586997568	Tumor	BRCA
TCGA-AC-A2BK-01A	2222	0	0.21088754922081	Tumor	BRCA
TCGA-AR-A5QM-01A	2231	0	1.17312743348066	Tumor	BRCA
TCGA-B6-A1KI-01A	2236	0	0.127501219215837	Tumor	BRCA
TCGA-E2-A1L8-01A	2240	0	0.273694910037079	Tumor	BRCA
TCGA-A2-A04T-01A	2246	0	1.03026544285767	Tumor	BRCA
TCGA-AC-A23G-01A	2248	0	1.20501708816017	Tumor	BRCA
TCGA-BH-A0BZ-01A	2255	0	1.03562390973072	Tumor	BRCA
TCGA-AC-A2FO-01A	2255	0	0.782911742880816	Tumor	BRCA
TCGA-BH-A0BQ-01A	2255	0	0.26219258817258	Tumor	BRCA
TCGA-A2-A0ER-01A	2263	0	0.51500591643373	Tumor	BRCA
TCGA-BH-A1FE-01A	2273	1	0.322158907629378	Tumor	BRCA
TCGA-BH-A1FE-06A	2273	1	1.22706330583585	Tumor	BRCA
TCGA-BH-A0BL-01A	2278	0	0.865918814552212	Tumor	BRCA
TCGA-B6-A402-01A	2281	0	0.997834332781885	Tumor	BRCA
TCGA-GM-A2DD-01A	2282	0	1.54483155194588	Tumor	BRCA
TCGA-AR-A0TV-01A	2288	0	0.75052075518233	Tumor	BRCA
TCGA-A2-A0CT-01A	2289	0	0.338909272808921	Tumor	BRCA
TCGA-BH-A0BP-01A	2296	1	0.469052409854689	Tumor	BRCA
TCGA-E2-A1LB-01A	2306	0	1.27488781157758	Tumor	BRCA
TCGA-E2-A14T-01A	2311	0	0.432852537018574	Tumor	BRCA
TCGA-E2-A1AZ-01A	2329	0	0.53166841131515	Tumor	BRCA
TCGA-BH-A0BR-01A	2330	0	0.532366835567957	Tumor	BRCA
TCGA-AO-A0JE-01A	2335	0	0.592540756001954	Tumor	BRCA
TCGA-A2-A0CS-01A	2348	1	0.125518859575091	Tumor	BRCA
TCGA-B6-A0I1-01A	2361	1	0.292546187950339	Tumor	BRCA
TCGA-E2-A1IE-01A	2362	0	0.640158154963281	Tumor	BRCA
TCGA-BH-A0BT-01A	2365	0	0.355241843930883	Tumor	BRCA
TCGA-BH-A0BW-01A	2371	0	0.857662572118855	Tumor	BRCA
TCGA-BH-A0DE-01A	2372	0	0.847275378637491	Tumor	BRCA
TCGA-AO-A12C-01A	2372	0	0.088413009726725	Tumor	BRCA
TCGA-B6-A0RM-01A	2373	1	0.364796522858731	Tumor	BRCA
TCGA-BH-A0DL-01A	2381	0	1.74785998480159	Tumor	BRCA
TCGA-AR-A1AJ-01A	2383	0	2.1161651079555	Tumor	BRCA
TCGA-A2-A04Q-01A	2385	0	1.02417781430117	Tumor	BRCA
TCGA-BH-A0DT-01A	2403	0	0.247562997071354	Tumor	BRCA
TCGA-GM-A2DB-01A	2406	0	0.50568771893437	Tumor	BRCA
TCGA-B6-A0WV-01A	2417	1	0.0694272104560142	Tumor	BRCA
TCGA-A2-A0EQ-01A	2426	0	1.72438833660212	Tumor	BRCA
TCGA-AO-A03L-01A	2442	0	0.295605488588061	Tumor	BRCA
TCGA-A2-A0EO-01A	2442	0	0.149259365499623	Tumor	BRCA
TCGA-B6-A0RL-01A	2469	1	0.396817102869038	Tumor	BRCA
TCGA-BH-A0B0-01A	2477	0	0.599032083222812	Tumor	BRCA
TCGA-AO-A03O-01A	2483	1	0.693051992561453	Tumor	BRCA
TCGA-BH-A0B6-01A	2483	0	0.645609441183496	Tumor	BRCA
TCGA-BH-A0DD-01A	2486	0	0.305678743242287	Tumor	BRCA
TCGA-BH-A0E9-01B	2489	0	0.0866479127551883	Tumor	BRCA
TCGA-AO-A1KR-01A	2513	0	0.12565110166152	Tumor	BRCA
TCGA-AO-A12D-01A	2515	0	0.311270591486641	Tumor	BRCA
TCGA-BH-A1ET-01A	2520	1	0.754631000244242	Tumor	BRCA
TCGA-BH-A204-01A	2534	1	2.09125976619268	Tumor	BRCA
TCGA-GM-A2DC-01A	2535	0	0.980317832310682	Tumor	BRCA
TCGA-E2-A106-01A	2541	0	2.26252336083725	Tumor	BRCA
TCGA-AR-A0U2-01A	2551	1	0.537445175151632	Tumor	BRCA
TCGA-AR-A0TS-01A	2558	0	0.546956178141411	Tumor	BRCA
TCGA-BH-A0B7-01A	2559	0	1.20745560507309	Tumor	BRCA
TCGA-B6-A0IN-01A	2573	1	2.02906410969844	Tumor	BRCA
TCGA-GM-A2DI-01A	2590	0	0.475707494642639	Tumor	BRCA
TCGA-GM-A2DO-01A	2596	0	0.931758687844908	Tumor	BRCA
TCGA-B6-A401-01A	2596	0	0.21088754922081	Tumor	BRCA
TCGA-AR-A254-01A	2605	0	1.07395729994332	Tumor	BRCA
TCGA-BH-A0BS-01A	2612	0	0.150689643247321	Tumor	BRCA
TCGA-AR-A1AO-01A	2618	0	2.60107842575911	Tumor	BRCA
TCGA-AR-A1AX-01A	2629	0	0.17018145776525	Tumor	BRCA
TCGA-AR-A1AW-01A	2632	0	1.14639454906051	Tumor	BRCA
TCGA-AR-A2LJ-01A	2632	0	0.908889746973721	Tumor	BRCA
TCGA-AC-A2FE-01A	2636	1	1.79501881285923	Tumor	BRCA
TCGA-PE-A5DE-01A	2645	0	0.812703576560284	Tumor	BRCA
TCGA-GM-A2DK-01A	2645	0	1.42384705459843	Tumor	BRCA
TCGA-AC-A2FK-01A	2650	0	0.530170648394639	Tumor	BRCA
TCGA-E2-A1B1-01A	2653	0	0.660928616868756	Tumor	BRCA
TCGA-A2-A04U-01A	2654	0	0.137503523749935	Tumor	BRCA
TCGA-A2-A0CQ-01A	2695	0	1.14417692434653	Tumor	BRCA
TCGA-AR-A250-01A	2707	0	0.723864323626728	Tumor	BRCA
TCGA-BH-A0C3-01A	2709	0	0.884636991416761	Tumor	BRCA
TCGA-BH-A1F5-01A	2712	1	0.515106871266764	Tumor	BRCA
TCGA-B6-A0RT-01A	2721	0	1.11330043583336	Tumor	BRCA
TCGA-AC-A2FF-01A	2759	0	0.632826570034337	Tumor	BRCA
TCGA-BH-A18K-01A	2763	1	0.615133757514428	Tumor	BRCA
TCGA-BH-A0C7-01B	2767	0	0.354000718804498	Tumor	BRCA
TCGA-A2-A3XT-01A	2770	0	0.625925048499654	Tumor	BRCA
TCGA-BH-A1EO-01A	2798	1	1.01863417413905	Tumor	BRCA
TCGA-A2-A0CP-01A	2813	0	0.160533008760908	Tumor	BRCA
TCGA-AR-A252-01A	2838	0	1.0907179597678	Tumor	BRCA
TCGA-AR-A256-01A	2854	1	0.494057132313682	Tumor	BRCA
TCGA-AR-A1AP-01A	2856	0	1.19484351199952	Tumor	BRCA
TCGA-AR-A24L-01A	2866	1	0.332278283056929	Tumor	BRCA
TCGA-AR-A1AU-01A	2868	0	0.672289552518631	Tumor	BRCA
TCGA-AO-A03P-01A	2911	1	0.523561956057013	Tumor	BRCA
TCGA-AR-A1AN-01A	2920	0	0.477470103341899	Tumor	BRCA
TCGA-AO-A1KP-01A	2953	0	0.415217824888839	Tumor	BRCA
TCGA-B6-A0IH-01A	2965	1	0.315913965436742	Tumor	BRCA
TCGA-B6-A0WS-01A	2965	1	0.400975043673087	Tumor	BRCA
TCGA-BH-A1F6-01A	2965	1	1.43552192134393	Tumor	BRCA
TCGA-AR-A1AL-01A	2971	0	0.505484479511495	Tumor	BRCA
TCGA-AR-A24S-01A	2976	0	1.00518437585972	Tumor	BRCA
TCGA-AO-A12B-01A	2989	0	0.136716384488312	Tumor	BRCA
TCGA-AR-A1AM-01A	2991	0	0.356707252935381	Tumor	BRCA
TCGA-AR-A0TQ-01A	2991	0	0.982071780198127	Tumor	BRCA
TCGA-AR-A24Z-01A	3001	0	0.256648389880677	Tumor	BRCA
TCGA-AR-A24X-01A	3004	0	1.5318181021214	Tumor	BRCA
TCGA-AR-A0TW-01A	3009	0	0.337425664282688	Tumor	BRCA
TCGA-A2-A0CV-01A	3011	0	0.458277000695805	Tumor	BRCA
TCGA-A2-A0CL-01A	3015	0	1.09416849472498	Tumor	BRCA
TCGA-A2-A0ST-01A	3017	0	1.27112682678252	Tumor	BRCA
TCGA-AR-A1AQ-01A	3021	0	0.928578776207605	Tumor	BRCA
TCGA-AC-A2BM-01A	3022	0	0.254835882785763	Tumor	BRCA
TCGA-AR-A251-01A	3030	0	0.841409613338104	Tumor	BRCA
TCGA-AR-A24N-01A	3035	0	0.296662967591957	Tumor	BRCA
TCGA-B6-A0RS-01A	3063	1	1.40146663876986	Tumor	BRCA
TCGA-B6-A1KF-01A	3088	0	0.0633648787584294	Tumor	BRCA
TCGA-GM-A2DN-01A	3091	0	0.688493710599149	Tumor	BRCA
TCGA-A2-A0EM-01A	3094	0	0.319502329004307	Tumor	BRCA
TCGA-A2-A04W-01A	3102	0	0.0433445048771692	Tumor	BRCA
TCGA-AO-A12A-01A	3112	0	0.380507819339446	Tumor	BRCA
TCGA-E2-A1LI-01A	3121	0	1.16645837172253	Tumor	BRCA
TCGA-B6-A0RP-01A	3126	1	0.868607754667886	Tumor	BRCA
TCGA-AR-A24U-01A	3128	0	0.554834395894193	Tumor	BRCA
TCGA-B6-A40B-01A	3152	0	0.631802754924129	Tumor	BRCA
TCGA-AR-A1AK-01A	3159	0	1.48444752323393	Tumor	BRCA
TCGA-AR-A24Q-01A	3172	0	0.371056968350199	Tumor	BRCA
TCGA-AR-A24T-01A	3202	0	0.343464676154529	Tumor	BRCA
TCGA-AR-A24V-01A	3203	0	0.470823163168585	Tumor	BRCA
TCGA-A2-A25E-01A	3204	0	1.01984422012829	Tumor	BRCA
TCGA-GM-A2DM-01A	3226	0	1.62746676385012	Tumor	BRCA
TCGA-E2-A1LH-01A	3247	0	1.37967640661062	Tumor	BRCA
TCGA-AO-A128-01A	3248	0	2.04124298223188	Tumor	BRCA
TCGA-Z7-A8R6-01A	3256	0	1.08719124956262	Tumor	BRCA
TCGA-AR-A0U4-01A	3261	0	1.10447085776292	Tumor	BRCA
TCGA-AR-A0TZ-01A	3262	1	1.22644687485703	Tumor	BRCA
TCGA-A2-A25A-01A	3276	0	0.921283979040922	Tumor	BRCA
TCGA-A2-A0CR-01A	3283	0	1.3406192351294	Tumor	BRCA
TCGA-A2-A0CW-01A	3283	0	0.242815884026842	Tumor	BRCA
TCGA-AO-A129-01A	3286	0	0.722116237818659	Tumor	BRCA
TCGA-Z7-A8R5-01A	3287	0	1.80330970999966	Tumor	BRCA
TCGA-AR-A1AI-01A	3296	0	0.853277113896384	Tumor	BRCA
TCGA-AO-A126-01A	3307	0	0.396817102869038	Tumor	BRCA
TCGA-AR-A0TT-01A	3316	0	1.2665167127545	Tumor	BRCA
TCGA-GI-A2C9-01A	3342	0	0.987466401593746	Tumor	BRCA
TCGA-GM-A3NW-01A	3361	0	0.694479078962469	Tumor	BRCA
TCGA-BH-A42U-01A	3364	0	1.48995390133131	Tumor	BRCA
TCGA-A8-A08T-01A	3409	1	0.609660418115207	Tumor	BRCA
TCGA-AR-A24R-01A	3430	0	0.587172938880681	Tumor	BRCA
TCGA-AO-A125-01A	3456	0	0.221444052954399	Tumor	BRCA
TCGA-B6-A0WY-01A	3461	1	0.372617844126292	Tumor	BRCA
TCGA-BH-A1ES-06A	3462	1	0.185359134758002	Tumor	BRCA
TCGA-BH-A1ES-01A	3462	1	0.0825663510714117	Tumor	BRCA
TCGA-BH-A1FC-01A	3472	1	1.62676618837824	Tumor	BRCA
TCGA-AO-A124-01A	3506	0	0.369941022254266	Tumor	BRCA
TCGA-GM-A2DL-01A	3519	0	1.24348629552317	Tumor	BRCA
TCGA-A2-A0EP-01A	3603	0	2.51624212661881	Tumor	BRCA
TCGA-AR-A24O-01A	3607	0	0.727789789472686	Tumor	BRCA
TCGA-AR-A24M-01A	3660	0	0.213253950733534	Tumor	BRCA
TCGA-BH-A1FB-01A	3669	1	1.17989317053355	Tumor	BRCA
TCGA-A2-A04R-01A	3709	0	0.260748328396447	Tumor	BRCA
TCGA-AR-A1AH-01A	3807	0	0.176322772640463	Tumor	BRCA
TCGA-B6-A0IM-01A	3873	1	0.73725410432433	Tumor	BRCA
TCGA-B6-A0IP-01A	3926	1	0.231186613227865	Tumor	BRCA
TCGA-B6-A0IB-01A	3941	1	0.031959741397545	Tumor	BRCA
TCGA-B6-A0X0-01A	3945	1	0.280481274300624	Tumor	BRCA
TCGA-AQ-A04L-01B	3957	0	0.568615876713782	Tumor	BRCA
TCGA-BH-A209-01A	3959	1	1.1155659959216	Tumor	BRCA
TCGA-3C-AALI-01A	4005	0	0.513591806499573	Tumor	BRCA
TCGA-3C-AAAU-01A	4047	0	0.241107974934054	Tumor	BRCA
TCGA-AR-A0U3-01A	4080	0	0.328147114033631	Tumor	BRCA
TCGA-A2-A0EN-01A	4088	0	0.536251878937289	Tumor	BRCA
TCGA-A2-A0CK-01A	4159	0	0.953972908052175	Tumor	BRCA
TCGA-B6-A1KN-01A	4233	0	0.227124934449926	Tumor	BRCA
TCGA-B6-A0RQ-01A	4267	1	0.045582760019635	Tumor	BRCA
TCGA-AR-A0TP-01A	4275	0	0.032383005311653	Tumor	BRCA
TCGA-B6-A0IQ-01A	4285	0	0.2030131707745	Tumor	BRCA
TCGA-A2-A04N-01A	4354	0	0.281787256815826	Tumor	BRCA
TCGA-B6-A0I2-01A	4361	0	1.56056823226398	Tumor	BRCA
TCGA-B6-A0IG-01A	4456	1	1.01077983875324	Tumor	BRCA
TCGA-AR-A24H-01A	4894	0	0.957246013601684	Tumor	BRCA
TCGA-B6-A0RO-01A	4929	0	0.196355242882748	Tumor	BRCA
TCGA-B6-A0IO-01A	5042	0	0.235236889089815	Tumor	BRCA
TCGA-AR-A2LE-01A	5062	0	0.354790649231071	Tumor	BRCA
TCGA-B6-A0RV-01A	5156	0	0.0612923384782941	Tumor	BRCA
TCGA-B6-A2IU-01A	5176	0	0.175045486110914	Tumor	BRCA
TCGA-B6-A0WT-01A	5739	0	0.5219552794342	Tumor	BRCA
TCGA-B6-A0WZ-01A	6292	0	0.213502819983916	Tumor	BRCA
TCGA-B6-A0RH-01A	6456	1	0.40718957187911	Tumor	BRCA
TCGA-GM-A2DA-01A	6593	1	0.856467859509474	Tumor	BRCA
TCGA-B6-A0IJ-01A	7106	0	1.02821550713044	Tumor	BRCA
TCGA-B6-A0RI-01A	7126	0	0.314290483987996	Tumor	BRCA
TCGA-B6-A0X1-01A	7455	1	1.10312831621723	Tumor	BRCA
TCGA-B6-A0RE-01A	7777	0	0.408494489469444	Tumor	BRCA
TCGA-B6-A0RN-01A	8008	0	0.394404385400625	Tumor	BRCA
TCGA-B6-A0IA-01A	8391	0	0.191562650700756	Tumor	BRCA
TCGA-B6-A0I5-01A	8556	0	0.347552276990064	Tumor	BRCA
TCGA-B6-A0RU-01A	8605	0	0.455228571117139	Tumor	BRCA
TCGA-EK-A2RO-01A	2	0	0.989066325686519	Tumor	CESC
TCGA-EK-A3GJ-01A	3	0	1.43941037421331	Tumor	CESC
TCGA-EK-A2R9-01A	4	0	0.906043966148932	Tumor	CESC
TCGA-ZJ-AAXU-01A	5	0	1.50827651498061	Tumor	CESC
TCGA-EK-A2RB-01A	9	0	0.402831302449143	Tumor	CESC
TCGA-LP-A5U2-01A	9	0	0.587268968104325	Tumor	CESC
TCGA-EA-A97N-01A	11	0	0.141301987625258	Tumor	CESC
TCGA-EK-A2PK-01A	12	0	2.31068911751928	Tumor	CESC
TCGA-EK-A2PL-01A	13	0	0.53655029553591	Tumor	CESC
TCGA-EK-A2RK-01A	13	0	0.381615624846454	Tumor	CESC
TCGA-C5-A1MJ-01A	14	1	1.4642500339114	Tumor	CESC
TCGA-EK-A3GK-01A	15	0	0.590817563312947	Tumor	CESC
TCGA-EK-A2PM-01A	18	0	0.219834523885371	Tumor	CESC
TCGA-ZJ-AAX4-01A	21	0	1.8265586560307	Tumor	CESC
TCGA-LP-A5U3-01A	25	0	0.91387553908839	Tumor	CESC
TCGA-EK-A3GN-01A	27	0	0.185359134758002	Tumor	CESC
TCGA-EK-A2R7-01A	27	0	0.420724919415847	Tumor	CESC
TCGA-LP-A4AW-01A	27	0	0.676718744118433	Tumor	CESC
TCGA-DG-A2KH-01A	34	0	0.140516918655647	Tumor	CESC
TCGA-FU-A770-01A	34	0	1.63198895717541	Tumor	CESC
TCGA-ZJ-AAXA-01A	43	0	1.01692414425782	Tumor	CESC
TCGA-EK-A2R8-01A	44	0	0.67897330785417	Tumor	CESC
TCGA-FU-A3TX-01A	45	0	0.573859221575949	Tumor	CESC
TCGA-EK-A2PG-01A	46	0	0.731270148294367	Tumor	CESC
TCGA-EK-A2RM-01A	50	0	1.56413424345824	Tumor	CESC
TCGA-VS-A9UJ-01A	52	1	0.389456678166666	Tumor	CESC
TCGA-EK-A2RJ-01A	53	0	1.94703022104627	Tumor	CESC
TCGA-EK-A2RE-01A	57	0	0.478091686738368	Tumor	CESC
TCGA-EK-A2RN-01A	71	0	1.29478246869807	Tumor	CESC
TCGA-C5-A1MK-01A	74	1	1.5007510735331	Tumor	CESC
TCGA-C5-A7X8-01A	83	0	0.425244442148101	Tumor	CESC
TCGA-PN-A8MA-01A	90	0	1.24573903242928	Tumor	CESC
TCGA-JW-A5VH-01A	100	1	0.511468039275866	Tumor	CESC
TCGA-VS-A9UV-01A	104	1	0.28226186658765	Tumor	CESC
TCGA-C5-A1MP-01A	109	0	0.348119084462443	Tumor	CESC
TCGA-ZX-AA5X-01A	119	0	0.356256516372818	Tumor	CESC
TCGA-EK-A2RC-01A	129	0	0.538041453333664	Tumor	CESC
TCGA-VS-A9V4-01A	132	1	1.24287684340153	Tumor	CESC
TCGA-VS-A94Y-01A	144	1	1.4431292101531	Tumor	CESC
TCGA-C5-A902-01A	149	0	1.21045120946998	Tumor	CESC
TCGA-VS-A9V1-01A	157	1	0.645240512645265	Tumor	CESC
TCGA-C5-A1BN-01B	166	1	0.227987458734593	Tumor	CESC
TCGA-EK-A2IP-01A	202	0	0.376734904998522	Tumor	CESC
TCGA-EA-A50E-01A	227	1	1.1715911532316	Tumor	CESC
TCGA-EX-A1H6-01B	241	0	0.197488002405981	Tumor	CESC
TCGA-DS-A7WI-01A	252	1	0.885886686728199	Tumor	CESC
TCGA-JW-A852-01A	252	1	0.764176276355928	Tumor	CESC
TCGA-EX-A69M-01A	253	1	1.45864447937567	Tumor	CESC
TCGA-C5-A8XI-01A	254	0	0.335368915103673	Tumor	CESC
TCGA-MA-AA42-01A	259	0	2.91521492900226	Tumor	CESC
TCGA-DS-A1O9-01A	266	1	1.97588693600594	Tumor	CESC
TCGA-Q1-A6DT-01A	275	1	1.08127144554588	Tumor	CESC
TCGA-MA-AA41-01A	279	0	0.626953041770665	Tumor	CESC
TCGA-Q1-A73Q-01A	284	0	0.616545903251068	Tumor	CESC
TCGA-C5-A7X3-01A	284	1	1.66493787744175	Tumor	CESC
TCGA-HM-A6W2-06A	287	0	1.05276365720956	Tumor	CESC
TCGA-HM-A6W2-01A	287	0	0.669480371877426	Tumor	CESC
TCGA-VS-A8EB-01A	305	1	0.591392189598114	Tumor	CESC
TCGA-FU-A5XV-01A	321	0	0.259784684682978	Tumor	CESC
TCGA-LP-A4AU-01A	343	0	1.01799315043775	Tumor	CESC
TCGA-MA-AA43-01A	346	0	1.7654498794527	Tumor	CESC
TCGA-C5-A0TN-01A	348	1	0.618896412163088	Tumor	CESC
TCGA-VS-A8QC-01A	350	1	0.749405545640754	Tumor	CESC
TCGA-UC-A7PD-01A	355	1	0.423094054149902	Tumor	CESC
TCGA-EA-A44S-01A	369	0	0.704517885416439	Tumor	CESC
TCGA-UC-A7PG-01A	370	1	0.45122430212669	Tumor	CESC
TCGA-UC-A7PG-06A	370	1	2.06922095893084	Tumor	CESC
TCGA-FU-A23K-01A	372	0	1.24055857448448	Tumor	CESC
TCGA-DS-A1OC-01A	376	0	1.31869283314834	Tumor	CESC
TCGA-LP-A4AX-01A	380	0	1.68454946918384	Tumor	CESC
TCGA-EK-A2GZ-01A	383	0	1.5542450195501	Tumor	CESC
TCGA-EA-A3QD-01A	397	0	1.47596683690023	Tumor	CESC
TCGA-LP-A7HU-01A	406	0	1.58630838810953	Tumor	CESC
TCGA-EA-A78R-01A	410	0	0.805292455600712	Tumor	CESC
TCGA-C5-A7X5-01A	414	1	0.831634069849542	Tumor	CESC
TCGA-FU-A40J-01A	426	0	0.448900951145128	Tumor	CESC
TCGA-Q1-A73O-01A	428	0	0.993493221058416	Tumor	CESC
TCGA-VS-A9UL-01A	442	1	0.126444299724691	Tumor	CESC
TCGA-VS-A9UU-01A	442	0	0.415542354198697	Tumor	CESC
TCGA-RA-A741-01A	444	0	0.745280364897075	Tumor	CESC
TCGA-EX-A449-01A	447	0	0.350497247084133	Tumor	CESC
TCGA-C5-A907-01A	448	0	1.25229454120184	Tumor	CESC
TCGA-EA-A556-01A	453	0	0.228849467661798	Tumor	CESC
TCGA-HM-A4S6-01A	454	0	1.13986236801564	Tumor	CESC
TCGA-EX-A3L1-01A	463	0	1.93153178359412	Tumor	CESC
TCGA-VS-AA62-01A	469	1	1.80694266457776	Tumor	CESC
TCGA-C5-A7CL-01A	471	1	1.45853949501812	Tumor	CESC
TCGA-EX-A8YF-01A	473	0	0.498761465671852	Tumor	CESC
TCGA-JW-A5VL-01A	474	0	0.732833574740929	Tumor	CESC
TCGA-Q1-A5R1-01A	474	0	0.397583940298248	Tumor	CESC
TCGA-VS-A953-01A	477	1	2.15286484630894	Tumor	CESC
TCGA-VS-A9UT-01A	482	0	2.89101081913824	Tumor	CESC
TCGA-Q1-A73P-01A	483	0	0.328262028609413	Tumor	CESC
TCGA-Q1-A5R3-01A	485	0	0.526870086356827	Tumor	CESC
TCGA-FU-A3EO-01A	490	0	0.468218361534949	Tumor	CESC
TCGA-FU-A3WB-01A	491	0	0.181293412885475	Tumor	CESC
TCGA-Q1-A6DV-01A	491	0	0.344260394985419	Tumor	CESC
TCGA-DS-A7WF-01A	492	1	0.518434423771075	Tumor	CESC
TCGA-VS-A9V5-01A	494	1	0.239520246898117	Tumor	CESC
TCGA-Q1-A5R2-01A	499	0	0.931531783594124	Tumor	CESC
TCGA-VS-A94X-01A	506	1	0.619647766930875	Tumor	CESC
TCGA-DS-A5RQ-01A	512	0	0.552770524439065	Tumor	CESC
TCGA-C5-A901-01A	518	0	0.409581019902552	Tumor	CESC
TCGA-C5-A7UC-01A	523	1	0.397364885478379	Tumor	CESC
TCGA-MY-A913-01A	524	0	1.50299247018461	Tumor	CESC
TCGA-DS-A7WH-01A	533	0	0.264596479490882	Tumor	CESC
TCGA-2W-A8YY-01A	533	0	0.939677937114794	Tumor	CESC
TCGA-Q1-A6DW-01A	534	0	0.179128828772152	Tumor	CESC
TCGA-VS-A9V3-01A	540	0	0.847435749362521	Tumor	CESC
TCGA-GH-A9DA-01A	540	0	0.685805625154268	Tumor	CESC
TCGA-4J-AA1J-01A	542	0	1.00733904600816	Tumor	CESC
TCGA-MA-AA3Y-01A	542	0	1.81311419134629	Tumor	CESC
TCGA-C5-A3HF-01A	543	1	0.431997289840723	Tumor	CESC
TCGA-C5-A3HE-01A	548	0	1.3007094716501	Tumor	CESC
TCGA-JW-AAVH-01A	552	0	0.183962834842595	Tumor	CESC
TCGA-VS-A9V2-01A	555	0	0.845510123083573	Tumor	CESC
TCGA-VS-A9UY-01A	555	1	1.80322703643493	Tumor	CESC
TCGA-Q1-A73R-01A	567	0	0.404249184667338	Tumor	CESC
TCGA-C5-A1BF-01B	570	1	0.492622328574446	Tumor	CESC
TCGA-VS-A9V0-01A	573	0	0.280362489973778	Tumor	CESC
TCGA-FU-A2QG-01A	579	0	0.845510123083573	Tumor	CESC
TCGA-ZJ-A8QR-01A	582	1	0.657091173712153	Tumor	CESC
TCGA-EK-A2PI-01A	586	0	0.236706901995353	Tumor	CESC
TCGA-MA-AA3Z-01A	595	0	1.03618680284785	Tumor	CESC
TCGA-R2-A69V-01A	596	0	1.79751	Tumor	CESC
TCGA-EX-A69L-01A	602	0	1.30987466003677	Tumor	CESC
TCGA-C5-A1BQ-01C	604	1	1.3366832874962	Tumor	CESC
TCGA-VS-A8EJ-01A	607	1	0.93523342494956	Tumor	CESC
TCGA-MU-A8JM-01A	607	0	0.959325039239132	Tumor	CESC
TCGA-MA-AA3X-01A	617	0	1.71633248028799	Tumor	CESC
TCGA-C5-A7CM-01A	619	0	0.436588293660118	Tumor	CESC
TCGA-EX-A1H5-01A	619	0	0.183454754174942	Tumor	CESC
TCGA-C5-A3HL-01A	621	0	0.19194159262148	Tumor	CESC
TCGA-JW-A5VK-01A	623	0	0.595026184065854	Tumor	CESC
TCGA-HM-A3JK-01A	632	0	0.208766947421413	Tumor	CESC
TCGA-C5-A8YT-01A	633	1	0.520246222707027	Tumor	CESC
TCGA-MY-A5BF-01A	634	0	0.470302578945822	Tumor	CESC
TCGA-C5-A8ZZ-01A	636	0	0.369271040025094	Tumor	CESC
TCGA-C5-A1ML-01A	636	1	0.403594950641665	Tumor	CESC
TCGA-JX-A5QV-01A	636	0	0.481092236906351	Tumor	CESC
TCGA-FU-A3NI-01A	638	1	0.154712813782158	Tumor	CESC
TCGA-JX-A3PZ-01A	642	1	1.5352069344779	Tumor	CESC
TCGA-JW-A5VJ-01A	652	0	0.397145797392781	Tumor	CESC
TCGA-HM-A3JJ-01A	659	1	0.630871383012576	Tumor	CESC
TCGA-MA-AA3W-01A	685	0	1.4589593866181	Tumor	CESC
TCGA-Q1-A73S-01A	688	0	0.498353001614512	Tumor	CESC
TCGA-DS-A3LQ-01A	699	0	0.725348533004212	Tumor	CESC
TCGA-C5-A8YQ-01A	715	1	0.158724796297479	Tumor	CESC
TCGA-BI-A20A-01A	720	0	0.483570740091555	Tumor	CESC
TCGA-FU-A23L-01A	725	0	0.7211538870083	Tumor	CESC
TCGA-VS-A8EI-01A	729	0	0.910425672851666	Tumor	CESC
TCGA-EA-A6QX-01A	730	0	0.770448504849234	Tumor	CESC
TCGA-VS-A9UD-01A	739	0	2.62534063491611	Tumor	CESC
TCGA-JW-A5VI-01A	747	0	0.600364914951003	Tumor	CESC
TCGA-EA-A411-01A	747	0	0.366252263699564	Tumor	CESC
TCGA-EA-A4BA-01A	755	0	0.0928839656784844	Tumor	CESC
TCGA-EA-A3QE-01A	761	0	1.30923440644266	Tumor	CESC
TCGA-HG-A2PA-01A	773	1	0.630219064732159	Tumor	CESC
TCGA-EA-A5O9-01A	788	0	0.59598097896562	Tumor	CESC
TCGA-WL-A834-01A	791	0	0.411968510360133	Tumor	CESC
TCGA-EA-A43B-01A	791	0	1.05422334733715	Tumor	CESC
TCGA-VS-A9UR-01A	793	0	0.320195821266125	Tumor	CESC
TCGA-FU-A3TQ-01A	795	0	0.297015288414472	Tumor	CESC
TCGA-EK-A2H1-01A	799	0	2.38095104362585	Tumor	CESC
TCGA-EA-A410-01A	803	0	1.16059754588055	Tumor	CESC
TCGA-EA-A5FO-01A	815	0	0.0234682805039054	Tumor	CESC
TCGA-VS-A9UC-01A	825	0	0.819831652426537	Tumor	CESC
TCGA-EA-A5ZF-01A	828	0	0.658828424343654	Tumor	CESC
TCGA-EA-A5ZE-01A	829	0	0.362778453619504	Tumor	CESC
TCGA-VS-A9UM-01A	829	1	1.30223130200312	Tumor	CESC
TCGA-VS-A8EK-01A	829	1	0.556208671739585	Tumor	CESC
TCGA-EA-A5ZD-01A	830	0	0.462889938409708	Tumor	CESC
TCGA-JW-A5VG-01A	834	0	1.27596058027806	Tumor	CESC
TCGA-C5-A8YR-01A	837	1	2.06502076994841	Tumor	CESC
TCGA-MU-A51Y-01A	854	0	0.50578932791007	Tumor	CESC
TCGA-DS-A1OB-01A	861	1	0.321581806521283	Tumor	CESC
TCGA-FU-A3YQ-01A	861	0	0.479230561206336	Tumor	CESC
TCGA-JW-A69B-01A	863	0	0.891263631825076	Tumor	CESC
TCGA-DS-A1OA-01A	879	1	0.464145456691186	Tumor	CESC
TCGA-XS-A8TJ-01A	890	0	0.441377238922713	Tumor	CESC
TCGA-IR-A3LK-01A	908	1	1.4125105712498	Tumor	CESC
TCGA-VS-A9UB-01A	911	0	2.49873594005608	Tumor	CESC
TCGA-C5-A1M8-01A	919	0	0.480575345696318	Tumor	CESC
TCGA-EA-A3HR-01A	940	0	0.213005038545048	Tumor	CESC
TCGA-VS-A8QM-01A	951	1	0.563548654879954	Tumor	CESC
TCGA-FU-A3HY-01A	954	0	0.11410045158818	Tumor	CESC
TCGA-EA-A3HT-01A	954	0	1.18960319690582	Tumor	CESC
TCGA-C5-A1M6-01A	955	1	0.426962447758552	Tumor	CESC
TCGA-EA-A3HS-01A	959	0	0.528971317498367	Tumor	CESC
TCGA-EA-A439-01A	965	0	0.679333711313673	Tumor	CESC
TCGA-VS-A8Q8-01A	978	1	1.52220644063344	Tumor	CESC
TCGA-VS-A8EH-01A	986	0	0.402831302449143	Tumor	CESC
TCGA-C5-A2M2-01A	1011	1	0.619084287543076	Tumor	CESC
TCGA-EA-A3HU-01A	1013	0	1.59230154672932	Tumor	CESC
TCGA-VS-A94Z-01A	1015	0	2.23851174320086	Tumor	CESC
TCGA-C5-A1MQ-01A	1031	0	2.2624030886427	Tumor	CESC
TCGA-MU-A5YI-01A	1053	0	0.414893222560799	Tumor	CESC
TCGA-C5-A1M9-01A	1065	1	0.952482674430476	Tumor	CESC
TCGA-MY-A5BE-01A	1066	0	1.48974843312034	Tumor	CESC
TCGA-FU-A57G-01A	1078	0	0.717122541177731	Tumor	CESC
TCGA-C5-A1MI-01A	1083	1	0.310107409096058	Tumor	CESC
TCGA-VS-A8QA-01A	1099	0	0.33776817092163	Tumor	CESC
TCGA-FU-A3HZ-01A	1103	0	0.826192536236602	Tumor	CESC
TCGA-IR-A3LL-01A	1106	0	1.37984272749168	Tumor	CESC
TCGA-C5-A1BI-01B	1112	0	0.892352164917539	Tumor	CESC
TCGA-DS-A0VK-01A	1118	1	0.0848806535912965	Tumor	CESC
TCGA-EA-A3Y4-01A	1122	0	1.88498857765124	Tumor	CESC
TCGA-EA-A3HQ-01A	1136	0	0.976656911139756	Tumor	CESC
TCGA-C5-A2M1-01A	1169	0	0.924935988266803	Tumor	CESC
TCGA-C5-A1MH-01A	1186	1	1.98895729629791	Tumor	CESC
TCGA-EA-A1QS-01A	1203	0	0.418675712942892	Tumor	CESC
TCGA-VS-A8QH-01A	1210	1	0.244278198578144	Tumor	CESC
TCGA-VS-A950-01A	1221	0	1.13422093976063	Tumor	CESC
TCGA-VS-A94W-01A	1243	0	1.51354127692876	Tumor	CESC
TCGA-EA-A1QT-01A	1243	0	0.43903796284271	Tumor	CESC
TCGA-C5-A1MN-01A	1245	1	0.523762664883281	Tumor	CESC
TCGA-EK-A2RA-01A	1246	0	0.880646347674437	Tumor	CESC
TCGA-VS-A9UQ-01A	1263	0	0.292781749227846	Tumor	CESC
TCGA-VS-A9U6-01A	1320	0	1.08331550233567	Tumor	CESC
TCGA-C5-A2LS-01A	1345	0	0.193708673382423	Tumor	CESC
TCGA-JX-A3Q8-01A	1357	0	0.733180772875301	Tumor	CESC
TCGA-DG-A2KL-01A	1367	0	0.520849650408075	Tumor	CESC
TCGA-VS-A9UI-01A	1372	1	1.23462394136386	Tumor	CESC
TCGA-VS-A8EG-01A	1386	0	0.126444299724691	Tumor	CESC
TCGA-C5-A8XH-01A	1394	1	1.29572302453997	Tumor	CESC
TCGA-C5-A1M7-01A	1409	0	0.266516712754505	Tumor	CESC
TCGA-VS-A8EC-01A	1415	0	0.104202449382443	Tumor	CESC
TCGA-VS-A9UH-01A	1427	0	2.73760024037227	Tumor	CESC
TCGA-VS-A9UP-01A	1444	0	0.106348319505147	Tumor	CESC
TCGA-EK-A2RL-01A	1453	1	0.111298453402541	Tumor	CESC
TCGA-VS-A9UO-01A	1456	0	0.104873376726018	Tumor	CESC
TCGA-VS-A9U7-01A	1472	0	2.04827106663932	Tumor	CESC
TCGA-BI-A0VR-01A	1505	0	1.27762774765901	Tumor	CESC
TCGA-VS-A958-01A	1525	0	1.76175332856178	Tumor	CESC
TCGA-VS-A9U5-01A	1535	0	0.862590248380162	Tumor	CESC
TCGA-C5-A7XC-01A	1551	0	0.809661389440773	Tumor	CESC
TCGA-VS-A959-01A	1561	0	0.966282793930778	Tumor	CESC
TCGA-C5-A3HD-01B	1582	0	0.203138497190849	Tumor	CESC
TCGA-C5-A1MF-01A	1617	0	0.365692537197533	Tumor	CESC
TCGA-VS-A8Q9-01A	1630	0	0.453965265396409	Tumor	CESC
TCGA-MY-A5BD-01A	1667	0	0.154583209053069	Tumor	CESC
TCGA-VS-A957-01A	1688	0	0.602741913282391	Tumor	CESC
TCGA-DS-A0VL-01A	1692	1	0.802151848748991	Tumor	CESC
TCGA-VS-A954-01A	1714	0	0.98513606736801	Tumor	CESC
TCGA-BI-A0VS-01A	1735	0	0.496615738029688	Tumor	CESC
TCGA-C5-A1ME-01A	1756	0	0.146003451138925	Tumor	CESC
TCGA-VS-A952-01A	1778	0	0.219586744573316	Tumor	CESC
TCGA-DR-A0ZM-01A	1791	0	0.821710215034674	Tumor	CESC
TCGA-VS-A8QF-01A	1800	0	1.28705851742233	Tumor	CESC
TCGA-EK-A2H0-01A	1847	0	0.764770764387076	Tumor	CESC
TCGA-DG-A2KM-01A	1946	0	2.41594791320423	Tumor	CESC
TCGA-VS-A8EL-01A	1992	0	2.03192446379876	Tumor	CESC
TCGA-IR-A3LB-01A	2032	1	0.521352314097662	Tumor	CESC
TCGA-VS-A9UZ-01A	2044	0	0.868449720376909	Tumor	CESC
TCGA-C5-A1M5-01A	2052	1	0.333080194006724	Tumor	CESC
TCGA-ZJ-A8QQ-01A	2056	0	0.558659484412159	Tumor	CESC
TCGA-C5-A1BE-01B	2094	1	0.664937877441752	Tumor	CESC
TCGA-UC-A7PI-01A	2114	0	0.167871708029161	Tumor	CESC
TCGA-C5-A2LT-01A	2226	0	0.801738101566457	Tumor	CESC
TCGA-C5-A2LV-01A	2234	0	0.687956494044482	Tumor	CESC
TCGA-C5-A2LY-01A	2383	0	1.76977173924945	Tumor	CESC
TCGA-IR-A3LH-01A	2394	0	1.77909158879384	Tumor	CESC
TCGA-IR-A3LI-01A	2493	0	0.0454429707611671	Tumor	CESC
TCGA-DG-A2KK-01A	2496	0	0.667120059806582	Tumor	CESC
TCGA-C5-A1BM-01A	2520	1	1.48398341030057	Tumor	CESC
TCGA-C5-A2LX-01A	2526	0	1.94084329568946	Tumor	CESC
TCGA-DR-A0ZL-01A	2669	0	0.0619835161089573	Tumor	CESC
TCGA-UC-A7PF-01A	2859	1	0.729356990033318	Tumor	CESC
TCGA-C5-A7UI-01A	2888	1	1.54280282742739	Tumor	CESC
TCGA-DG-A2KJ-01A	2893	0	0.332622013759637	Tumor	CESC
TCGA-IR-A3LF-01A	2949	0	0.484189701148267	Tumor	CESC
TCGA-C5-A8XK-01A	3039	0	0.352984458020644	Tumor	CESC
TCGA-C5-A2LZ-01A	3046	1	0.593019055592215	Tumor	CESC
TCGA-C5-A7CJ-01A	3097	1	0.351854439132379	Tumor	CESC
TCGA-EK-A2IR-01A	3442	0	0.0942360698457655	Tumor	CESC
TCGA-DS-A0VM-01A	3589	0	0.520045024039818	Tumor	CESC
TCGA-DS-A0VN-01A	3609	0	2.54458429920044	Tumor	CESC
TCGA-DS-A1OD-01A	3874	0	1.4794375327354	Tumor	CESC
TCGA-IR-A3LC-01A	3935	0	0.483570740091555	Tumor	CESC
TCGA-C5-A7UH-01A	3988	0	1.21847121074326	Tumor	CESC
TCGA-C5-A7CK-01A	4086	1	0.640343282005866	Tumor	CESC
TCGA-IR-A3LA-01A	4172	0	0.569879906148076	Tumor	CESC
TCGA-C5-A1BJ-01A	4385	0	0.362329610171569	Tumor	CESC
TCGA-C5-A8XJ-01A	4467	0	1.25537987405132	Tumor	CESC
TCGA-C5-A7CO-01A	4482	0	0.484086559411609	Tumor	CESC
TCGA-IR-A3L7-01A	4483	0	0.105007524760974	Tumor	CESC
TCGA-C5-A7CH-01A	4694	0	1.65370209139346	Tumor	CESC
TCGA-C5-A7UE-01A	4738	0	0.349704961708537	Tumor	CESC
TCGA-C5-A905-01A	4879	0	0.364236231173997	Tumor	CESC
TCGA-C5-A1BL-01A	5271	0	0.684728987014086	Tumor	CESC
TCGA-C5-A1BK-01B	5385	0	1.65306001710456	Tumor	CESC
TCGA-JX-A3Q0-01A	6375	0	1.51858549395124	Tumor	CESC
TCGA-C5-A7CG-01A	6408	0	1.24537396261816	Tumor	CESC
TCGA-W5-AA31-01A	10	0	1.03513119802949	Tumor	CHOL
TCGA-WD-A7RX-01A	21	1	0.845991770664573	Tumor	CHOL
TCGA-YR-A95A-01A	26	1	0.47664090866952	Tumor	CHOL
TCGA-W5-AA2Q-01A	50	0	0.0207688650945719	Tumor	CHOL
TCGA-ZU-A8S4-01A	98	1	1.28788595417473	Tumor	CHOL
TCGA-ZD-A8I3-01A	169	1	0.178364081846803	Tumor	CHOL
TCGA-W5-AA39-01A	170	1	0.146655222119465	Tumor	CHOL
TCGA-W5-AA2X-01A	271	1	0	Tumor	CHOL
TCGA-3X-AAV9-01A	339	1	0.568518597792544	Tumor	CHOL
TCGA-ZH-A8Y1-01A	385	1	0.572404647390332	Tumor	CHOL
TCGA-3X-AAVB-01A	402	0	0.357946052859261	Tumor	CHOL
TCGA-4G-AAZT-01A	420	0	0.392427338213722	Tumor	CHOL
TCGA-3X-AAVA-01A	445	1	0.349931373360115	Tumor	CHOL
TCGA-ZH-A8Y6-01A	519	0	0.109962253398818	Tumor	CHOL
TCGA-W5-AA34-01A	555	1	0.223669671388246	Tumor	CHOL
TCGA-ZH-A8Y8-01A	602	0	0.864810145567339	Tumor	CHOL
TCGA-W5-AA2U-01A	627	1	0.483054736280164	Tumor	CHOL
TCGA-W5-AA2O-01A	640	1	0.361543797967865	Tumor	CHOL
TCGA-3X-AAVE-01A	650	0	0.672289552518631	Tumor	CHOL
TCGA-ZH-A8Y2-01A	701	1	0.270588741972067	Tumor	CHOL
TCGA-3X-AAVC-01A	709	0	2.32440739876706	Tumor	CHOL
TCGA-ZH-A8Y4-01A	741	1	0.0430644786649374	Tumor	CHOL
TCGA-W6-AA0S-01A	808	0	0.717561277014488	Tumor	CHOL
TCGA-W5-AA2W-01A	924	1	0.0762854428089158	Tumor	CHOL
TCGA-W5-AA2H-01A	1077	0	1.76629832398485	Tumor	CHOL
TCGA-W5-AA30-01A	1153	0	0.572404647390332	Tumor	CHOL
TCGA-4G-AAZO-01A	1177	0	0.218595201550857	Tumor	CHOL
TCGA-W5-AA2T-01A	1220	1	0.160403925860014	Tumor	CHOL
TCGA-ZH-A8Y5-01A	1229	0	0.0461417816447206	Tumor	CHOL
TCGA-W5-AA36-01A	1402	1	0.237318965574551	Tumor	CHOL
TCGA-W5-AA33-01A	1449	0	0.707171362421385	Tumor	CHOL
TCGA-W5-AA38-01A	1471	0	0.380507819339446	Tumor	CHOL
TCGA-W5-AA2Z-01A	1614	0	0.686791838128059	Tumor	CHOL
TCGA-W5-AA2I-01A	1939	1	0.348685669334387	Tumor	CHOL
TCGA-W5-AA2G-01A	1976	0	0.787432464516868	Tumor	CHOL
TCGA-AA-3492-01A	1	1	1.84289840055449	Tumor	COAD
TCGA-AA-3525-01A	1	0	2.4623926604189	Tumor	COAD
TCGA-G4-6626-01A	1	1	0.505179566683373	Tumor	COAD
TCGA-AY-6196-01A	6	0	2.27366507485719	Tumor	COAD
TCGA-AM-5820-01A	14	0	0.549126980199267	Tumor	COAD
TCGA-F4-6854-01A	16	0	0.763666520138074	Tumor	COAD
TCGA-AA-A02O-01A	28	0	0.92333937163215	Tumor	COAD
TCGA-AM-5821-01A	28	0	1.90651	Tumor	COAD
TCGA-AY-4071-01A	29	1	1.29136780428531	Tumor	COAD
TCGA-AA-3818-01A	30	1	0.751120895751746	Tumor	COAD
TCGA-AA-3543-01A	30	0	2.56791045587868	Tumor	COAD
TCGA-AA-3856-01A	30	0	0.803475042917655	Tumor	COAD
TCGA-AA-A00R-01A	30	0	3.0964136721907	Tumor	COAD
TCGA-AA-A01V-01A	31	0	0.819259430117637	Tumor	COAD
TCGA-AA-3496-01A	31	0	0.950617715096224	Tumor	COAD
TCGA-AA-3518-01A	31	0	2.20733065313806	Tumor	COAD
TCGA-AA-3514-01A	31	0	0.845911507233531	Tumor	COAD
TCGA-AA-A01S-01A	31	0	0.0839281550623593	Tumor	COAD
TCGA-AA-3821-01A	31	0	0.800164779225029	Tumor	COAD
TCGA-AA-3494-01A	31	0	1.37328627427302	Tumor	COAD
TCGA-AA-A01Q-01A	31	0	1.10788869455297	Tumor	COAD
TCGA-AZ-4323-01A	43	1	0.613720228180059	Tumor	COAD
TCGA-F4-6704-01A	47	0	0.401302792349114	Tumor	COAD
TCGA-5M-AAT4-01A	49	1	0.371391583924212	Tumor	COAD
TCGA-AZ-6608-01A	59	1	0.131062616782468	Tumor	COAD
TCGA-AA-A02H-01A	61	1	0.143132155555768	Tumor	COAD
TCGA-AA-3966-01A	61	0	4.52144026223978	Tumor	COAD
TCGA-AA-3930-01A	61	1	2.72508672463023	Tumor	COAD
TCGA-AA-3952-01A	61	1	1.34329410786244	Tumor	COAD
TCGA-AA-3666-01A	61	1	2.59590939126292	Tumor	COAD
TCGA-CK-6748-01A	61	0	1.07011450266133	Tumor	COAD
TCGA-AA-A02E-01A	90	1	0.461423784786685	Tumor	COAD
TCGA-AZ-6607-01A	97	1	1.37439963676144	Tumor	COAD
TCGA-AA-A00N-01A	122	1	1.25519856641969	Tumor	COAD
TCGA-4N-A93T-01A	146	0	0.391217807602897	Tumor	COAD
TCGA-D5-6537-01A	146	1	0.782324684870319	Tumor	COAD
TCGA-AA-3696-01A	153	1	0.631709644785603	Tumor	COAD
TCGA-AA-3488-01A	153	1	1.81344259905107	Tumor	COAD
TCGA-CM-5862-01A	153	1	0.384712962422046	Tumor	COAD
TCGA-AA-A02J-01A	153	1	0.325961996171852	Tumor	COAD
TCGA-AZ-4616-01A	156	1	0.580531438155187	Tumor	COAD
TCGA-AZ-6605-01A	159	1	0.609754962172443	Tumor	COAD
TCGA-AZ-4614-01A	172	1	0.641915903475113	Tumor	COAD
TCGA-AD-6899-01A	176	1	0.83939529472754	Tumor	COAD
TCGA-DM-A285-01A	179	1	0.26219258817258	Tumor	COAD
TCGA-AA-3681-01A	182	0	1.52280904917332	Tumor	COAD
TCGA-AA-3662-01A	184	0	2.00194632483134	Tumor	COAD
TCGA-F4-6570-01A	188	1	1.54848594676032	Tumor	COAD
TCGA-AZ-6599-01A	206	1	0.0472591754780128	Tumor	COAD
TCGA-AA-3663-01A	212	0	1.37367604888649	Tumor	COAD
TCGA-AA-3511-01A	212	0	0.478091686738368	Tumor	COAD
TCGA-AA-3489-01A	214	1	1.56296282851529	Tumor	COAD
TCGA-DM-A1DA-01A	228	1	0.27988725484113	Tumor	COAD
TCGA-D5-6898-01A	229	0	0.970559196733402	Tumor	COAD
TCGA-DM-A280-01A	236	1	0.714047648777767	Tumor	COAD
TCGA-AA-3980-01A	242	0	1.66639303236902	Tumor	COAD
TCGA-AA-3989-01A	242	1	1.19717343618777	Tumor	COAD
TCGA-CM-4750-01A	244	0	0.566279370299755	Tumor	COAD
TCGA-G4-6295-01A	254	0	0.651866834765244	Tumor	COAD
TCGA-A6-6141-01A	255	0	0.259905175353353	Tumor	COAD
TCGA-QG-A5Z1-01A	256	1	0.169027045134817	Tumor	COAD
TCGA-F4-6459-01A	262	1	0.633198686374004	Tumor	COAD
TCGA-D5-6926-01A	275	0	1.59201444323765	Tumor	COAD
TCGA-AA-3519-01A	276	0	0.877037450698698	Tumor	COAD
TCGA-D5-6927-01A	287	0	2.21995839758492	Tumor	COAD
TCGA-5M-AAT6-01A	290	1	1.18326417778389	Tumor	COAD
TCGA-A6-A5ZU-01A	293	0	0.217851096811131	Tumor	COAD
TCGA-NH-A6GA-01A	302	1	0.521452825822431	Tumor	COAD
TCGA-AA-3811-01A	306	1	1.47253975953651	Tumor	COAD
TCGA-CM-6679-01A	306	0	0.639695233399582	Tumor	COAD
TCGA-AA-3848-01A	306	1	0.701061052957736	Tumor	COAD
TCGA-CA-6718-01A	306	1	1.32065796431192	Tumor	COAD
TCGA-D5-6922-01A	308	0	0.537942090749452	Tumor	COAD
TCGA-D5-7000-01A	312	0	1.1839628348426	Tumor	COAD
TCGA-AD-6964-01A	331	1	1.57221059331231	Tumor	COAD
TCGA-AA-A01D-01A	334	1	1.90199637617267	Tumor	COAD
TCGA-NH-A50U-01A	334	1	0.369941022254266	Tumor	COAD
TCGA-CM-6678-01A	335	0	0.160533008760908	Tumor	COAD
TCGA-AA-3680-01A	335	1	0.669117498193594	Tumor	COAD
TCGA-CM-6172-01A	335	0	0.179001399099244	Tumor	COAD
TCGA-CM-6677-01A	337	0	0.553065544045605	Tumor	COAD
TCGA-CM-6676-01A	337	0	0.379399162525578	Tumor	COAD
TCGA-F4-6461-01A	338	1	0.275841423140611	Tumor	COAD
TCGA-D5-6932-01A	346	0	1.19496955009342	Tumor	COAD
TCGA-D5-6928-01A	354	0	1.96783261098949	Tumor	COAD
TCGA-AZ-6606-01A	357	1	0.260266586997568	Tumor	COAD
TCGA-T9-A92H-01A	362	0	0.285579770402795	Tumor	COAD
TCGA-D5-6931-01A	365	0	1.02034217951719	Tumor	COAD
TCGA-AA-A01G-01A	365	0	0.620211026324114	Tumor	COAD
TCGA-CM-6162-01A	365	0	1.01314	Tumor	COAD
TCGA-CM-6680-01A	366	0	0.638212885423406	Tumor	COAD
TCGA-AZ-6600-01A	368	1	0.519038609600059	Tumor	COAD
TCGA-AD-5900-01A	370	0	0.658919800664481	Tumor	COAD
TCGA-CA-6716-01A	371	0	0.101515615491244	Tumor	COAD
TCGA-CA-5255-01A	376	0	0.116763971297723	Tumor	COAD
TCGA-CA-5796-01A	377	0	0.339821504923343	Tumor	COAD
TCGA-D5-6920-01A	377	0	1.0574849311079	Tumor	COAD
[truncated: 8,288 more rows]

## Sheet: G-J
Id	CCL3	Type	CancerType
TCGA-OR-A5K2-01A	0.7201033171159711	Tumor	ACC
TCGA-OR-A5LN-01A	0.47144761637739163	Tumor	ACC
TCGA-OR-A5JG-01A	0.32250505751888286	Tumor	ACC
TCGA-OR-A5KX-01A	0.1028596579220564	Tumor	ACC
TCGA-OR-A5LR-01A	0.6349649294359976	Tumor	ACC
TCGA-OR-A5JI-01A	0.16104922490055676	Tumor	ACC
TCGA-PK-A5HB-01A	0.03731193064196659	Tumor	ACC
TCGA-OR-A5JK-01A	0.451751815036472	Tumor	ACC
TCGA-OU-A5PI-01A	0.2525367666961751	Tumor	ACC
TCGA-OR-A5K5-01A	0.12379860846262164	Tumor	ACC
TCGA-OR-A5L9-01A	0.18637377746594408	Tumor	ACC
TCGA-OR-A5J1-01A	0.3367404069672926	Tumor	ACC
TCGA-OR-A5JA-01A	0.19799116573513395	Tumor	ACC
TCGA-OR-A5JO-01A	1.000721167243654	Tumor	ACC
TCGA-OR-A5K4-01A	0.05491791912895793	Tumor	ACC
TCGA-OR-A5J2-01A	0.4557546221861902	Tumor	ACC
TCGA-OR-A5JZ-01A	0.1658154881323355	Tumor	ACC
TCGA-OR-A5LK-01A	0.38438142271223613	Tumor	ACC
TCGA-OR-A5KO-01A	0.04502352169849773	Tumor	ACC
TCGA-OR-A5JR-01A	0.3427822819561278	Tumor	ACC
TCGA-OR-A5JC-01A	0.15639661659766543	Tumor	ACC
TCGA-OR-A5J9-01A	0.2695119699049987	Tumor	ACC
TCGA-OR-A5LH-01A	1.3957757425511714	Tumor	ACC
TCGA-OR-A5LE-01A	0.1411711724607413	Tumor	ACC
TCGA-OR-A5JB-01A	1.3993351825020715	Tumor	ACC
TCGA-OR-A5L3-01A	0.11796095273241665	Tumor	ACC
TCGA-OR-A5LL-01A	0.08732705179747538	Tumor	ACC
TCGA-OR-A5LT-01A	0.2740528840782579	Tumor	ACC
TCGA-OR-A5KU-01A	0	Tumor	ACC
TCGA-OR-A5K8-01A	0.14090950654166198	Tumor	ACC
TCGA-OR-A5JD-01A	1.8401610671408457	Tumor	ACC
TCGA-OR-A5L8-01A	0.019203733973092663	Tumor	ACC
TCGA-PK-A5HA-01A	0.3788445144695026	Tumor	ACC
TCGA-OR-A5JV-01A	0.7565963505017145	Tumor	ACC
TCGA-OR-A5L4-01A	0.1087586143609367	Tumor	ACC
TCGA-OR-A5KZ-01A	0.3592962588921973	Tumor	ACC
TCGA-OR-A5JE-01A	1.696082865610832	Tumor	ACC
TCGA-OR-A5JT-01A	0.1866273266829219	Tumor	ACC
TCGA-OR-A5K3-01A	0.10554399219892611	Tumor	ACC
TCGA-OR-A5JL-01A	0.6702965041074943	Tumor	ACC
TCGA-OR-A5J7-01A	0.4716557073976412	Tumor	ACC
TCGA-OR-A5J8-01A	1.7973035633978975	Tumor	ACC
TCGA-OR-A5LO-01A	0.020342179517185827	Tumor	ACC
TCGA-OR-A5KV-01A	0.07203718077288009	Tumor	ACC
TCGA-OR-A5L5-01A	0.8201585347301646	Tumor	ACC
TCGA-OR-A5JX-01A	0.11089772332981347	Tumor	ACC
TCGA-OR-A5LA-01A	0	Tumor	ACC
TCGA-OR-A5K0-01A	0.2932527564278797	Tumor	ACC
TCGA-OR-A5JF-01A	0.44180215462886685	Tumor	ACC
TCGA-OR-A5KT-01A	1.3084191270727612	Tumor	ACC
TCGA-OR-A5LC-01A	0.1534162422552479	Tumor	ACC
TCGA-OR-A5LP-01A	0.22465773412073844	Tumor	ACC
TCGA-OR-A5LG-01A	0.4979444218777428	Tumor	ACC
TCGA-OR-A5LB-01A	0	Tumor	ACC
TCGA-OR-A5LJ-01A	0.29242839288671796	Tumor	ACC
TCGA-OR-A5LM-01A	0.1649149695524513	Tumor	ACC
TCGA-OR-A5K9-01A	0.0404015152842066	Tumor	ACC
TCGA-OR-A5L6-01A	0.5274707504585806	Tumor	ACC
TCGA-OR-A5LS-01A	0	Tumor	ACC
TCGA-OR-A5J3-01A	0.09058247636244234	Tumor	ACC
TCGA-OR-A5K1-01A	0.5282712471032761	Tumor	ACC
TCGA-OR-A5JP-01A	0.203890227146661	Tumor	ACC
TCGA-OR-A5JQ-01A	0.3633393116294792	Tumor	ACC
TCGA-P6-A5OG-01A	1.8914969580674061	Tumor	ACC
TCGA-PK-A5H8-01A	1.1392730184230775	Tumor	ACC
TCGA-OR-A5K6-01A	0.96266006637552	Tumor	ACC
TCGA-OR-A5KY-01A	0.617580599005267	Tumor	ACC
TCGA-OR-A5JW-01A	0.07628544280891579	Tumor	ACC
TCGA-OR-A5KW-01A	0.1686420355588392	Tumor	ACC
TCGA-PK-A5H9-01A	0.40392210473979556	Tumor	ACC
TCGA-OR-A5JS-01A	0.3090597425015848	Tumor	ACC
TCGA-OR-A5JJ-01A	0.17542879082225651	Tumor	ACC
TCGA-OR-A5JM-01A	0.13894549792384134	Tumor	ACC
TCGA-P6-A5OF-01A	0.07299755979995012	Tumor	ACC
TCGA-PA-A5YG-01A	2.1038333063034753	Tumor	ACC
TCGA-OR-A5JY-01A	0.13185284596466235	Tumor	ACC
TCGA-OR-A5J5-01A	0.04614178164472063	Tumor	ACC
TCGA-OR-A5LD-01A	0	Tumor	ACC
TCGA-OR-A5J6-01A	0.4035949506416654	Tumor	ACC
TCGA-CU-A3KJ-01A	1.126642531118168	Tumor	BLCA
TCGA-K4-A3WU-01B	0.8336592464095126	Tumor	BLCA
TCGA-DK-A3IU-01A	2.0705954124629775	Tumor	BLCA
TCGA-GV-A40G-01A	0.016353683577834812	Tumor	BLCA
TCGA-DK-A3IN-01A	1.2756030793368496	Tumor	BLCA
TCGA-SY-A9G0-01A	0.773490027495558	Tumor	BLCA
TCGA-XF-A9SU-01A	0.5233612193040956	Tumor	BLCA
TCGA-UY-A78O-01A	0.13330047622977648	Tumor	BLCA
TCGA-GD-A2C5-01A	0.17274351676018718	Tumor	BLCA
TCGA-G2-A2EK-01A	0.12300395405481979	Tumor	BLCA
TCGA-BL-A13J-11A	0.7995018140615954	Normal	BLCA
TCGA-ZF-AA4W-01A	0.19522159325284455	Tumor	BLCA
TCGA-C4-A0F6-01A	0.2551985664196895	Tumor	BLCA
TCGA-YF-AA3L-01A	0.11330043583336065	Tumor	BLCA
TCGA-XF-A9T3-01A	0.7272670107349123	Tumor	BLCA
TCGA-ZF-A9RN-01A	1.4780398983495668	Tumor	BLCA
TCGA-S5-A6DX-01A	0.6381201880840298	Tumor	BLCA
TCGA-FJ-A3Z7-01A	0.3893465361624979	Tumor	BLCA
TCGA-E7-A519-01A	0.7690946560311588	Tumor	BLCA
TCGA-FD-A3SR-01A	0.3662522636995638	Tumor	BLCA
TCGA-BT-A2LA-11A	0.7099081711402665	Normal	BLCA
TCGA-CU-A5W6-01A	0.3352545652410609	Tumor	BLCA
TCGA-C4-A0EZ-01A	0.31521841136578993	Tumor	BLCA
TCGA-XF-A9ST-01A	0.07710624410597862	Tumor	BLCA
TCGA-GV-A3QH-01A	0.030265442857669595	Tumor	BLCA
TCGA-4Z-AA81-01A	0.7576206887786192	Tumor	BLCA
TCGA-CF-A3MG-01A	0.04781754802136954	Tumor	BLCA
TCGA-G2-AA3B-01A	0.6316165286374511	Tumor	BLCA
TCGA-GU-AATP-01A	0.5895717539737456	Tumor	BLCA
TCGA-CF-A1HR-01A	0.10500752476097375	Tumor	BLCA
TCGA-FD-A43N-01A	0.4481609177660448	Tumor	BLCA
TCGA-4Z-AA82-01A	0.30987466003676634	Tumor	BLCA
TCGA-K4-A5RI-11A	0.5127831209173627	Normal	BLCA
TCGA-CF-A5U8-01A	0.04670058674162228	Tumor	BLCA
TCGA-BT-A20W-11A	0.3231971082393275	Normal	BLCA
TCGA-K4-A6FZ-01A	0.35196748085944096	Tumor	BLCA
TCGA-DK-A2I4-01A	2.0592514330652847	Tumor	BLCA
TCGA-BL-A13J-01A	0.1870075669770331	Tumor	BLCA
TCGA-2F-A9KP-01A	0.06115406320710068	Tumor	BLCA
TCGA-GD-A76B-01A	0.8361665236358192	Tumor	BLCA
TCGA-GC-A3RD-01A	0.3252712707959596	Tumor	BLCA
TCGA-K4-A6MB-01A	0.16530097491686477	Tumor	BLCA
TCGA-XF-A9SI-01A	2.055369211540486	Tumor	BLCA
TCGA-ZF-A9RM-01A	0	Tumor	BLCA
TCGA-4Z-AA83-01A	0.8946819738550794	Tumor	BLCA
TCGA-CF-A27C-01A	0	Tumor	BLCA
TCGA-ZF-A9R0-01A	0.3914377976980001	Tumor	BLCA
TCGA-FD-A5BV-01A	0.032524065692199365	Tumor	BLCA
TCGA-BL-A13J-01B	0.07724299893246035	Tumor	BLCA
TCGA-FD-A6TF-01A	0.8117998124457732	Tumor	BLCA
TCGA-DK-AA6R-01A	0.8676592891491107	Tumor	BLCA
TCGA-4Z-AA80-01A	0.1513393010422809	Tumor	BLCA
TCGA-DK-AA6W-01A	0.6344074020398196	Tumor	BLCA
TCGA-XF-A9T0-01A	0.658645654337596	Tumor	BLCA
TCGA-GU-A762-01A	1.9291850142839233	Tumor	BLCA
TCGA-DK-A1AE-01A	0.37851162325372983	Tumor	BLCA
TCGA-ZF-AA52-01A	2.529546121298625	Tumor	BLCA
TCGA-BT-A3PK-01A	0.43807989194470764	Tumor	BLCA
TCGA-FD-A3SJ-01A	0.3006509076426647	Tumor	BLCA
TCGA-XF-A9SP-01A	0.6291933968621832	Tumor	BLCA
TCGA-XF-A9T6-01A	0.42792792761523446	Tumor	BLCA
TCGA-FD-A62P-01A	0.9477783516588114	Tumor	BLCA
TCGA-FD-A3B8-01A	1.4271770546821	Tumor	BLCA
TCGA-4Z-AA89-01A	0.07983888066667044	Tumor	BLCA
TCGA-E7-A5KF-01A	0.0585243118408003	Tumor	BLCA
TCGA-CF-A8HY-01A	0.07395729994332441	Tumor	BLCA
TCGA-DK-A6B0-01A	0.23682933548639973	Tumor	BLCA
TCGA-E7-A7DU-01A	0.07409435357387338	Tumor	BLCA
TCGA-FD-A43S-01A	0.8879151356381335	Tumor	BLCA
TCGA-FD-A5BX-01A	1.0323124699489437	Tumor	BLCA
TCGA-4Z-AA7N-01A	1.1177615247803576	Tumor	BLCA
TCGA-BT-A20J-01A	0.7665527600763142	Tumor	BLCA
TCGA-GC-A3I6-01A	0.973794929652606	Tumor	BLCA
TCGA-FT-A61P-01A	0.8236678498112942	Tumor	BLCA
TCGA-E7-A8O8-01A	0.14899916258776436	Tumor	BLCA
TCGA-CF-A9FL-01A	0.19736218414916343	Tumor	BLCA
TCGA-DK-A3WY-01A	1.4341878465684552	Tumor	BLCA
TCGA-FD-A5BY-01A	0.29195711642980726	Tumor	BLCA
TCGA-FD-A3B4-01A	0.7355221772965375	Tumor	BLCA
TCGA-G2-AA3F-01A	0.19156265070075562	Tumor	BLCA
TCGA-FD-A3N6-01A	0.9244039790266783	Tumor	BLCA
TCGA-XF-A9T2-01A	0.740193617020435	Tumor	BLCA
TCGA-GC-A6I3-01A	1.1051416603234239	Tumor	BLCA
TCGA-GC-A6I3-11A	0.799999066493295	Normal	BLCA
TCGA-GD-A6C6-01A	0.16735792773851413	Tumor	BLCA
TCGA-CF-A1HS-01A	0.7634115744700071	Tumor	BLCA
TCGA-CU-A3QU-01A	0.0497701518163845	Tumor	BLCA
TCGA-CF-A3MH-01A	0.05130248870063107	Tumor	BLCA
TCGA-FJ-A871-01A	0.11143200536198733	Tumor	BLCA
TCGA-FD-A62N-01A	2.03906818806053	Tumor	BLCA
TCGA-GU-A767-01A	0.8520787626015606	Tumor	BLCA
TCGA-FD-A5BT-01A	2.6393942547095777	Tumor	BLCA
TCGA-FD-A6TD-01A	1.4258889340243042	Tumor	BLCA
TCGA-KQ-A41S-01A	0.6801442900638414	Tumor	BLCA
TCGA-ZF-AA4V-01A	1.1433281073443053	Tumor	BLCA
TCGA-XF-AAME-01A	0.8953801834978312	Tumor	BLCA
TCGA-DK-AA75-01A	0.039138393906958314	Tumor	BLCA
TCGA-DK-AA76-01A	0.025737561413608275	Tumor	BLCA
TCGA-E7-A677-01A	0.43434800069256885	Tumor	BLCA
TCGA-GU-AATO-01A	0.5779242445067021	Tumor	BLCA
TCGA-K4-A3WV-11A	0.1589832511603865	Normal	BLCA
TCGA-MV-A51V-01A	0.12300395405481979	Tumor	BLCA
TCGA-DK-A3WX-01A	0.8437427049485275	Tumor	BLCA
TCGA-2F-A9KO-01A	0.8483975995281935	Tumor	BLCA
TCGA-CF-A47V-01A	0.34448766263568215	Tumor	BLCA
TCGA-DK-AA6M-01A	1.2903654208508843	Tumor	BLCA
TCGA-FD-A5BR-01A	0.188147686926434	Tumor	BLCA
TCGA-HQ-A5NE-01A	0.6556266014999458	Tumor	BLCA
TCGA-XF-AAN0-01A	0.5840966239075945	Tumor	BLCA
TCGA-G2-AA3D-01A	0.06997707041155635	Tumor	BLCA
TCGA-KQ-A41R-01A	0.27070833371921477	Tumor	BLCA
TCGA-BT-A20N-11A	0.26711626188040444	Normal	BLCA
TCGA-LT-A5Z6-01A	0.4009750436730866	Tumor	BLCA
TCGA-XF-AAMX-01A	0.02658762234808418	Tumor	BLCA
TCGA-BL-A13I-01A	2.2090789961845285	Tumor	BLCA
TCGA-BL-A13I-01B	2.0945738979800548	Tumor	BLCA
TCGA-XF-A8HI-01A	0.19673292822219499	Tumor	BLCA
TCGA-DK-A1AF-01A	1.0444640665132456	Tumor	BLCA
TCGA-BT-A20P-01A	0.27429148410210263	Tumor	BLCA
TCGA-ZF-A9RD-01A	1.20006486151431	Tumor	BLCA
TCGA-E7-A3Y1-01A	0.43017820443783106	Tumor	BLCA
TCGA-DK-A1AB-01A	0.44265161077522364	Tumor	BLCA
TCGA-GV-A6ZA-01A	0.32504095549520085	Tumor	BLCA
TCGA-ZF-A9R1-01A	0.04572253573460056	Tumor	BLCA
TCGA-ZF-AA5N-01A	0.2510828033169873	Tumor	BLCA
TCGA-XF-A9T4-01A	0.49415956371284375	Tumor	BLCA
TCGA-FD-A6TA-01A	0.6489255594531212	Tumor	BLCA
TCGA-XF-A9T5-01A	1.8495589802120382	Tumor	BLCA
TCGA-UY-A8OB-01A	1.0554039204948102	Tumor	BLCA
TCGA-ZF-A9RF-01A	2.348798959612108	Tumor	BLCA
TCGA-UY-A9PE-01A	0.14756720709463242	Tumor	BLCA
TCGA-YC-A89H-01A	1.719227257433423	Tumor	BLCA
TCGA-XF-A8HE-01A	1.330787836265524	Tumor	BLCA
TCGA-SY-A9G5-01A	1.24336442569366	Tumor	BLCA
TCGA-BT-A42E-01A	1.2154301024350038	Tumor	BLCA
TCGA-BT-A2LD-01A	0.48635397600203695	Tumor	BLCA
TCGA-XF-A8HB-01A	0	Tumor	BLCA
TCGA-FJ-A3ZE-01A	0.07299755979995012	Tumor	BLCA
TCGA-K4-A83P-01A	0.5868848128521847	Tumor	BLCA
TCGA-S5-AA26-01A	0.030547964162966627	Tumor	BLCA
TCGA-BT-A3PH-01A	0.11982095212187471	Tumor	BLCA
TCGA-FD-A5BZ-01A	0.47134355961072033	Tumor	BLCA
TCGA-4Z-AA86-01A	3.020342179517186	Tumor	BLCA
TCGA-C4-A0F1-01A	0.24354722657759398	Tumor	BLCA
TCGA-XF-AAMT-01A	0.539729571067321	Tumor	BLCA
TCGA-DK-A6B6-01A	0.3197335301331496	Tumor	BLCA
TCGA-CU-A72E-01A	0.28581647180462016	Tumor	BLCA
TCGA-ZF-AA4R-01A	0.33113192221720217	Tumor	BLCA
TCGA-DK-A6AV-01A	0.16800012451782012	Tumor	BLCA
TCGA-ZF-A9R2-01A	0.1738949605643145	Tumor	BLCA
TCGA-UY-A78P-01A	1.7466997266080229	Tumor	BLCA
TCGA-GU-AATQ-01A	0.5647195944430954	Tumor	BLCA
TCGA-XF-AAN4-01A	1.6924271980897079	Tumor	BLCA
TCGA-BT-A20O-01A	2.6032880693725677	Tumor	BLCA
TCGA-ZF-AA54-01A	1.1424134378737414	Tumor	BLCA
TCGA-XF-AAN5-01A	1.829037688669135	Tumor	BLCA
TCGA-BL-A5ZZ-01A	0.9926234290058101	Tumor	BLCA
TCGA-GC-A3RC-01A	0.9707064330493829	Tumor	BLCA
TCGA-BT-A20X-01A	0.51984379730947	Tumor	BLCA
TCGA-E7-A85H-01A	0.8280628397953593	Tumor	BLCA
TCGA-DK-A1A3-01A	0.45027429255382123	Tumor	BLCA
TCGA-E5-A4TZ-01A	0.40195806641377313	Tumor	BLCA
TCGA-DK-AA6L-01A	0.8338211377905823	Tumor	BLCA
TCGA-E7-A3X6-01A	0.6954593826385583	Tumor	BLCA
TCGA-BT-A2LB-01A	0.4766409086695203	Tumor	BLCA
TCGA-BT-A42F-01A	1.9733541204499438	Tumor	BLCA
TCGA-CF-A47S-01A	0.18599337006996583	Tumor	BLCA
TCGA-DK-A6B5-01A	0.39736488547837867	Tumor	BLCA
TCGA-XF-A9SZ-01A	0.7439026792863107	Tumor	BLCA
TCGA-KQ-A41P-01A	0.6043560380152552	Tumor	BLCA
TCGA-XF-A8HD-01A	1.676041687379739	Tumor	BLCA
TCGA-GV-A3JX-01A	0.7114949066500879	Tumor	BLCA
TCGA-BT-A20N-01A	0.07983888066667044	Tumor	BLCA
TCGA-ZF-AA56-01A	0.6642097492118548	Tumor	BLCA
TCGA-K4-A5RH-01A	2.2440650366665507	Tumor	BLCA
TCGA-BT-A20R-11A	0.5063988315274542	Normal	BLCA
TCGA-UY-A8OD-01A	0.41997028720837626	Tumor	BLCA
TCGA-DK-A1AG-01A	0.15807845649862637	Tumor	BLCA
TCGA-GU-A763-01A	0.030124161455128837	Tumor	BLCA
TCGA-E7-A6MF-01A	0.022048165180173156	Tumor	BLCA
TCGA-GC-A6I1-01A	2.8629670787442967	Tumor	BLCA
TCGA-5N-A9KI-01A	0.7374271827290588	Tumor	BLCA
TCGA-FD-A6TE-01A	0.3812833725037835	Tumor	BLCA
TCGA-GD-A2C5-11A	0.42395459401489705	Normal	BLCA
TCGA-R3-A69X-01A	0.4620523187964329	Tumor	BLCA
TCGA-UY-A78K-01A	0.9319855564142483	Tumor	BLCA
TCGA-CF-A9FF-01A	0.19836842310251937	Tumor	BLCA
TCGA-FD-A3SP-01A	1.1493894493589498	Tumor	BLCA
TCGA-KQ-A41N-01A	0.023468280503905366	Tumor	BLCA
TCGA-LT-A8JT-01A	0.24427819857814406	Tumor	BLCA
TCGA-BT-A0S7-01A	0.3020557880986188	Tumor	BLCA
TCGA-YC-A9TC-01A	2.2474718535858558	Tumor	BLCA
TCGA-4Z-AA7R-01A	0.5159142557108588	Tumor	BLCA
TCGA-BT-A2LA-01A	0.7816534687880107	Tumor	BLCA
TCGA-4Z-AA7O-01A	0.17747136444495093	Tumor	BLCA
TCGA-CF-A9FH-01A	0.02715405150372665	Tumor	BLCA
TCGA-BT-A20U-01A	0.2684343935763835	Tumor	BLCA
TCGA-XF-A8HF-01A	0.19055165203227023	Tumor	BLCA
TCGA-CF-A47Y-01A	0.018634174139050975	Tumor	BLCA
TCGA-YC-A8S6-01A	1.3208312297947358	Tumor	BLCA
TCGA-XF-A9SY-01A	2.0989921560499565	Tumor	BLCA
TCGA-K4-A4AB-01B	0.12921706366415378	Tumor	BLCA
TCGA-DK-A3X1-01A	0.3091761874785144	Tumor	BLCA
TCGA-FD-A3SM-01A	0.12829340100981756	Tumor	BLCA
TCGA-FJ-A3Z9-01A	0.02701246506258167	Tumor	BLCA
TCGA-DK-AA6Q-01A	1.0152834614465458	Tumor	BLCA
TCGA-XF-AAN8-01A	1.3957209132859527	Tumor	BLCA
TCGA-KQ-A41Q-01A	0.2558028366027179	Tumor	BLCA
TCGA-PQ-A6FN-01A	0.31927109081806304	Tumor	BLCA
TCGA-UY-A9PH-01A	0.8119641753101937	Tumor	BLCA
TCGA-H4-A2HQ-01A	0.2667565623046648	Tumor	BLCA
TCGA-BT-A2LB-11A	1.1886541178367291	Normal	BLCA
TCGA-E7-A541-01A	0.9632521538166069	Tumor	BLCA
TCGA-K4-A3WV-01A	0.14899916258776436	Tumor	BLCA
TCGA-FD-A43Y-01A	0.5139959793670126	Tumor	BLCA
TCGA-ZF-AA4X-01A	0.06322680199698132	Tumor	BLCA
TCGA-GU-A766-01A	3.5720650356225425	Tumor	BLCA
TCGA-DK-AA77-01A	0.5099491463043107	Tumor	BLCA
TCGA-ZF-A9R9-01A	0.4402080750137498	Tumor	BLCA
TCGA-XF-AAMZ-01A	0.3621051360710866	Tumor	BLCA
TCGA-CF-A3MI-01A	0.13802804476676123	Tumor	BLCA
TCGA-4Z-AA7S-01A	0.021906076733622215	Tumor	BLCA
TCGA-BT-A20R-01A	0.45617532497867047	Tumor	BLCA
TCGA-XF-A9SW-01A	0.20551763289270666	Tumor	BLCA
TCGA-FJ-A3ZF-01A	0.05380644369579382	Tumor	BLCA
TCGA-UY-A9PB-01A	1.7612427153580794	Tumor	BLCA
TCGA-2F-A9KR-01A	0.1527675192617688	Tumor	BLCA
TCGA-E7-A4IJ-01A	0.456806149230474	Tumor	BLCA
TCGA-DK-AA6T-01A	3.326868071652366	Tumor	BLCA
TCGA-4Z-AA7Q-01A	1.2504765525029693	Tumor	BLCA
TCGA-CF-A9FM-01A	0.9937830352500068	Tumor	BLCA
TCGA-DK-A3IT-01A	0.11316705673273479	Tumor	BLCA
TCGA-FD-A43P-01A	1.7953513651665591	Tumor	BLCA
TCGA-GV-A3QF-01A	0.10366548276569647	Tumor	BLCA
TCGA-DK-A3IV-01A	0.33605482401083503	Tumor	BLCA
TCGA-CU-A0YN-01A	0.8199951028363747	Tumor	BLCA
TCGA-DK-A1AA-01A	0.14208662961752688	Tumor	BLCA
TCGA-GV-A40E-01A	1.3122585596895693	Tumor	BLCA
TCGA-BL-A0C8-01A	0.19748800240598138	Tumor	BLCA
TCGA-HQ-A2OE-01A	0.05686094304675096	Tumor	BLCA
TCGA-CF-A47T-01A	0	Tumor	BLCA
TCGA-H4-A2HO-01A	0.08691960673732627	Tumor	BLCA
TCGA-XF-AAMH-01A	0.20238637533478931	Tumor	BLCA
TCGA-ZF-AA53-01A	1.44355361024173	Tumor	BLCA
TCGA-FD-A5C1-01A	1.1884642270775356	Tumor	BLCA
TCGA-FD-A6TH-01A	0.8281441023656281	Tumor	BLCA
TCGA-DK-A2I1-01A	1.3681537110961903	Tumor	BLCA
TCGA-FD-A6TG-01A	0.6098495000343356	Tumor	BLCA
TCGA-FD-A62S-01A	0.2566483898806774	Tumor	BLCA
TCGA-HQ-A5ND-01A	0.28498784693784274	Tumor	BLCA
TCGA-XF-A9SK-01A	0.4515408330178318	Tumor	BLCA
TCGA-CF-A47W-01A	0.03646816706929173	Tumor	BLCA
TCGA-ZF-AA5P-01A	0.39517250599577874	Tumor	BLCA
TCGA-GC-A3OO-01A	0.4667576157261716	Tumor	BLCA
TCGA-DK-A3WW-01A	2.1298434981315606	Tumor	BLCA
TCGA-ZF-AA4T-01A	0.09936253975777228	Tumor	BLCA
TCGA-GD-A3OQ-11A	1.042434220888829	Normal	BLCA
TCGA-DK-A3IQ-01A	0.10420244938244294	Tumor	BLCA
TCGA-ZF-AA4N-01A	0.6805944148813485	Tumor	BLCA
TCGA-FD-A3SN-01A	0.7742494073047683	Tumor	BLCA
TCGA-K4-AAQO-01A	0.21051355180046855	Tumor	BLCA
TCGA-BL-A0C8-01B	0.13711000780235091	Tumor	BLCA
TCGA-DK-A6B1-01A	0.25701061820602394	Tumor	BLCA
TCGA-DK-AA6X-01A	0.3139423572923462	Tumor	BLCA
TCGA-FD-A6TI-01A	0.8496790696981766	Tumor	BLCA
TCGA-YF-AA3M-01A	0.3507235344410223	Tumor	BLCA
TCGA-GC-A3WC-11A	0.5663768003211246	Normal	BLCA
TCGA-CF-A7I0-01A	0.11623166060415031	Tumor	BLCA
TCGA-BL-A3JM-01A	0.5057893279100704	Tumor	BLCA
TCGA-UY-A78L-01A	0.49865936049888154	Tumor	BLCA
TCGA-ZF-AA51-01A	0.6600158653256635	Tumor	BLCA
TCGA-4Z-AA7M-01A	0.1758119937217308	Tumor	BLCA
TCGA-GU-A764-01A	0.5733745264459443	Tumor	BLCA
TCGA-2F-A9KQ-01A	0.06267436276339249	Tumor	BLCA
TCGA-DK-A3IS-01A	0.06115406320710068	Tumor	BLCA
TCGA-BT-A3PJ-01A	1.0912597661926786	Tumor	BLCA
TCGA-DK-A6B2-01A	0.3841603539038218	Tumor	BLCA
TCGA-GV-A3JV-01A	0.4003193228644848	Tumor	BLCA
TCGA-XF-A8HH-01A	0.33548325590348615	Tumor	BLCA
TCGA-4Z-AA84-01A	0.2653168665102888	Tumor	BLCA
TCGA-BT-A20V-01A	0.38183708390604737	Tumor	BLCA
TCGA-BT-A20T-01A	0.3541135924923767	Tumor	BLCA
TCGA-DK-A2HX-01A	0.1812934128854749	Tumor	BLCA
TCGA-E7-A7PW-01A	0.49169920065073097	Tumor	BLCA
TCGA-GC-A3WC-01A	1.1329058120115065	Tumor	BLCA
TCGA-FD-A43U-01A	1.8448275136358305	Tumor	BLCA
TCGA-K4-A4AC-01A	0.3467583722268024	Tumor	BLCA
TCGA-FD-A3NA-01A	1.0509543732051583	Tumor	BLCA
TCGA-E7-A97P-01A	1.5676427922030691	Tumor	BLCA
TCGA-GC-A3BM-11A	1.6182856481539152	Normal	BLCA
TCGA-HQ-A2OF-01A	0	Tumor	BLCA
TCGA-K4-A3WS-01A	0.39966330388801763	Tumor	BLCA
TCGA-DK-A2I6-01A	0.027295624050907505	Tumor	BLCA
TCGA-G2-A2ES-01A	0.848798181244189	Tumor	BLCA
TCGA-FD-A3SQ-01A	0.20876694742141266	Tumor	BLCA
TCGA-GC-A3YS-01A	0.3294106712185684	Tumor	BLCA
TCGA-CU-A0YO-01A	0.47404659931930554	Tumor	BLCA
TCGA-FD-A3SS-01A	0.16658691407044984	Tumor	BLCA
TCGA-CU-A0YN-11A	0.05325038470225017	Normal	BLCA
TCGA-UY-A78M-01A	0.43456151187260766	Tumor	BLCA
TCGA-GV-A3QI-01A	0	Tumor	BLCA
TCGA-ZF-AA58-01A	2.7154541271157178	Tumor	BLCA
TCGA-DK-AA74-01A	1.0737516950821575	Tumor	BLCA
TCGA-FD-A6TK-01A	1.5963150079510613	Tumor	BLCA
TCGA-BT-A42C-01A	0.03167749645076024	Tumor	BLCA
TCGA-CU-A3YL-01A	0.15924165973010634	Tumor	BLCA
TCGA-FD-A6TC-01A	0.8794705250869596	Tumor	BLCA
TCGA-ZF-AA5H-01A	0.9308508566408217	Tumor	BLCA
TCGA-DK-AA6U-01A	0.1247251523988885	Tumor	BLCA
TCGA-DK-A3IL-01A	0.10447085776291738	Tumor	BLCA
TCGA-PQ-A6FI-01A	0.39791246017690557	Tumor	BLCA
TCGA-XF-A8HC-01A	0	Tumor	BLCA
TCGA-FD-A3B6-01A	1.803268373809492	Tumor	BLCA
TCGA-FD-A5C0-01A	0.2332745389909343	Tumor	BLCA
TCGA-GD-A3OQ-01A	0.1319845087565303	Tumor	BLCA
TCGA-GV-A3QG-01A	0.6759965389643046	Tumor	BLCA
TCGA-XF-AAMW-01A	0.5560124267497036	Tumor	BLCA
TCGA-ZF-A9R4-01A	0.3260770849231309	Tumor	BLCA
TCGA-ZF-A9RE-01A	0.21263158972095403	Tumor	BLCA
TCGA-DK-AA71-01A	0.13461524442510825	Tumor	BLCA
TCGA-UY-A9PF-01A	0.2692725780450138	Tumor	BLCA
TCGA-E7-A8O7-01A	0.3885753065984274	Tumor	BLCA
TCGA-E7-A678-01A	0.3206579643119249	Tumor	BLCA
TCGA-XF-AAML-01A	0.31626161675957576	Tumor	BLCA
TCGA-4Z-AA87-01A	1.0902437121744233	Tumor	BLCA
TCGA-E5-A2PC-01A	0.35106289894038534	Tumor	BLCA
TCGA-K4-A54R-11A	0.07176266930009127	Normal	BLCA
TCGA-GU-A42R-01A	0.15328652099086262	Tumor	BLCA
TCGA-E7-A7XN-01A	2.976345304040173	Tumor	BLCA
TCGA-DK-A2I2-01A	1.7971790338953626	Tumor	BLCA
TCGA-G2-A2EC-01A	0.034779158048019	Tumor	BLCA
TCGA-XF-AAMG-01A	0.2458607018403533	Tumor	BLCA
TCGA-2F-A9KW-01A	0.7880174481774577	Tumor	BLCA
TCGA-GD-A3OP-11A	1.0031704428801282	Normal	BLCA
TCGA-DK-A3IK-01A	0.08120326041739433	Tumor	BLCA
TCGA-G2-A2EF-01A	2.275215686654142	Tumor	BLCA
TCGA-GD-A3OS-01A	0.5462647828393535	Tumor	BLCA
TCGA-FD-A3SL-01A	0.30240679455772584	Tumor	BLCA
TCGA-E7-A5KE-01A	0.04474382122439775	Tumor	BLCA
TCGA-DK-AA6S-01A	0.746828690274403	Tumor	BLCA
TCGA-BT-A20Q-11A	0	Normal	BLCA
TCGA-K4-A54R-01A	0.9920432761716568	Tumor	BLCA
TCGA-FD-A3B5-01A	0.2912499129642299	Tumor	BLCA
TCGA-K4-A5RJ-01A	2.040436586207619	Tumor	BLCA
TCGA-LC-A66R-01A	1.6195069177151276	Tumor	BLCA
TCGA-E5-A4U1-01A	0.025595835882683472	Tumor	BLCA
TCGA-FD-A6TB-01A	1.4341344579093358	Tumor	BLCA
TCGA-GD-A3OP-01A	0.19685880136635595	Tumor	BLCA
TCGA-CF-A3MF-01A	0.04306447866493742	Tumor	BLCA
TCGA-CF-A8HX-01A	0.022048165180173156	Tumor	BLCA
TCGA-UY-A78N-01A	0.22082521579787243	Tumor	BLCA
TCGA-ZF-AA4U-01A	0.02431967919541289	Tumor	BLCA
TCGA-BT-A20W-01A	0.4625758880422044	Tumor	BLCA
TCGA-DK-AA6P-01A	0.15600822110712773	Tumor	BLCA
TCGA-XF-AAN1-01A	0.3559183715122783	Tumor	BLCA
TCGA-FD-A62O-01A	0.11356715704707816	Tumor	BLCA
TCGA-BT-A0YX-01A	0.6147569517556064	Tumor	BLCA
TCGA-G2-A2EL-01A	0.21375164631100604	Tumor	BLCA
TCGA-XF-A9T8-01A	1.7860944676290431	Tumor	BLCA
TCGA-C4-A0F0-01A	1.105074594101117	Tumor	BLCA
TCGA-GV-A3JW-01A	0.033511102361323694	Tumor	BLCA
TCGA-K4-A5RI-01A	0.29912740841237706	Tumor	BLCA
TCGA-DK-A1A7-01A	0.12498976997866353	Tumor	BLCA
TCGA-FD-A3B3-01A	1.5966012569680499	Tumor	BLCA
TCGA-DK-A3X2-01A	0.2954879430597532	Tumor	BLCA
TCGA-E7-A7DV-01A	2.049630767724601	Tumor	BLCA
TCGA-XF-A9SL-01A	0.5999842315156153	Tumor	BLCA
TCGA-DK-A1AC-01A	1.4385590069236687	Tumor	BLCA
TCGA-XF-AAN3-01A	0.26279393662065453	Tumor	BLCA
TCGA-4Z-AA7Y-01A	0.06805164299778978	Tumor	BLCA
TCGA-BT-A20Q-01A	0.7739963251111731	Tumor	BLCA
TCGA-UY-A9PA-01A	0.6343144598564479	Tumor	BLCA
TCGA-UY-A8OC-01A	0.531768206911696	Tumor	BLCA
TCGA-ZF-A9RC-01A	0.2608687386156793	Tumor	BLCA
TCGA-DK-A3IM-01A	0.2894803861375947	Tumor	BLCA
TCGA-CU-A0YR-01A	1.516721188566064	Tumor	BLCA
TCGA-CU-A0YR-11A	0.29278174922784594	Normal	BLCA
TCGA-GV-A3QK-01B	0.3597460469054708	Tumor	BLCA
TCGA-C4-A0F7-01A	0.10097764772482092	Tumor	BLCA
TCGA-FD-A3B7-01A	2.199750856715837	Tumor	BLCA
TCGA-GC-A3BM-01A	0.3601956947323582	Tumor	BLCA
TCGA-FD-A43X-01A	0.18459768415576083	Tumor	BLCA
TCGA-GU-A42P-01A	0.04502352169849773	Tumor	BLCA
TCGA-G2-A3IE-01A	0.07258604706859655	Tumor	BLCA
TCGA-GC-A3RB-01A	0.47674458407044085	Tumor	BLCA
TCGA-ZF-A9RL-01A	0.10057404021319741	Tumor	BLCA
TCGA-DK-A1A5-01A	0.1826922975161903	Tumor	BLCA
TCGA-FD-A5BU-01A	0.26519682698441444	Tumor	BLCA
TCGA-UY-A9PD-01A	0.10043947928031165	Tumor	BLCA
TCGA-E7-A6ME-01A	0.3046278544929762	Tumor	BLCA
TCGA-GV-A3JZ-01A	0.7158933705476049	Tumor	BLCA
TCGA-E7-A4XJ-01A	0.0578314745605733	Tumor	BLCA
TCGA-KQ-A41O-01A	0.09437121059251717	Tumor	BLCA
TCGA-XF-A9SX-01A	0.9095043135606028	Tumor	BLCA
TCGA-FD-A3N5-01A	1.392152533923116	Tumor	BLCA
TCGA-XF-A9SM-01A	2.130930869826449	Tumor	BLCA
TCGA-XF-A9SJ-01A	1.2790552164834672	Tumor	BLCA
TCGA-ZF-A9R3-01A	0.3038099670212855	Tumor	BLCA
TCGA-CF-A5UA-01A	0.24257202076715226	Tumor	BLCA
TCGA-FD-A5BS-01A	2.0376633532050006	Tumor	BLCA
TCGA-G2-A3IB-01A	0.46121421258397927	Tumor	BLCA
TCGA-XF-A8HG-01A	0.09450633868149234	Tumor	BLCA
TCGA-XF-A9SH-01A	0.07299755979995012	Tumor	BLCA
TCGA-2F-A9KT-01A	1.0051843758597232	Tumor	BLCA
TCGA-G2-AA3C-01A	1.047608183642109	Tumor	BLCA
TCGA-G2-A2EJ-01A	1.8658396521586624	Tumor	BLCA
TCGA-G2-A3VY-01A	0.016353683577834812	Tumor	BLCA
TCGA-XF-A9SV-01A	0.3109217352303438	Tumor	BLCA
TCGA-ZF-A9R7-01A	1.8296466348790437	Tumor	BLCA
TCGA-FT-A3EE-01A	0.19748800240598138	Tumor	BLCA
TCGA-XF-AAMR-01A	0.26687647212818805	Tumor	BLCA
TCGA-4Z-AA7W-01A	2.729618024690564	Tumor	BLCA
TCGA-CF-A47X-01A	0.1265764570133731	Tumor	BLCA
TCGA-XF-AAMQ-01A	0.3514021836299643	Tumor	BLCA
TCGA-BT-A20U-11A	0.4034858827874544	Normal	BLCA
TCGA-FD-A3SO-01A	1.018634174139051	Tumor	BLCA
TCGA-G2-A2EO-01A	1.2650167489662203	Tumor	BLCA
TCGA-5N-A9KM-01A	0	Tumor	BLCA
TCGA-DK-A1AD-01A	0.35817117496955436	Tumor	BLCA
TCGA-XF-AAMJ-01A	0.5427037922434895	Tumor	BLCA
TCGA-DK-A1A6-01A	1.1435893350016917	Tumor	BLCA
TCGA-XF-AAN2-01A	0.9342522820940546	Tumor	BLCA
TCGA-GU-A42Q-01A	0.11995371750556835	Tumor	BLCA
TCGA-GC-A4ZW-01A	0.07244885006969244	Tumor	BLCA
TCGA-XF-AAMY-01A	0.43477499145880516	Tumor	BLCA
TCGA-XF-AAN7-01A	0.5130864311341613	Tumor	BLCA
TCGA-E7-A6MD-01A	0.394404385400625	Tumor	BLCA
TCGA-ZF-A9R5-01A	0.2519311266885868	Tumor	BLCA
TCGA-D8-A146-01A	0.9406553982873805	Tumor	BRCA
TCGA-AQ-A0Y5-01A	0.4588019415890142	Tumor	BRCA
TCGA-C8-A274-01A	0.1646575752536617	Tumor	BRCA
TCGA-BH-A0BD-01A	0.8709761940324043	Tumor	BRCA
TCGA-B6-A1KC-01B	2.024461530140996	Tumor	BRCA
TCGA-AC-A62V-01A	0.5793732670673875	Tumor	BRCA
TCGA-AO-A0J5-01A	0.3599708883367509	Tumor	BRCA
TCGA-BH-A0B1-01A	0.23020301336642146	Tumor	BRCA
TCGA-A2-A0YM-01A	1.3106891175192805	Tumor	BRCA
TCGA-AO-A03N-01B	0.07382023329167137	Tumor	BRCA
TCGA-AO-A1KQ-01A	0.8441445810593434	Tumor	BRCA
TCGA-E2-A1LI-01A	1.1664583717225332	Tumor	BRCA
TCGA-BH-A18L-11A	1.2360333320058343	Normal	BRCA
TCGA-B6-A0WV-01A	0.06942721045601417	Tumor	BRCA
TCGA-E2-A1LE-01A	1.1660083832912933	Tumor	BRCA
TCGA-A2-A0CO-01A	2.0795317173198047	Tumor	BRCA
TCGA-AN-A0AK-01A	0.5541467667465125	Tumor	BRCA
TCGA-BH-A28Q-01A	0.3597460469054708	Tumor	BRCA
TCGA-3C-AALJ-01A	0.28131249085814347	Tumor	BRCA
TCGA-BH-A0BM-01A	0.6897464384935557	Tumor	BRCA
TCGA-AO-A03O-01A	0.6930519925614534	Tumor	BRCA
TCGA-AC-A4ZE-01A	0.3269974645657588	Tumor	BRCA
TCGA-E9-A22A-01A	0.622742975760372	Tumor	BRCA
TCGA-AR-A0TW-01A	0.3374256642826881	Tumor	BRCA
TCGA-BH-A1FE-01A	0.32215890762937754	Tumor	BRCA
TCGA-BH-A1FE-11B	0.2539892662307867	Normal	BRCA
TCGA-A2-A3XX-01A	0.7244756535966016	Tumor	BRCA
TCGA-A8-A095-01A	0.29089618118830335	Tumor	BRCA
TCGA-AN-A0FL-01A	0.16800012451782012	Tumor	BRCA
TCGA-D8-A1Y2-01A	2.2361558226699327	Tumor	BRCA
TCGA-C8-A138-01A	0.7548875021634686	Tumor	BRCA
TCGA-AR-A255-01A	0.6030268900815178	Tumor	BRCA
TCGA-GM-A5PV-01A	1.1995624210265745	Tumor	BRCA
TCGA-E2-A108-01A	1.7884769118519146	Tumor	BRCA
TCGA-AC-A2BM-01A	0.25483588278576313	Tumor	BRCA
TCGA-E2-A1IN-01A	0.5518851034717248	Tumor	BRCA
TCGA-A8-A08I-01A	1.871725389970714	Tumor	BRCA
TCGA-AC-A3W7-01A	0.6189903529113476	Tumor	BRCA
TCGA-E9-A1QZ-01A	0.4564907715833792	Tumor	BRCA
TCGA-EW-A1PH-01A	0.5625721454065759	Tumor	BRCA
TCGA-BH-A0W7-01A	1.071350804128843	Tumor	BRCA
TCGA-AR-A24K-01A	0.46393627950640753	Tumor	BRCA
TCGA-BH-A0H9-01A	0.8340639408049653	Tumor	BRCA
TCGA-BH-A209-11A	1.15704371014558	Normal	BRCA
TCGA-A8-A09B-01A	0.6108890078544883	Tumor	BRCA
TCGA-A2-A0YT-01A	0.6276068381296498	Tumor	BRCA
TCGA-BH-A0B5-01A	0.9881938597782239	Tumor	BRCA
TCGA-C8-A131-01A	0.7077898054503128	Tumor	BRCA
TCGA-A8-A093-01A	1.0017301961388823	Tumor	BRCA
TCGA-A1-A0SK-01A	0.32388882714704365	Tumor	BRCA
TCGA-3C-AALK-01A	1.5225579928704367	Tumor	BRCA
TCGA-AC-A6IV-01A	0.9278206201962065	Tumor	BRCA
TCGA-BH-A0GZ-01A	0.8721589572289401	Tumor	BRCA
TCGA-A2-A0CV-01A	0.4582770006958051	Tumor	BRCA
TCGA-C8-A12Q-01A	0.8374588993257499	Tumor	BRCA
TCGA-AR-A1AL-01A	0.5054844795114952	Tumor	BRCA
TCGA-BH-A1F6-11B	0.36904764345591323	Normal	BRCA
TCGA-AN-A0XP-01A	0.28060004884816453	Tumor	BRCA
TCGA-AN-A046-01A	0.7242136867573584	Tumor	BRCA
TCGA-A7-A4SF-01A	0.3862591411333461	Tumor	BRCA
TCGA-LL-A740-01A	1.4918530963296748	Tumor	BRCA
TCGA-E9-A1N6-11A	0.7941870965668001	Normal	BRCA
TCGA-EW-A1J5-01A	0.7085845571379247	Tumor	BRCA
TCGA-BH-A18G-01A	0.3902274368406915	Tumor	BRCA
TCGA-A8-A07R-01A	0.3337671916582242	Tumor	BRCA
TCGA-EW-A6SB-01A	1.6014112767447881	Tumor	BRCA
TCGA-A2-A04Q-01A	1.0241778143011655	Tumor	BRCA
TCGA-B6-A0IC-01A	0.44763208998955445	Tumor	BRCA
TCGA-C8-A12X-01A	1.1653009749168648	Tumor	BRCA
TCGA-Z7-A8R5-01A	1.8033097099996556	Tumor	BRCA
TCGA-OL-A97C-01A	0.22650852980867975	Tumor	BRCA
TCGA-A2-A0EV-01A	0.26159098896412525	Tumor	BRCA
TCGA-AR-A0U4-01A	1.1044708577629174	Tumor	BRCA
TCGA-A8-A06X-01A	1.1739589027268023	Tumor	BRCA
TCGA-PL-A8LY-01A	0.5023306017160116	Tumor	BRCA
TCGA-A2-A4S2-01A	0.21785109681113138	Tumor	BRCA
TCGA-A7-A0CH-11A	1.360420466103209	Normal	BRCA
TCGA-A2-A04Y-01A	0.6367290127897478	Tumor	BRCA
TCGA-D8-A1JA-01A	0.3524195592151617	Tumor	BRCA
TCGA-D8-A27E-01A	0.5177292203572764	Tumor	BRCA
TCGA-A8-A06O-01A	1.4458326242076278	Tumor	BRCA
TCGA-A1-A0SO-01A	0.5086314776468953	Tumor	BRCA
TCGA-BH-A1F2-11A	0.6595592729108993	Normal	BRCA
TCGA-BH-A18N-11A	0.9661351054379538	Normal	BRCA
TCGA-A7-A13G-11A	0.7966808083669082	Normal	BRCA
TCGA-A7-A26J-01A	0.47045877393768004	Tumor	BRCA
TCGA-GM-A2D9-01A	0.4710313442715275	Tumor	BRCA
TCGA-LL-A5YP-01A	0.8179506405141158	Tumor	BRCA
TCGA-A7-A26J-01B	0.19723635491870656	Tumor	BRCA
TCGA-A7-A26E-01B	0.21698248926876826	Tumor	BRCA
TCGA-E2-A1IU-01A	0.2760797275747325	Tumor	BRCA
TCGA-A7-A26E-01A	0.23584957650756347	Tumor	BRCA
TCGA-AC-A2FB-01A	0.6383982622358539	Tumor	BRCA
TCGA-A2-A04W-01A	0.04334450487716922	Tumor	BRCA
TCGA-A2-A0T1-01A	0.8337401943708687	Tumor	BRCA
TCGA-B6-A0IQ-01A	0.20301317077449998	Tumor	BRCA
TCGA-E9-A1N3-01A	0.3541135924923767	Tumor	BRCA
TCGA-BH-A5IZ-01A	0.7081430824746405	Tumor	BRCA
TCGA-AC-A2B8-01A	0.8791568104804743	Tumor	BRCA
TCGA-BH-A204-01A	2.0912597661926786	Tumor	BRCA
TCGA-AO-A03U-01B	0.7860108016075688	Tumor	BRCA
TCGA-LL-A7SZ-01A	1.2319238732937632	Tumor	BRCA
TCGA-A8-A09Q-01A	0.9741621677965998	Tumor	BRCA
TCGA-BH-AB28-01A	0.8931291860172123	Tumor	BRCA
TCGA-D8-A1XZ-01A	0.6957266226209634	Tumor	BRCA
TCGA-E2-A1LL-01A	0.17005323530230423	Tumor	BRCA
TCGA-AO-A12E-01A	1.0381552010259691	Tumor	BRCA
TCGA-S3-AA12-01A	1.4995270242150955	Tumor	BRCA
TCGA-A7-A13F-11A	1.3181143436097738	Normal	BRCA
TCGA-A2-A3XY-01A	0.9488998206663021	Tumor	BRCA
TCGA-E2-A15J-01A	0.09639680418715713	Tumor	BRCA
TCGA-E2-A1IE-01A	0.6401581549632809	Tumor	BRCA
TCGA-BH-A1F0-11B	0.875072300640186	Normal	BRCA
TCGA-AR-A24L-01A	0.33227828305692936	Tumor	BRCA
TCGA-A8-A0AB-01A	0.2822618665876496	Tumor	BRCA
TCGA-BH-A0B7-11A	0.4831579518080843	Normal	BRCA
TCGA-A1-A0SJ-01A	0.1315894843281353	Tumor	BRCA
TCGA-A7-A4SA-01A	0.5371469436175694	Tumor	BRCA
TCGA-S3-AA10-01A	2.84478735007906	Tumor	BRCA
TCGA-BH-A0BT-11A	0.685805625154268	Normal	BRCA
TCGA-AR-A1AJ-01A	2.1161651079554984	Tumor	BRCA
TCGA-LL-A5YL-01A	0.6936765165677566	Tumor	BRCA
TCGA-E9-A244-01A	0.5172252925024589	Tumor	BRCA
TCGA-B6-A0X0-01A	0.28048127430062353	Tumor	BRCA
TCGA-AO-A1KT-01A	0.9456077031813724	Tumor	BRCA
TCGA-E2-A1LK-01A	0.6846392308911907	Tumor	BRCA
TCGA-EW-A1P4-01A	1.0509543732051583	Tumor	BRCA
TCGA-E2-A14R-01A	0.7870144737734286	Tumor	BRCA
TCGA-A7-A5ZW-01A	0.19949960366036198	Tumor	BRCA
TCGA-BH-A1FL-01A	0.7396753145033141	Tumor	BRCA
TCGA-A2-A0ST-01A	1.2711268267825153	Tumor	BRCA
TCGA-E9-A22H-01A	0.23044897620750635	Tumor	BRCA
TCGA-A1-A0SI-01A	0.506601942191015	Tumor	BRCA
TCGA-B6-A0IN-01A	2.0290641096984388	Tumor	BRCA
TCGA-E2-A15K-01A	0.3745109257683911	Tumor	BRCA
TCGA-E2-A15K-06A	0.7712940156516619	Tumor	BRCA
TCGA-AR-A24Z-01A	0.2566483898806774	Tumor	BRCA
TCGA-E9-A1NG-01A	0.7524060712153804	Tumor	BRCA
TCGA-AR-A1AW-01A	1.1463945490605052	Tumor	BRCA
TCGA-D8-A1JK-01A	1.811142173669308	Tumor	BRCA
TCGA-3C-AALI-01A	0.5135918064995733	Tumor	BRCA
TCGA-AC-A7VB-01A	0.21400042972960648	Tumor	BRCA
TCGA-BH-A0B8-11A	1.8497991491889354	Normal	BRCA
TCGA-BH-A0E7-01A	0.1775989293277334	Tumor	BRCA
TCGA-AC-A6NO-01A	0.3034593018283363	Tumor	BRCA
TCGA-C8-A8HP-01A	1.1573024663189737	Tumor	BRCA
TCGA-BH-A0DO-01B	0.9411063109464314	Tumor	BRCA
TCGA-AO-A0JL-01A	0.1647862781433397	Tumor	BRCA
TCGA-A7-A0CJ-01A	0.528871328238121	Tumor	BRCA
TCGA-BH-A0BJ-11A	0.5779242445067021	Normal	BRCA
TCGA-E2-A1LH-01A	1.3796764066106195	Tumor	BRCA
TCGA-BH-A18Q-01A	0.5326660567742331	Tumor	BRCA
TCGA-BH-A0DG-11A	0.23731896557455087	Normal	BRCA
TCGA-A8-A097-01A	0.8743641908248634	Tumor	BRCA
TCGA-AO-A03T-01A	0.3599708883367509	Tumor	BRCA
TCGA-D8-A27T-01A	1.3846024576507547	Tumor	BRCA
TCGA-D8-A1JS-01A	0.3643483069200925	Tumor	BRCA
TCGA-BH-A0DL-01A	1.7478599848015892	Tumor	BRCA
TCGA-EW-A423-01A	1.0643310462459836	Tumor	BRCA
TCGA-A7-A5ZX-01A	0.13750352374993502	Tumor	BRCA
TCGA-C8-A26Y-01A	0.9262271945282075	Tumor	BRCA
TCGA-BH-A2L8-01A	1.2305719419046521	Tumor	BRCA
TCGA-D8-A1JI-01A	0.583037623796664	Tumor	BRCA
TCGA-D8-A3Z5-01A	1.8692002291286736	Tumor	BRCA
TCGA-A1-A0SM-01A	0.01378381543309969	Tumor	BRCA
TCGA-BH-A0AV-01A	0.3131297348378517	Tumor	BRCA
TCGA-A8-A075-01A	1.0873949481215057	Tumor	BRCA
TCGA-BH-A1FM-01A	0.36882421228915274	Tumor	BRCA
TCGA-A8-A08C-01A	0.2318010227771577	Tumor	BRCA
TCGA-B6-A0I9-01A	0.6578229026524012	Tumor	BRCA
TCGA-AO-A0JM-01A	0.4658177832317134	Tumor	BRCA
TCGA-AC-A23H-11A	0.24245007367770144	Normal	BRCA
TCGA-AQ-A54N-01A	0.09369538023355704	Tumor	BRCA
TCGA-AO-A0JG-01A	0.5806279104572651	Tumor	BRCA
TCGA-AO-A12G-01A	0.24159615530954037	Tumor	BRCA
TCGA-GM-A2DN-01A	0.6884937105991492	Tumor	BRCA
TCGA-E2-A15M-01A	1.196669987531528	Tumor	BRCA
TCGA-BH-A8G0-01A	1.9113080903653263	Tumor	BRCA
TCGA-A8-A082-01A	0.1457426602776055	Tumor	BRCA
TCGA-A2-A0EN-01A	0.5362518789372893	Tumor	BRCA
TCGA-A7-A13E-11A	1.8687262690266564	Normal	BRCA
TCGA-AR-A24X-01A	1.5318181021214015	Tumor	BRCA
TCGA-A7-A13E-01B	0	Tumor	BRCA
TCGA-OK-A5Q2-01A	0.35332329116289674	Tumor	BRCA
TCGA-D8-A142-01A	0.4647728063347383	Tumor	BRCA
TCGA-A2-A0CS-01A	0.12551885957509096	Tumor	BRCA
TCGA-D8-A1Y0-01A	2.218595201550857	Tumor	BRCA
TCGA-E9-A22D-01A	1.6752739720971928	Tumor	BRCA
TCGA-BH-A0HI-01A	1.149974681619381	Tumor	BRCA
TCGA-BH-A0C7-01B	0.3540007188044978	Tumor	BRCA
TCGA-A7-A3J1-01A	1.517527670337266	Tumor	BRCA
TCGA-A7-A2KD-01A	0.5607149544744789	Tumor	BRCA
TCGA-S3-AA14-01A	0.4689481801800506	Tumor	BRCA
TCGA-E2-A1LS-11A	0.5513929680274544	Normal	BRCA
TCGA-BH-A0AY-01A	0.5487325317919189	Tumor	BRCA
TCGA-BH-A0AY-11A	0.7542889267296841	Normal	BRCA
TCGA-AC-A3QQ-01B	0.22082521579787243	Tumor	BRCA
TCGA-E9-A1RB-01A	0.7063758316370209	Tumor	BRCA
TCGA-D8-A1XK-01A	1.107219168347857	Tumor	BRCA
TCGA-OL-A66I-01A	0.499067737839628	Tumor	BRCA
TCGA-A2-A0CT-01A	0.3389092728089213	Tumor	BRCA
TCGA-A8-A09N-01A	0.20651820166511536	Tumor	BRCA
TCGA-BH-A0AU-11A	0.32768736417604716	Normal	BRCA
TCGA-D8-A1XQ-01A	1.842455948597312	Tumor	BRCA
TCGA-C8-A135-01A	0.48779502425059196	Tumor	BRCA
TCGA-D8-A1X9-01A	0.6388616000825603	Tumor	BRCA
TCGA-AO-A0JE-01A	0.5925407560019539	Tumor	BRCA
TCGA-HN-A2OB-01A	0.6696617744981719	Tumor	BRCA
TCGA-EW-A1IY-01A	0.4004286303646994	Tumor	BRCA
TCGA-A8-A09M-01A	1.2813124908581435	Tumor	BRCA
TCGA-A8-A0A1-01A	0.9285029785329147	Tumor	BRCA
TCGA-E9-A1RH-11A	0.1631122443471244	Normal	BRCA
TCGA-E9-A1RH-01A	0.42942850208725164	Tumor	BRCA
TCGA-BH-A1EV-01A	0.309991039260069	Tumor	BRCA
TCGA-BH-A1EV-11A	2.3005044872224794	Normal	BRCA
TCGA-A8-A09I-01A	1.077994918849497	Tumor	BRCA
TCGA-AR-A2LR-01A	0.4167316708209109	Tumor	BRCA
TCGA-C8-A1HO-01A	0.5725986753700323	Tumor	BRCA
TCGA-EW-A2FW-01A	2.1616942354361317	Tumor	BRCA
TCGA-AR-A2LL-01A	0.7005284966427594	Tumor	BRCA
TCGA-5L-AAT1-01A	0.9336481700555433	Tumor	BRCA
TCGA-A7-A0DA-01A	0.9231872207101692	Tumor	BRCA
TCGA-A8-A091-01A	0.5231604546167568	Tumor	BRCA
TCGA-BH-A0C0-11A	0.3138262963903978	Normal	BRCA
TCGA-AC-A2QH-01B	0.05477903151961949	Tumor	BRCA
TCGA-B6-A0IK-01A	0.30322547767208885	Tumor	BRCA
TCGA-AC-A2QH-01A	0.32883646422954	Tumor	BRCA
TCGA-GM-A2DO-01A	0.9317586878449081	Tumor	BRCA
TCGA-EW-A6SD-01A	0.9319855564142483	Tumor	BRCA
TCGA-A8-A07G-01A	0.38139413178685116	Tumor	BRCA
TCGA-AR-A24Q-01A	0.3710569683501993	Tumor	BRCA
TCGA-A2-A0D4-01A	2.166233395051299	Tumor	BRCA
TCGA-AC-A8OP-01A	2.0800777402868005	Tumor	BRCA
TCGA-LL-A442-01A	1.244095490296554	Tumor	BRCA
TCGA-D8-A143-01A	0.7096435454709319	Tumor	BRCA
TCGA-BH-A1FD-11B	1.5757963753290818	Normal	BRCA
TCGA-E9-A1NA-11A	0.22823379956006803	Normal	BRCA
TCGA-E2-A1IG-11A	0.7595819732335547	Normal	BRCA
TCGA-E2-A572-01A	0.2561652772630562	Tumor	BRCA
TCGA-PE-A5DC-01A	0.3729520979118291	Tumor	BRCA
TCGA-A2-A259-01A	0.3817263586255994	Tumor	BRCA
TCGA-A8-A06P-01A	0.4763298377571378	Tumor	BRCA
TCGA-B6-A1KI-01A	0.127501219215837	Tumor	BRCA
TCGA-BH-A0DI-01A	0.5626698261027021	Tumor	BRCA
TCGA-BH-A0W5-01A	1.0302654428576692	Tumor	BRCA
TCGA-AC-A2FG-01A	0.435415240747814	Tumor	BRCA
TCGA-AQ-A7U7-01A	1.1595646053677204	Tumor	BRCA
TCGA-AO-A0JD-01A	0.5774409133886134	Tumor	BRCA
TCGA-BH-A0BM-11A	0.2501126796923753	Normal	BRCA
TCGA-D8-A1JG-01B	0.8033923788270505	Tumor	BRCA
TCGA-BH-A0BW-11A	1.208392399790676	Normal	BRCA
TCGA-E2-A15T-01A	0.2741721890227864	Tumor	BRCA
TCGA-AO-A128-01A	2.041242982231881	Tumor	BRCA
TCGA-AN-A0FZ-01A	0.045862297908687955	Tumor	BRCA
TCGA-A1-A0SH-01A	0.34164424053016007	Tumor	BRCA
TCGA-E2-A14V-01A	0.2835662389651465	Tumor	BRCA
TCGA-BH-A1FB-01A	1.179893170533548	Tumor	BRCA
TCGA-E9-A1NF-11A	0.7985897392331035	Normal	BRCA
TCGA-E9-A1NF-01A	1.1435240325216134	Tumor	BRCA
TCGA-AC-A3HN-01A	1.1170300530101869	Tumor	BRCA
TCGA-A8-A08P-01A	1.0529027389643117	Tumor	BRCA
TCGA-D8-A1XD-01A	0.30742852519224734	Tumor	BRCA
TCGA-B6-A0WX-01A	0.39473363001980655	Tumor	BRCA
TCGA-A1-A0SP-01A	1.257493447876156	Tumor	BRCA
TCGA-AC-A23E-01A	0.2720231890610485	Tumor	BRCA
TCGA-C8-A278-01A	1.248838401640249	Tumor	BRCA
TCGA-B6-A0IE-01A	0.2232989733327897	Tumor	BRCA
TCGA-AR-A2LN-01A	1.0911243336611647	Tumor	BRCA
TCGA-A2-A0EQ-01A	1.7243883366021195	Tumor	BRCA
TCGA-D8-A27W-01A	1.0911243336611647	Tumor	BRCA
TCGA-AR-A0U2-01A	0.5374451751516318	Tumor	BRCA
TCGA-BH-A18T-01A	0.7140476487777668	Tumor	BRCA
TCGA-AO-A1KS-01A	0.5354557994352918	Tumor	BRCA
TCGA-A7-A26G-01A	0.383496944155365	Tumor	BRCA
TCGA-BH-A1F5-01A	0.5151068712667638	Tumor	BRCA
TCGA-A1-A0SG-01A	0.05158092063064492	Tumor	BRCA
TCGA-BH-A0B4-01A	0.16787170802916096	Tumor	BRCA
TCGA-EW-A1P8-01A	1.5594428659780781	Tumor	BRCA
TCGA-AC-A2FK-01A	0.5301706483946393	Tumor	BRCA
TCGA-EW-A424-01A	0.8795489430807761	Tumor	BRCA
TCGA-A2-A3KD-01A	2.1436872831798945	Tumor	BRCA
TCGA-B6-A0RO-01A	0.1963552428827484	Tumor	BRCA
TCGA-E2-A15I-11A	0.7107899063106593	Normal	BRCA
TCGA-E2-A15I-01A	0.3213509014246168	Tumor	BRCA
TCGA-GM-A3XG-01A	0.7357820989332894	Tumor	BRCA
TCGA-AR-A24S-01A	1.0051843758597232	Tumor	BRCA
TCGA-AC-A2BK-01A	0.21088754922081027	Tumor	BRCA
TCGA-A2-A0SY-01A	0.6967060792516888	Tumor	BRCA
TCGA-A8-A07U-01A	1.7690523277772823	Tumor	BRCA
TCGA-BH-A0BV-11A	0.6016965164809575	Normal	BRCA
TCGA-BH-A0BV-01A	0.5093411410803554	Tumor	BRCA
TCGA-A8-A0A9-01A	1.1300083041086062	Tumor	BRCA
TCGA-A2-A0ER-01A	0.5150059164337295	Tumor	BRCA
TCGA-A2-A0YI-01A	0.5939751793205553	Tumor	BRCA
TCGA-BH-A0DT-01A	0.24756299707135393	Tumor	BRCA
TCGA-A8-A08G-01A	0.5912964344432069	Tumor	BRCA
TCGA-BH-A18I-01A	0.5818814636913345	Tumor	BRCA
TCGA-E2-A1B0-01A	0.1721034284401398	Tumor	BRCA
TCGA-AO-A12A-01A	0.3805078193394459	Tumor	BRCA
TCGA-A2-A0D2-01A	0.45974635413086756	Tumor	BRCA
TCGA-E9-A24A-01A	0.6138145065686496	Tumor	BRCA
TCGA-A7-A0CG-01A	0.3797318490348097	Tumor	BRCA
TCGA-BH-A1EW-11B	0.771209486866468	Normal	BRCA
TCGA-4H-AAAK-01A	0.5033487351675041	Tumor	BRCA
TCGA-LL-A441-01A	0.35309741124371125	Tumor	BRCA
TCGA-BH-A18V-01A	0.7123756728806728	Tumor	BRCA
TCGA-BH-A18V-06A	1.7065968564165945	Tumor	BRCA
TCGA-BH-A18V-11A	1.0691522018694233	Normal	BRCA
TCGA-BH-A0H3-01A	0.7091141484712093	Tumor	BRCA
TCGA-D8-A1JE-01A	0.587268968104325	Tumor	BRCA
TCGA-AO-A03L-01A	0.29560548858806107	Tumor	BRCA
TCGA-D8-A1XS-01A	0.4907754816729219	Tumor	BRCA
TCGA-BH-A42T-01A	4.078652527454848	Tumor	BRCA
TCGA-AN-A0FS-01A	1.2068307371488638	Tumor	BRCA
TCGA-AN-A0AM-01A	0.8086733549032017	Tumor	BRCA
TCGA-AR-A24O-01A	0.7277897894726856	Tumor	BRCA
TCGA-LL-A440-01A	1.456070160781307	Tumor	BRCA
TCGA-V7-A7HQ-01A	1.295252823267693	Tumor	BRCA
TCGA-GM-A3XL-01A	1.144764274471935	Tumor	BRCA
TCGA-AC-A2FB-11A	0.4704067108193299	Normal	BRCA
TCGA-D8-A1XY-01A	0.8805679893092172	Tumor	BRCA
TCGA-B6-A0IO-01A	0.23523688908981516	Tumor	BRCA
TCGA-C8-A137-01A	0	Tumor	BRCA
TCGA-A2-A0ES-01A	0.8406847825880489	Tumor	BRCA
TCGA-OL-A5RW-01A	0.6326404758656317	Tumor	BRCA
TCGA-BH-A0DQ-01A	0.4520682302238107	Tumor	BRCA
TCGA-LL-A73Z-01A	0.7716320812749756	Tumor	BRCA
TCGA-GM-A2DB-01A	0.5056877189343697	Tumor	BRCA
TCGA-AN-A0AL-01A	0.36479652285873115	Tumor	BRCA
TCGA-A2-A0YC-01A	0.776525151421912	Tumor	BRCA
TCGA-AO-A0JB-01A	0.188147686926434	Tumor	BRCA
TCGA-AN-A0XU-01A	1.4391975794873262	Tumor	BRCA
TCGA-BH-A0W4-01A	0.01578299724092746	Tumor	BRCA
TCGA-A2-A0D1-01A	0.0959919129246028	Tumor	BRCA
TCGA-B6-A0WZ-01A	0.2135028199839165	Tumor	BRCA
TCGA-B6-A0IJ-01A	1.0282155071304362	Tumor	BRCA
TCGA-B6-A0RE-01A	0.40849448946944417	Tumor	BRCA
TCGA-AN-A0FY-01A	0.574634395234676	Tumor	BRCA
TCGA-A7-A13F-01A	0.07272323102162045	Tumor	BRCA
TCGA-BH-A1F0-01A	2.256799329402361	Tumor	BRCA
TCGA-A2-A3KC-01A	0.47985138673734895	Tumor	BRCA
TCGA-BH-A0H7-11A	0.10567807789453719	Normal	BRCA
TCGA-BH-A18U-11A	0.6930519925614534	Normal	BRCA
TCGA-BH-A0E0-11A	0.558757430373762	Normal	BRCA
TCGA-BH-A18U-01A	0.8113066114697812	Tumor	BRCA
TCGA-BH-A0E0-01A	0.33170521649889234	Tumor	BRCA
TCGA-BH-A0BT-01A	0.35524184393088254	Tumor	BRCA
TCGA-OL-A5RV-01A	0.16722945407166856	Tumor	BRCA
TCGA-OL-A66O-01A	1.0107082392077857	Tumor	BRCA
TCGA-AC-A3YI-01A	1.6125884066987175	Tumor	BRCA
TCGA-BH-A0AZ-11A	0.7846714849663147	Normal	BRCA
TCGA-D8-A1JD-01A	0.9371183647782961	Tumor	BRCA
TCGA-BH-A18K-11A	0.36042046610320916	Normal	BRCA
TCGA-BH-A18K-01A	0.6151337575144284	Tumor	BRCA
TCGA-A8-A06Y-01A	0.07997537672059589	Tumor	BRCA
TCGA-D8-A27F-01A	0.5691994125344207	Tumor	BRCA
TCGA-B6-A0IB-01A	0.031959741397545	Tumor	BRCA
TCGA-LL-A6FR-01A	0.8106487477826461	Tumor	BRCA
TCGA-A7-A3IZ-01A	0.21772704203304308	Tumor	BRCA
TCGA-BH-A1FH-11B	0.918386234446348	Normal	BRCA
TCGA-AR-A0TT-01A	1.266516712754505	Tumor	BRCA
TCGA-A7-A0D9-01A	0.10742005883636484	Tumor	BRCA
TCGA-A7-A0D9-11A	1.5688590453234512	Normal	BRCA
TCGA-A2-A3Y0-01A	1.207830395958694	Tumor	BRCA
TCGA-E2-A15K-11A	2.4843701814459926	Normal	BRCA
TCGA-D8-A13Y-01A	0.46665322012274735	Tumor	BRCA
TCGA-B6-A0WS-01A	0.4009750436730866	Tumor	BRCA
TCGA-A2-A3XV-01A	1.032383005311653	Tumor	BRCA
TCGA-E2-A14Y-01A	0.35332329116289674	Tumor	BRCA
TCGA-LD-A7W5-01A	1.5625721454065757	Tumor	BRCA
TCGA-S3-A6ZG-01A	0.6039764063991211	Tumor	BRCA
TCGA-A2-A04V-01A	0.3020557880986188	Tumor	BRCA
TCGA-BH-A1EU-01A	2.0560979242800275	Tumor	BRCA
TCGA-BH-A1EU-11A	0.3170724775369711	Normal	BRCA
TCGA-D8-A1XT-01A	1.5636462694840638	Tumor	BRCA
TCGA-E9-A22E-01A	0.7129038746345187	Tumor	BRCA
TCGA-AN-A0FJ-01A	0.0585243118408003	Tumor	BRCA
TCGA-BH-A18P-11A	0.759752393768971	Normal	BRCA
TCGA-BH-A0B8-01A	0.5225579928704368	Tumor	BRCA
TCGA-A2-A0EW-01A	1.2450696671917347	Tumor	BRCA
TCGA-E2-A15H-01A	0.5811101752255496	Tumor	BRCA
TCGA-BH-A0DO-11A	0.815329493974193	Normal	BRCA
TCGA-AR-A24P-01A	0.44583262420762776	Tumor	BRCA
TCGA-AO-A0J2-01A	0.7834147453988605	Tumor	BRCA
TCGA-EW-A2FS-01A	1.2939001403476005	Tumor	BRCA
TCGA-A8-A096-01A	0.5677401301945973	Tumor	BRCA
TCGA-AR-A1AV-01A	0.21400042972960648	Tumor	BRCA
TCGA-OL-A6VR-01A	0.9964610601761587	Tumor	BRCA
TCGA-E2-A1BC-01A	1.6638910775175841	Tumor	BRCA
TCGA-BH-A0HU-01A	0.5192399486612869	Tumor	BRCA
TCGA-LD-A7W6-01A	0.37373172237872887	Tumor	BRCA
TCGA-C8-A8HR-01A	2.2648066295320652	Tumor	BRCA
TCGA-BH-A0DD-11A	1.32036914225717	Normal	BRCA
TCGA-BH-A0DD-01A	0.3056787432422875	Tumor	BRCA
TCGA-D8-A1JF-01A	0.36580449987198166	Tumor	BRCA
TCGA-BH-A0DG-01A	0.4317833988038758	Tumor	BRCA
TCGA-OL-A5D8-01A	2.1517614217851344	Tumor	BRCA
TCGA-GM-A3NW-01A	0.6944790789624686	Tumor	BRCA
TCGA-D8-A27H-01A	0.6029319040696399	Tumor	BRCA
TCGA-A2-A1G6-01A	0.4850145696904	Tumor	BRCA
TCGA-A2-A0YH-01A	0.8207304006051018	Tumor	BRCA
TCGA-AO-A03V-01A	0.4812989415475651	Tumor	BRCA
TCGA-BH-A208-11A	0.3453963753912677	Normal	BRCA
TCGA-EW-A1J3-01A	0.8849495167450102	Tumor	BRCA
TCGA-A7-A26H-01A	1.1804025068286492	Tumor	BRCA
TCGA-GM-A3NY-01A	0.588516766693908	Tumor	BRCA
TCGA-E2-A153-11A	0.7137837813712902	Normal	BRCA
TCGA-E2-A153-01A	0.5787938326767527	Tumor	BRCA
TCGA-A2-A1G1-01A	0.9768768285773743	Tumor	BRCA
TCGA-E2-A1IK-01A	0.9687911878835912	Tumor	BRCA
TCGA-JL-A3YX-01A	0.6717462668632227	Tumor	BRCA
TCGA-A2-A0CY-01A	0.10205338272918787	Tumor	BRCA
TCGA-AN-A0FT-01A	1.5594428659780781	Tumor	BRCA
TCGA-A2-A1FV-01A	0.5180314926021693	Tumor	BRCA
TCGA-AR-A0TU-01A	1.739977680266969	Tumor	BRCA
TCGA-E2-A155-01A	0.8872133029512296	Tumor	BRCA
TCGA-AR-A2LM-01A	0.12419577158719183	Tumor	BRCA
TCGA-A2-A0SV-01A	0.567448096515744	Tumor	BRCA
TCGA-E9-A22G-01A	0.597221268400312	Tumor	BRCA
TCGA-A2-A4RW-01A	0.2801248919757295	Tumor	BRCA
TCGA-A8-A07S-01A	0.690282989063512	Tumor	BRCA
TCGA-A8-A06Q-01A	0.1536756497972376	Tumor	BRCA
TCGA-A2-A0EP-01A	2.5162421266188137	Tumor	BRCA
TCGA-AR-A0TS-01A	0.5469561781414114	Tumor	BRCA
TCGA-BH-A0B2-01A	0.5877490183669278	Tumor	BRCA
TCGA-3C-AAAU-01A	0.24110797493405445	Tumor	BRCA
TCGA-AN-A0FD-01A	0.8382660466226729	Tumor	BRCA
TCGA-BH-A0BS-01A	0.1506896432473209	Tumor	BRCA
TCGA-AR-A2LE-01A	0.35479064923107084	Tumor	BRCA
TCGA-B6-A0IM-01A	0.7372541043243298	Tumor	BRCA
TCGA-A1-A0SB-01A	0.1191569418736321	Tumor	BRCA
TCGA-S3-AA11-01A	1.1399278364448897	Tumor	BRCA
TCGA-A8-A08B-01A	0.8655229591399637	Tumor	BRCA
TCGA-AO-A124-01A	0.3699410222542662	Tumor	BRCA
TCGA-BH-A0B0-01A	0.599032083222812	Tumor	BRCA
TCGA-A2-A0CR-01A	1.3406192351293957	Tumor	BRCA
TCGA-AR-A24M-01A	0.21325395073353418	Tumor	BRCA
TCGA-BH-A0BZ-01A	1.0356239097307212	Tumor	BRCA
TCGA-A8-A07F-01A	0.2277410758391281	Tumor	BRCA
TCGA-B6-A0RM-01A	0.36479652285873115	Tumor	BRCA
TCGA-A8-A0A2-01A	0.8700292848209967	Tumor	BRCA
TCGA-BH-A1EN-11A	0.49896565434120305	Normal	BRCA
TCGA-BH-A1EN-01A	0.4662355621504047	Tumor	BRCA
TCGA-C8-A12Y-01A	0.3908877595500094	Tumor	BRCA
TCGA-B6-A0WT-01A	0.5219552794342	Tumor	BRCA
TCGA-C8-A12V-01A	1.4944156103974964	Tumor	BRCA
TCGA-EW-A1PC-01B	0.8071075817065302	Tumor	BRCA
TCGA-A2-A0EO-01A	0.14925936549962288	Tumor	BRCA
TCGA-A7-A26F-01B	0.5171244858056433	Tumor	BRCA
TCGA-A7-A26F-01A	0.8507994231254833	Tumor	BRCA
TCGA-EW-A1J2-01A	0.7283123788436093	Tumor	BRCA
TCGA-UL-AAZ6-01A	1.499067737839628	Tumor	BRCA
TCGA-A2-A0CL-01A	1.0941684947249828	Tumor	BRCA
TCGA-AR-A0U3-01A	0.3281471140336312	Tumor	BRCA
TCGA-BH-A1F8-01A	0.11316705673273479	Tumor	BRCA
TCGA-A2-A0CQ-01A	1.1441769243465265	Tumor	BRCA
TCGA-BH-A6R8-01A	1.1303378595937152	Tumor	BRCA
TCGA-AR-A1AS-01A	1.0583164955908229	Tumor	BRCA
TCGA-BH-A0BQ-01A	0.2621925881725795	Tumor	BRCA
TCGA-BH-A0DP-11A	0.6444100783306281	Normal	BRCA
TCGA-A8-A08S-01A	0.6416385065748723	Tumor	BRCA
TCGA-E2-A1IJ-01A	0.658828424343654	Tumor	BRCA
TCGA-B6-A0IH-01A	0.31591396543674244	Tumor	BRCA
TCGA-A8-A081-01A	1.5046712353857394	Tumor	BRCA
TCGA-AR-A2LJ-01A	0.908889746973721	Tumor	BRCA
TCGA-D8-A1XC-01A	0.6548937574733228	Tumor	BRCA
TCGA-E9-A1RI-01A	0.3589588258323293	Tumor	BRCA
TCGA-AC-A62X-01A	0.11676397129772323	Tumor	BRCA
TCGA-C8-A1HK-01A	0.561399460895035	Tumor	BRCA
TCGA-BH-A0B6-01A	0.6456094411834958	Tumor	BRCA
TCGA-A8-A083-01A	1.1068173034313618	Tumor	BRCA
TCGA-C8-A12T-01A	0.5017193765800976	Tumor	BRCA
TCGA-A2-A04X-01A	0.8035577022720133	Tumor	BRCA
TCGA-D8-A1XA-01A	0.7399344890375403	Tumor	BRCA
TCGA-BH-A0DT-11A	0.6010308693488097	Normal	BRCA
TCGA-E2-A15A-06A	0.6406209280356978	Tumor	BRCA
TCGA-E2-A15A-01A	0.2965455081951174	Tumor	BRCA
TCGA-B6-A408-01A	0.9758502602711657	Tumor	BRCA
TCGA-AR-A24W-01A	0.42201765699418015	Tumor	BRCA
TCGA-A7-A0CH-01A	0.3112705914866413	Tumor	BRCA
TCGA-BH-A1EW-01A	0.20626812452098273	Tumor	BRCA
TCGA-A2-A0EX-01A	0.43456151187260766	Tumor	BRCA
TCGA-C8-A8HQ-01A	1.1942762042754207	Tumor	BRCA
TCGA-B6-A0RU-01A	0.4552285711171388	Tumor	BRCA
TCGA-A7-A0CE-01A	0.30322547767208885	Tumor	BRCA
TCGA-A7-A3IY-01A	2.9931852296757557	Tumor	BRCA
TCGA-GM-A2DI-01A	0.4757074946426389	Tumor	BRCA
TCGA-E9-A1N4-11A	0.9147941118626	Normal	BRCA
TCGA-E9-A243-01A	1.1484786159319675	Tumor	BRCA
TCGA-E2-A1LH-11A	1.2456173527563845	Normal	BRCA
TCGA-E2-A159-01A	0.856547537804078	Tumor	BRCA
TCGA-BH-A1FG-11B	0.4570163627003037	Normal	BRCA
TCGA-LL-A7T0-01A	0.6480972442016344	Tumor	BRCA
TCGA-D8-A27N-01A	1.5298209465286954	Tumor	BRCA
TCGA-A8-A08Z-01A	1.2794712956444676	Tumor	BRCA
TCGA-AC-A5XS-01A	1.523009862764611	Tumor	BRCA
TCGA-B6-A400-01A	1.3392514274508402	Tumor	BRCA
TCGA-E2-A1BC-11A	0.7087611091837778	Normal	BRCA
TCGA-C8-A26Z-01A	1.3005337724953678	Tumor	BRCA
TCGA-AC-A2QJ-01A	1.8454298328511518	Tumor	BRCA
TCGA-AR-A24R-01A	0.5871729388806807	Tumor	BRCA
TCGA-A8-A08H-01A	0.7885186740218353	Tumor	BRCA
TCGA-EW-A1PG-01A	0.1947174628935997	Tumor	BRCA
TCGA-BH-A1FN-11A	1.360420466103209	Normal	BRCA
TCGA-BH-A0HB-01A	0.42373950716531633	Tumor	BRCA
TCGA-BH-A1FN-01A	0.9721044291183261	Tumor	BRCA
TCGA-E2-A1BD-01A	0.32665239100440335	Tumor	BRCA
TCGA-A7-A5ZV-01A	0.331819848022602	Tumor	BRCA
TCGA-B6-A1KN-01A	0.22712493444992585	Tumor	BRCA
TCGA-AR-A1AH-01A	0.17632277264046287	Tumor	BRCA
TCGA-A8-A09X-01A	0.3895668117627256	Tumor	BRCA
TCGA-BH-A208-01A	0.2439127588731744	Tumor	BRCA
TCGA-GM-A2DM-01A	1.6274667638501197	Tumor	BRCA
TCGA-B6-A402-01A	0.9978343327818855	Tumor	BRCA
TCGA-A2-A0YJ-01A	0.33159057586623725	Tumor	BRCA
TCGA-BH-A1FM-11B	0.3339961181964527	Normal	BRCA
TCGA-D8-A141-01A	0.876644634773139	Tumor	BRCA
TCGA-AR-A1AN-01A	0.47747010334189877	Tumor	BRCA
TCGA-BH-A18S-01A	0.690282989063512	Tumor	BRCA
TCGA-GM-A2DH-01A	0.550999138763864	Tumor	BRCA
TCGA-AC-A23H-01A	0.3216972452123536	Tumor	BRCA
TCGA-OL-A5RZ-01A	0.3139423572923462	Tumor	BRCA
TCGA-OL-A5RX-01A	0.7463987665471432	Tumor	BRCA
TCGA-C8-A273-01A	1.2898934699030193	Tumor	BRCA
TCGA-A2-A0CK-01A	0.9539729080521749	Tumor	BRCA
TCGA-B6-A0X7-01A	0.2526578641941174	Tumor	BRCA
TCGA-A2-A4RY-01A	0.07573798239407814	Tumor	BRCA
TCGA-E9-A1RC-11A	0.7878503341912997	Normal	BRCA
TCGA-E2-A1L9-01A	1.0535979466882934	Tumor	BRCA
TCGA-BH-A8FY-01A	1.0152120850685036	Tumor	BRCA
TCGA-E2-A9RU-01A	0.8616378172243362	Tumor	BRCA
TCGA-AC-A3QP-01A	1.4978422588609606	Tumor	BRCA
TCGA-A7-A13E-01A	0.3279747250057771	Tumor	BRCA
TCGA-BH-A0DH-01A	0.3610945701763204	Tumor	BRCA
TCGA-A8-A09W-01A	0.09707137054390325	Tumor	BRCA
TCGA-B6-A0RV-01A	0.06129233847829409	Tumor	BRCA
TCGA-D8-A1JT-01A	0.45343856134876015	Tumor	BRCA
TCGA-E9-A1R3-01A	0.522758841407708	Tumor	BRCA
TCGA-B6-A401-01A	0.21088754922081027	Tumor	BRCA
TCGA-E2-A570-01A	0.8100728708733245	Tumor	BRCA
TCGA-A8-A07O-01A	1.2127560834036382	Tumor	BRCA
TCGA-C8-A275-01A	1.3791773288908076	Tumor	BRCA
TCGA-S3-AA0Z-01A	0.6680283291899491	Tumor	BRCA
TCGA-E2-A1LA-01A	2.048375704538976	Tumor	BRCA
TCGA-E9-A229-01A	0.4460444425960409	Tumor	BRCA
TCGA-A2-A04P-01A	0.3523065529063358	Tumor	BRCA
TCGA-E2-A10F-01A	1.156526058528656	Tumor	BRCA
TCGA-D8-A1XM-01A	0.5183337015285036	Tumor	BRCA
TCGA-AN-A0FW-01A	0.2659169143669151	Tumor	BRCA
TCGA-LL-A6FQ-01A	1.8977051115486112	Tumor	BRCA
TCGA-E2-A1LS-01A	0.10043947928031165	Tumor	BRCA
TCGA-B6-A0RS-01A	1.401466638769864	Tumor	BRCA
TCGA-AO-A0J7-01A	0.4671751226140192	Tumor	BRCA
TCGA-E9-A3X8-01A	0.6121165522248829	Tumor	BRCA
TCGA-B6-A3ZX-01A	0.34573699516404316	Tumor	BRCA
TCGA-C8-A3M7-01A	0.2603870374289375	Tumor	BRCA
TCGA-A2-A0T0-01A	1.1805934615893643	Tumor	BRCA
TCGA-OL-A66J-01A	0.3693827253389406	Tumor	BRCA
TCGA-EW-A6SC-01A	2.865701107516978	Tumor	BRCA
TCGA-AN-A0AJ-01A	1.2364007728026813	Tumor	BRCA
TCGA-BH-A0DV-01A	0.7651952487638368	Tumor	BRCA
TCGA-AQ-A54O-01A	1.0908534304511135	Tumor	BRCA
TCGA-A2-A0CU-01A	0.8300118792689041	Tumor	BRCA
TCGA-AR-A2LH-01A	0.45659590512621256	Tumor	BRCA
TCGA-BH-A0AU-01A	0.22749465085930123	Tumor	BRCA
TCGA-A8-A09D-01A	0.71966535377182	Tumor	BRCA
TCGA-D8-A1Y1-01A	0.7581325853094382	Tumor	BRCA
TCGA-AO-A1KP-01A	0.415217824888839	Tumor	BRCA
TCGA-A8-A092-01A	0.5503096787550961	Tumor	BRCA
TCGA-A8-A09G-01A	0.7325731212951982	Tumor	BRCA
TCGA-E9-A1RD-01A	0.5002921767341656	Tumor	BRCA
TCGA-OL-A6VO-01A	1.452015499178249	Tumor	BRCA
TCGA-E9-A1RD-11A	0.5819778457631138	Normal	BRCA
TCGA-AO-A0J3-01A	1.3125490098608488	Tumor	BRCA
TCGA-AR-A1AO-01A	2.601078425759108	Tumor	BRCA
TCGA-AR-A254-01A	1.0739572999433245	Tumor	BRCA
TCGA-D8-A27L-01A	1.016781550233402	Tumor	BRCA
TCGA-D8-A1J8-01A	1.2011947132400003	Tumor	BRCA
TCGA-GM-A4E0-01A	1.2443999912455492	Tumor	BRCA
TCGA-BH-A0E1-11A	0.674099028537714	Normal	BRCA
TCGA-E2-A14X-01A	0.8719224821499968	Tumor	BRCA
TCGA-AQ-A04H-01B	0.3558056389440718	Tumor	BRCA
TCGA-BH-A0BR-01A	0.5323668355679567	Tumor	BRCA
TCGA-BH-A0HY-01A	0.7649405731256065	Tumor	BRCA
TCGA-BH-A42U-01A	1.4899539013313055	Tumor	BRCA
TCGA-A8-A08T-01A	0.6096604181152067	Tumor	BRCA
TCGA-A7-A13H-01A	1.4260500120170903	Tumor	BRCA
TCGA-A2-A0CW-01A	0.2428158840268419	Tumor	BRCA
TCGA-AN-A041-01A	0.14795788138710142	Tumor	BRCA
TCGA-AC-A3W5-01A	1.6987518877846766	Tumor	BRCA
TCGA-A2-A0D0-01A	0.75086372321934	Tumor	BRCA
TCGA-EW-A1PA-01A	0.1309308698264487	Tumor	BRCA
TCGA-BH-A0BA-11A	1.3142904839879959	Normal	BRCA
TCGA-E9-A227-01A	0.7037208897009909	Tumor	BRCA
TCGA-E9-A2JS-01A	0.6491095649429298	Tumor	BRCA
TCGA-C8-A1HM-01A	1.8817037692651484	Tumor	BRCA
TCGA-OL-A5DA-01A	0.18002052146631284	Tumor	BRCA
TCGA-A8-A08L-01A	1.1727435167601872	Tumor	BRCA
TCGA-AR-A24N-01A	0.29666296759195726	Tumor	BRCA
TCGA-E2-A14Q-01A	0.6794237981125967	Tumor	BRCA
TCGA-AN-A0FK-01A	0.6728326336622132	Tumor	BRCA
TCGA-E2-A154-01A	0.3492520317806705	Tumor	BRCA
TCGA-5T-A9QA-01A	1.3485157172354465	Tumor	BRCA
TCGA-BH-A0H5-11A	0.29395897902869444	Normal	BRCA
TCGA-BH-A18J-11A	1.0967341267917217	Normal	BRCA
TCGA-AR-A5QQ-01A	1.0566528870376093	Tumor	BRCA
TCGA-AC-A3YJ-01A	0.7252612688250908	Tumor	BRCA
TCGA-A8-A07L-01A	0.24208417055001266	Tumor	BRCA
TCGA-A2-A0YF-01A	0.3904475779933104	Tumor	BRCA
TCGA-E9-A1N8-01A	0.45417589318580215	Tumor	BRCA
TCGA-BH-A0H6-01A	0.4421207592989141	Tumor	BRCA
TCGA-A8-A09A-01A	0.12234140752611963	Tumor	BRCA
TCGA-A8-A0AD-01A	0.5152078190358208	Tumor	BRCA
TCGA-D8-A27V-01A	0.41921526006795384	Tumor	BRCA
TCGA-GM-A2DD-01A	1.5448315519458846	Tumor	BRCA
TCGA-A2-A0T4-01A	0.9061979357372204	Tumor	BRCA
TCGA-E9-A2JT-01A	0.6892991605358918	Tumor	BRCA
TCGA-BH-A203-01A	0.8483975995281935	Tumor	BRCA
TCGA-D8-A1JL-01A	1.0488639144146186	Tumor	BRCA
TCGA-AC-A2FM-11B	2.1593385510121736	Normal	BRCA
TCGA-B6-A1KF-01A	0.06336487875842937	Tumor	BRCA
TCGA-AN-A03X-01A	0.1790013990992441	Tumor	BRCA
TCGA-BH-A18M-01A	0.2602665869975681	Tumor	BRCA
TCGA-EW-A2FV-01A	1.2513858332159966	Tumor	BRCA
TCGA-BH-A18M-11A	0.9961717835115194	Normal	BRCA
TCGA-BH-A1FJ-01A	0.3067288670597715	Tumor	BRCA
TCGA-AN-A0XR-01A	0.3119680510317164	Tumor	BRCA
TCGA-BH-A18R-11A	0.3680419305947677	Normal	BRCA
TCGA-BH-A18R-01A	0.8009930574891905	Tumor	BRCA
TCGA-EW-A1OW-01A	0.6583714559064963	Tumor	BRCA
TCGA-LL-A5YM-01A	1.2447044279389257	Tumor	BRCA
TCGA-AO-A0J6-01A	1.1562671630518033	Tumor	BRCA
TCGA-AC-A2FO-01A	0.7829117428808164	Tumor	BRCA
TCGA-E2-A1IH-01A	1.7154541271157178	Tumor	BRCA
TCGA-AR-A1AX-01A	0.17018145776525037	Tumor	BRCA
TCGA-A8-A099-01A	0.32734245560982167	Tumor	BRCA
TCGA-LL-A5YN-01A	0.48047194522747694	Tumor	BRCA
TCGA-EW-A1J1-01A	0.2971327095711626	Tumor	BRCA
TCGA-E2-A1LG-01A	0.0675010485665715	Tumor	BRCA
TCGA-AR-A1AR-01A	0.7518921384043091	Tumor	BRCA
TCGA-E2-A107-01A	0.10017031975697704	Tumor	BRCA
TCGA-EW-A1P6-01A	0.3442603949854187	Tumor	BRCA
TCGA-C8-A27B-01A	0.9541963103868752	Tumor	BRCA
TCGA-GM-A2DL-01A	1.243486295523171	Tumor	BRCA
TCGA-A7-A56D-01A	1.0459321739187224	Tumor	BRCA
TCGA-AC-A3OD-01A	1.072448850069692	Tumor	BRCA
TCGA-BH-A0DK-11A	0.7779561878431875	Normal	BRCA
TCGA-E9-A1ND-11A	1.469260846615998	Normal	BRCA
TCGA-AO-A03P-01A	0.5235619560570128	Tumor	BRCA
TCGA-D8-A1JH-01A	1.4145685471817107	Tumor	BRCA
TCGA-A1-A0SD-01A	0.267835392097615	Tumor	BRCA
TCGA-AO-A1KO-01A	0.22946487314009217	Tumor	BRCA
TCGA-A2-A0SU-01A	0.07915620661764354	Tumor	BRCA
TCGA-AC-A3EH-01A	0.06529656712778095	Tumor	BRCA
TCGA-E2-A14O-01A	0.6667565918848034	Tumor	BRCA
TCGA-BH-A0DS-01A	1.365244599589063	Tumor	BRCA
TCGA-S3-A6ZF-01A	0.43306626961761574	Tumor	BRCA
TCGA-A8-A09Z-01A	0.4487952553290514	Tumor	BRCA
TCGA-D8-A147-01A	0.60055521900627	Tumor	BRCA
TCGA-BH-A0HP-01A	0.2514464315585819	Tumor	BRCA
TCGA-OL-A66P-01A	2.2938412992667394	Tumor	BRCA
TCGA-E9-A1N5-11A	0.5552271797356849	Normal	BRCA
TCGA-AQ-A1H3-01A	0.46988597627446366	Tumor	BRCA
TCGA-B6-A0RI-01A	0.31429048398799614	Tumor	BRCA
TCGA-A2-A0YE-01A	0.22132030675705128	Tumor	BRCA
TCGA-BH-A0BC-01A	0.6025518974716599	Tumor	BRCA
TCGA-B6-A40B-01A	0.6318027549241287	Tumor	BRCA
TCGA-BH-A0BC-11A	1.213565030589169	Normal	BRCA
TCGA-E2-A150-01A	0.4554390145630504	Tumor	BRCA
TCGA-A8-A0A6-01A	0.6660293812130446	Tumor	BRCA
TCGA-AO-A125-01A	0.22144405295439856	Tumor	BRCA
TCGA-B6-A0I2-01A	1.5605682322639802	Tumor	BRCA
TCGA-AN-A049-01A	0.5663768003211246	Tumor	BRCA
TCGA-E9-A1RA-01A	0.6191782160590692	Tumor	BRCA
TCGA-A1-A0SF-01A	0.17351124806392174	Tumor	BRCA
TCGA-A8-A079-01A	0.2907782513201796	Tumor	BRCA
TCGA-S3-AA17-01A	1.0451633516032244	Tumor	BRCA
TCGA-BH-A0BA-01A	0.40708077545050075	Tumor	BRCA
TCGA-A2-A0D3-01A	0.21175983301211862	Tumor	BRCA
TCGA-C8-A132-01A	0.5130864311341613	Tumor	BRCA
TCGA-PE-A5DE-01A	0.8127035765602842	Tumor	BRCA
TCGA-B6-A0X4-01A	0.4437127280934994	Tumor	BRCA
TCGA-LQ-A4E4-01A	0.2745300446716233	Tumor	BRCA
TCGA-A7-A4SD-01A	0.44540889410960005	Tumor	BRCA
TCGA-A7-A425-01A	0.858697190038334	Tumor	BRCA
TCGA-AO-A03R-01A	0.7706176466562031	Tumor	BRCA
TCGA-AR-A24U-01A	0.5548343958941927	Tumor	BRCA
TCGA-AN-A0FV-01A	0.2035144111307585	Tumor	BRCA
TCGA-AC-A3W6-01A	0.8413290945692328	Tumor	BRCA
TCGA-BH-A0HK-11A	1.1827558509639613	Normal	BRCA
TCGA-BH-A0HK-01A	0.14417692434652662	Tumor	BRCA
TCGA-AR-A2LK-01A	0.7548020065907813	Tumor	BRCA
TCGA-D8-A73X-01A	1.2516887994786627	Tumor	BRCA
TCGA-BH-A0H5-01A	1.1717192390878477	Tumor	BRCA
TCGA-A8-A09R-01A	0.8737344679685582	Tumor	BRCA
TCGA-A7-A13D-01B	0.14665522211946516	Tumor	BRCA
TCGA-A8-A09V-01A	0.45143533043700385	Tumor	BRCA
TCGA-A7-A13D-01A	0.31562419199272324	Tumor	BRCA
TCGA-D8-A1X8-01A	0.7668071513029214	Tumor	BRCA
TCGA-E2-A14P-01A	0.903346834982207	Tumor	BRCA
TCGA-AN-A04A-01A	0.2882994946573307	Tumor	BRCA
TCGA-C8-A27A-01A	0.8310665106050728	Tumor	BRCA
TCGA-A2-A25D-01A	0.561399460895035	Tumor	BRCA
TCGA-A8-A085-01A	0.25156762060824717	Tumor	BRCA
TCGA-E9-A1RG-01A	1.0485849575730497	Tumor	BRCA
TCGA-BH-A0W3-01A	0.822281466295707	Tumor	BRCA
TCGA-AC-A8OQ-01A	1.6817191128824673	Tumor	BRCA
TCGA-AC-A23C-01A	0.5726956795752051	Tumor	BRCA
TCGA-D8-A27M-01A	1.024106876622435	Tumor	BRCA
TCGA-OL-A66L-01A	1.95121476442072	Tumor	BRCA
TCGA-A2-A0YL-01A	0.6032168433458986	Tumor	BRCA
TCGA-D8-A1JU-01A	0.756681739809004	Tumor	BRCA
TCGA-C8-A1HE-01A	0.30661222437539815	Tumor	BRCA
TCGA-EW-A2FR-01A	1.547005550843488	Tumor	BRCA
TCGA-PE-A5DD-01A	1.2663967730245533	Tumor	BRCA
TCGA-E9-A1NH-01A	0.8844807033610463	Tumor	BRCA
TCGA-A7-A26I-01B	0.49825086752782544	Tumor	BRCA
TCGA-BH-A203-11A	0.5763770146074676	Normal	BRCA
TCGA-AO-A0JF-01A	0.3828332292038235	Tumor	BRCA
TCGA-A2-A04R-01A	0.26074832839644746	Tumor	BRCA
TCGA-E2-A1IL-01A	0.46393627950640753	Tumor	BRCA
TCGA-A8-A07C-01A	0.6863436430761807	Tumor	BRCA
TCGA-AC-A2FM-01A	0.9116532373085322	Tumor	BRCA
TCGA-A2-A25A-01A	0.9212839790409219	Tumor	BRCA
TCGA-EW-A1PB-01A	2.1939294063705423	Tumor	BRCA
TCGA-BH-A0HQ-01A	0.5272705568773409	Tumor	BRCA
TCGA-E2-A1AZ-01A	0.5316684113151502	Tumor	BRCA
TCGA-EW-A6SA-01A	0.14899916258776436	Tumor	BRCA
TCGA-A8-A090-01A	0.7472584859223782	Tumor	BRCA
TCGA-AO-A12B-01A	0.13671638448831194	Tumor	BRCA
TCGA-LL-A73Y-01A	1.6892991605358918	Tumor	BRCA
TCGA-AR-A1AM-01A	0.35670725293538136	Tumor	BRCA
TCGA-GM-A5PX-01A	0.24598236099132043	Tumor	BRCA
TCGA-D8-A73W-01A	0.8575033342554604	Tumor	BRCA
TCGA-E2-A14W-01A	0.35704521296680747	Tumor	BRCA
TCGA-E2-A15O-01A	0.4090378569727183	Tumor	BRCA
TCGA-S3-A6ZH-01A	0.3379964635150159	Tumor	BRCA
TCGA-E2-A15F-01A	0.16001660784590452	Tumor	BRCA
TCGA-E2-A158-01A	0.13632265374921437	Tumor	BRCA
TCGA-A7-A0DB-01A	0.5539993749936671	Tumor	BRCA
TCGA-A7-A0DB-11A	1.5147534984397535	Normal	BRCA
TCGA-E2-A156-01A	0.4420145655598879	Tumor	BRCA
TCGA-E2-A152-01A	0.9155591426583871	Tumor	BRCA
TCGA-AN-A0XN-01A	1.4119142930677728	Tumor	BRCA
TCGA-E9-A1R0-01A	0.35940871904276983	Tumor	BRCA
TCGA-AN-A0FN-01A	1.8764481866947176	Tumor	BRCA
TCGA-B6-A0RH-01A	0.40718957187911	Tumor	BRCA
TCGA-A2-A1G4-01A	0.46832264394786755	Tumor	BRCA
TCGA-E2-A106-01A	2.262523360837251	Tumor	BRCA
TCGA-BH-A0C1-01B	0.09450633868149234	Tumor	BRCA
TCGA-BH-A1FU-01A	0.4977400886090932	Tumor	BRCA
TCGA-BH-A1FU-11A	0.8001647792250289	Normal	BRCA
TCGA-AC-A5EH-01A	0.7941870965668001	Tumor	BRCA
TCGA-AQ-A1H2-01A	0.5103543408136134	Tumor	BRCA
TCGA-A1-A0SE-01A	0.07860983469636647	Tumor	BRCA
TCGA-AR-A1AT-01A	0.9173935630899821	Tumor	BRCA
TCGA-D8-A27P-01A	0.4902620487905717	Tumor	BRCA
TCGA-E9-A3Q9-01A	1.2004415770811352	Tumor	BRCA
TCGA-AC-A2QI-01A	0.6379347755351448	Tumor	BRCA
TCGA-E9-A1NI-01A	0.8300930321329891	Tumor	BRCA
TCGA-E9-A1RF-01A	1.0547095827006354	Tumor	BRCA
TCGA-AO-A129-01A	0.722116237818659	Tumor	BRCA
TCGA-B6-A0RQ-01A	0.045582760019634974	Tumor	BRCA
TCGA-A2-A0CX-01A	0.8888503817672975	Tumor	BRCA
TCGA-AR-A0TZ-01A	1.226446874857031	Tumor	BRCA
TCGA-A8-A086-01A	0.5505067009528606	Tumor	BRCA
TCGA-E9-A3HO-01A	0.2277410758391281	Tumor	BRCA
TCGA-E9-A249-01A	0.5116704375703739	Tumor	BRCA
TCGA-AC-A6IW-01A	3.069925529942448	Tumor	BRCA
TCGA-AC-A3TN-01A	0.15211850443194314	Tumor	BRCA
TCGA-EW-A1P0-01A	0.42728434617368183	Tumor	BRCA
TCGA-E2-A10B-01A	0.7769461918570875	Tumor	BRCA
TCGA-B6-A40C-01A	0.5483379755086202	Tumor	BRCA
TCGA-A2-A0CP-01A	0.16053300876090848	Tumor	BRCA
TCGA-E2-A2P6-01A	1.1556197210264472	Tumor	BRCA
TCGA-XX-A899-01A	0.47778092851618925	Tumor	BRCA
TCGA-E9-A1N5-01A	1.5046712353857394	Tumor	BRCA
TCGA-PL-A8LX-01A	1.1001703197569768	Tumor	BRCA
TCGA-A2-A3XZ-01A	0.7536901028433424	Tumor	BRCA
TCGA-A2-A0EU-01A	0.2550776820054507	Tumor	BRCA
TCGA-E9-A295-01A	0.1715911532316011	Tumor	BRCA
TCGA-S3-AA15-01A	1.0860364141533376	Tumor	BRCA
TCGA-C8-A26W-01A	1.1039339910562331	Tumor	BRCA
TCGA-E9-A245-01A	0.326192164494116	Tumor	BRCA
TCGA-AO-A0JJ-01A	1.3253864146597736	Tumor	BRCA
TCGA-BH-A1FR-01A	0.9913177569001991	Tumor	BRCA
TCGA-BH-A0HO-01A	0.7665527600763142	Tumor	BRCA
TCGA-BH-A1FR-11B	0.8411680435486493	Normal	BRCA
TCGA-C8-A12O-01A	0.7194901312002934	Tumor	BRCA
TCGA-BH-A18F-01A	0.5002921767341656	Tumor	BRCA
TCGA-E2-A573-01A	0.5343604723681642	Tumor	BRCA
TCGA-A2-A4S1-01A	1.025808418958422	Tumor	BRCA
TCGA-AR-A0TV-01A	0.7505207551823299	Tumor	BRCA
TCGA-EW-A1PF-01A	0.8527180071607374	Tumor	BRCA
TCGA-AN-A04D-01A	0.11995371750556835	Tumor	BRCA
TCGA-BH-A1ET-01A	0.7546310002442421	Tumor	BRCA
TCGA-BH-A1ET-11B	1.0694959544124225	Normal	BRCA
TCGA-BH-A0E2-01A	0.8301741804324109	Tumor	BRCA
TCGA-AO-A12D-01A	0.3112705914866413	Tumor	BRCA
TCGA-E2-A3DX-01A	0.9144114442810113	Tumor	BRCA
TCGA-A2-A0EM-01A	0.31950232900430725	Tumor	BRCA
TCGA-A2-A04U-01A	0.13750352374993502	Tumor	BRCA
TCGA-BH-A18J-01A	0.32146635859253	Tumor	BRCA
TCGA-AO-A126-01A	0.3968171028690377	Tumor	BRCA
TCGA-BH-A18H-01A	0.9083517863716041	Tumor	BRCA
TCGA-BH-A0HX-01A	0.39077772675120004	Tumor	BRCA
TCGA-AO-A0JA-01A	0.15962918582122781	Tumor	BRCA
TCGA-BH-A202-01A	0.6114556965848733	Tumor	BRCA
TCGA-5L-AAT0-01A	0.6080522204669491	Tumor	BRCA
TCGA-BH-A201-01A	0.24220614857087489	Tumor	BRCA
TCGA-WT-AB41-01A	1.3011193531507625	Tumor	BRCA
TCGA-EW-A1J6-01A	0.7567671240626253	Tumor	BRCA
TCGA-BH-A0RX-01A	1.1636919374311567	Tumor	BRCA
TCGA-AR-A5QP-01A	1.0557509641184533	Tumor	BRCA
TCGA-AR-A24V-01A	0.47082316316858486	Tumor	BRCA
TCGA-D8-A140-01A	0.9441837813091043	Tumor	BRCA
TCGA-E9-A1NE-01A	1.0610157746816284	Tumor	BRCA
TCGA-C8-A12P-01A	0.7414885592498122	Tumor	BRCA
TCGA-Z7-A8R6-01A	1.087191249562623	Tumor	BRCA
TCGA-AN-A0XV-01A	0.34346467615452897	Tumor	BRCA
TCGA-EW-A1OV-01A	0.9945797242157473	Tumor	BRCA
TCGA-A2-A1FX-01A	0.4094724036750667	Tumor	BRCA
TCGA-AR-A2LO-01A	0.9179281633071166	Tumor	BRCA
TCGA-E2-A105-01A	0.905889980126704	Tumor	BRCA
TCGA-A7-A26I-01A	0.514703009540874	Tumor	BRCA
TCGA-E9-A5FK-01A	0.8831515708624781	Tumor	BRCA
TCGA-A8-A07B-01A	0.2468336879105421	Tumor	BRCA
TCGA-A2-A04T-01A	1.0302654428576692	Tumor	BRCA
TCGA-EW-A1PE-01A	1.534509884127085	Tumor	BRCA
TCGA-D8-A1XW-01A	0.6611110979012392	Tumor	BRCA
TCGA-AR-A0TP-01A	0.03238300531165298	Tumor	BRCA
TCGA-C8-A26V-01A	0.5217543189880067	Tumor	BRCA
TCGA-BH-A1FJ-11B	0.33514020631421343	Normal	BRCA
TCGA-AO-A0J4-01A	0.7857597744270111	Tumor	BRCA
TCGA-A8-A08X-01A	0.4057745779498758	Tumor	BRCA
TCGA-AC-A2FE-01A	1.7950188128592286	Tumor	BRCA
TCGA-A7-A4SC-01A	0.2568898855358929	Tumor	BRCA
TCGA-OL-A66N-01A	0.43861223210088557	Tumor	BRCA
TCGA-A2-A0CM-01A	1.2778657572348797	Tumor	BRCA
TCGA-D8-A1X5-01A	1.4140272591249017	Tumor	BRCA
TCGA-BH-A0EB-01A	0.5134907455881181	Tumor	BRCA
TCGA-AN-A0AR-01A	0.5008020530571576	Tumor	BRCA
TCGA-B6-A0WW-01A	0.1290851480566105	Tumor	BRCA
TCGA-E2-A1L8-01A	0.2736949100370791	Tumor	BRCA
TCGA-EW-A1P1-01A	0.889629290673427	Tumor	BRCA
TCGA-E2-A2P5-01A	0.16452886088136873	Tumor	BRCA
TCGA-E2-A158-11A	0.8644139857930704	Normal	BRCA
TCGA-E2-A576-01A	2.2054863539342375	Tumor	BRCA
TCGA-A7-A0DB-01C	0	Tumor	BRCA
TCGA-AC-A23G-01A	1.2050170881601672	Tumor	BRCA
TCGA-BH-A0BP-01A	0.4690524098546894	Tumor	BRCA
TCGA-A2-A3XS-01A	0.707082991771706	Tumor	BRCA
TCGA-EW-A1PD-01A	0.8897071584397872	Tumor	BRCA
TCGA-AC-A3OD-01B	0.5875570174296084	Tumor	BRCA
TCGA-BH-A0DK-01A	0.7448499794516567	Tumor	BRCA
TCGA-E9-A1ND-01A	1.3236006512395497	Tumor	BRCA
TCGA-E2-A109-01A	0.2556820028122131	Tumor	BRCA
TCGA-AN-A03Y-01A	0.4480551677171875	Tumor	BRCA
TCGA-A2-A4RX-01A	0.31243283680921863	Tumor	BRCA
TCGA-A8-A06R-01A	0.4450910148440441	Tumor	BRCA
TCGA-AR-A0TX-01A	0.7533478061359083	Tumor	BRCA
TCGA-E9-A3QA-01A	1.7420924680812482	Tumor	BRCA
TCGA-GM-A2DA-01A	0.8564678595094736	Tumor	BRCA
TCGA-AR-A0TR-01A	0.11049688191740235	Tumor	BRCA
TCGA-OL-A5D6-01A	0.26723614181240984	Tumor	BRCA
TCGA-A2-A0YG-01A	0.12432813500220177	Tumor	BRCA
TCGA-EW-A1IZ-01A	2.3273712011399916	Tumor	BRCA
TCGA-C8-A3M8-01A	1.1043366598147355	Tumor	BRCA
TCGA-BH-A0AW-01A	1.2198345238853705	Tumor	BRCA
TCGA-E9-A5FL-01A	0.18548600412807803	Tumor	BRCA
TCGA-BH-A0EE-01A	0.25302109571151316	Tumor	BRCA
TCGA-E9-A1RF-11A	0.8281441023656281	Normal	BRCA
TCGA-A7-A6VY-01A	1.9093891022653007	Tumor	BRCA
TCGA-A2-A25F-01A	1.246043186719807	Tumor	BRCA
TCGA-E2-A15D-01A	0.6461626571578936	Tumor	BRCA
TCGA-OL-A5D7-01A	0.9474791459666747	Tumor	BRCA
TCGA-AQ-A04J-01A	0.27393356926688534	Tumor	BRCA
TCGA-E9-A1N9-01A	0.5569933848624884	Tumor	BRCA
TCGA-E9-A1N9-11A	0.549619889097734	Normal	BRCA
TCGA-A8-A0A7-01A	1.0870554345433758	Tumor	BRCA
TCGA-AO-A1KR-01A	0.12565110166152013	Tumor	BRCA
TCGA-OL-A5RU-01A	0.3749559959680921	Tumor	BRCA
TCGA-C8-A12N-01A	0.5042644413492393	Tumor	BRCA
TCGA-LL-A5YO-01A	1.0860364141533376	Tumor	BRCA
TCGA-A8-A08A-01A	0.717999879468506	Tumor	BRCA
TCGA-D8-A4Z1-01A	0.811881996218668	Tumor	BRCA
TCGA-A2-A1FZ-01A	0.6959938131099002	Tumor	BRCA
TCGA-BH-A1FC-11A	1.506246479762078	Normal	BRCA
TCGA-BH-A1FC-01A	1.6267661883782412	Tumor	BRCA
TCGA-C8-A12U-01A	0.8368936274097429	Tumor	BRCA
TCGA-AR-A1AI-01A	0.8532771138963843	Tumor	BRCA
TCGA-B6-A2IU-01A	0.1750454861109138	Tumor	BRCA
TCGA-AR-A1AQ-01A	0.9285787762076052	Tumor	BRCA
TCGA-A7-A6VW-01A	1.5541467667465128	Tumor	BRCA
TCGA-A2-A0SW-01A	0.6698431543124527	Tumor	BRCA
TCGA-A8-A094-01A	0.9752633216784935	Tumor	BRCA
TCGA-A2-A4S3-01A	0.6827530612305459	Tumor	BRCA
TCGA-AR-A2LQ-01A	1.0692897127155347	Tumor	BRCA
TCGA-C8-A12Z-01A	0.3295254851966552	Tumor	BRCA
TCGA-C8-A133-01A	0.6527847549087559	Tumor	BRCA
TCGA-E9-A22B-01A	0.5661819336981648	Tumor	BRCA
TCGA-E9-A228-01A	0.7043408133031891	Tumor	BRCA
TCGA-E9-A247-01A	0.3991163934447991	Tumor	BRCA
TCGA-D8-A1JJ-01A	0.9919707406609004	Tumor	BRCA
TCGA-D8-A1XB-01A	0.8062003041161122	Tumor	BRCA
TCGA-LL-A9Q3-01A	0.8287940381986223	Tumor	BRCA
TCGA-B6-A0X5-01A	0.15911246123085832	Tumor	BRCA
TCGA-BH-A1FD-01A	0.9906644774561667	Tumor	BRCA
TCGA-A8-A09T-01A	0.2654368960490983	Tumor	BRCA
TCGA-BH-A0BS-11A	0.2933704842047526	Normal	BRCA
TCGA-AC-A2FF-11A	1.0705267208766824	Normal	BRCA
TCGA-OL-A66K-01A	0.8070251254986439	Tumor	BRCA
TCGA-AC-A2FF-01A	0.6328265700343372	Tumor	BRCA
TCGA-E2-A15L-01A	0.18726100484169694	Tumor	BRCA
TCGA-E9-A6HE-01A	0.573665363064385	Tumor	BRCA
TCGA-GM-A2DF-01A	1.60255189747166	Tumor	BRCA
TCGA-BH-A0BZ-11A	2.6185440798681556	Normal	BRCA
TCGA-BH-A0BW-01A	0.8576625721188549	Tumor	BRCA
TCGA-A2-A25B-01A	1.0088454026824247	Tumor	BRCA
TCGA-BH-A1FE-06A	1.2270633058358542	Tumor	BRCA
TCGA-B6-A0IA-01A	0.19156265070075562	Tumor	BRCA
TCGA-A7-A6VV-01A	0.9560566524124029	Tumor	BRCA
TCGA-AN-A0FF-01A	0.9903014165687062	Tumor	BRCA
TCGA-A2-A3XW-01A	0.8058702434784589	Tumor	BRCA
TCGA-A2-A3XT-01A	0.6259250484996542	Tumor	BRCA
TCGA-A2-A0ET-01A	1.7204973704823456	Tumor	BRCA
TCGA-BH-A1FB-11A	0.9306994958851995	Normal	BRCA
TCGA-E9-A5UP-01A	0.6892096883016302	Tumor	BRCA
TCGA-D8-A27G-01A	1.0092038273298398	Tumor	BRCA
TCGA-A2-A1G0-01A	0.6141915585252914	Tumor	BRCA
TCGA-D8-A1Y3-01A	1.3300994180684838	Tumor	BRCA
TCGA-BH-A5J0-01A	0.9341767819218162	Tumor	BRCA
TCGA-E2-A1B1-01A	0.6609286168687558	Tumor	BRCA
TCGA-C8-A1HN-01A	0.6889412383010002	Tumor	BRCA
TCGA-BH-A0HL-01A	0.016211033155917154	Tumor	BRCA
TCGA-B6-A0RT-01A	1.1133004358333607	Tumor	BRCA
TCGA-C8-A12M-01A	0.024745190197137796	Tumor	BRCA
TCGA-BH-A1F8-11B	0.7886857106135339	Normal	BRCA
TCGA-AO-A0J8-01A	0.7073480874832698	Tumor	BRCA
TCGA-A8-A08J-01A	0.545573056035032	Tumor	BRCA
TCGA-A7-A6VX-01A	0.9952312335656385	Tumor	BRCA
TCGA-BH-A0HN-01A	0.6002697535090047	Tumor	BRCA
TCGA-BH-A0BQ-11A	0.4209404561370802	Normal	BRCA
TCGA-A2-A1FW-01A	0.1715911532316011	Tumor	BRCA
TCGA-D8-A27K-01A	0.5384388352507578	Tumor	BRCA
TCGA-BH-A0BF-01A	0.9759969576164432	Tumor	BRCA
TCGA-LD-A9QF-01A	2.3196179342001613	Tumor	BRCA
TCGA-BH-A0H0-01A	0.9300181759004523	Tumor	BRCA
TCGA-BH-A0H9-11A	1.2110121934855116	Normal	BRCA
TCGA-BH-A209-01A	1.1155659959216035	Tumor	BRCA
TCGA-E2-A14S-01A	1.232660756790275	Tumor	BRCA
TCGA-BH-A0DP-01A	0.49865936049888154	Tumor	BRCA
TCGA-W8-A86G-01A	0.22008226064924694	Tumor	BRCA
TCGA-A8-A09C-01A	0.707082991771706	Tumor	BRCA
TCGA-E2-A574-01A	0.04334450487716922	Tumor	BRCA
TCGA-BH-A0B5-11A	0.6198355444973109	Normal	BRCA
TCGA-E9-A1RI-11A	1.2290341168705514	Normal	BRCA
TCGA-A8-A084-01A	0.2419621822151927	Tumor	BRCA
TCGA-GM-A2DK-01A	1.423847054598434	Tumor	BRCA
TCGA-A8-A09E-01A	0.2946648560912417	Tumor	BRCA
TCGA-AO-A0J9-01A	0.794103898559748	Tumor	BRCA
TCGA-AO-A03M-01B	1.0481664211497808	Tumor	BRCA
TCGA-AO-A12H-01A	1.2052673822345097	Tumor	BRCA
TCGA-BH-A1F6-01A	1.4355219213439279	Tumor	BRCA
TCGA-B6-A0WY-01A	0.372617844126292	Tumor	BRCA
TCGA-A8-A06N-01A	0.6239604795186661	Tumor	BRCA
TCGA-BH-A0BL-01A	0.8659188145522124	Tumor	BRCA
TCGA-A2-A0EY-01A	0.36356359379718917	Tumor	BRCA
TCGA-A2-A0T2-01A	0.36580449987198166	Tumor	BRCA
TCGA-D8-A27I-01A	0.9351579761070938	Tumor	BRCA
TCGA-EW-A6S9-01A	0.6532434960620659	Tumor	BRCA
TCGA-D8-A1X6-01A	1.2808375686117712	Tumor	BRCA
TCGA-XX-A89A-01A	0.4388251131756246	Tumor	BRCA
TCGA-EW-A1IX-01A	2.584072564354017	Tumor	BRCA
TCGA-E9-A5UO-01A	0.6714745472954379	Tumor	BRCA
TCGA-E9-A1NC-01A	1.4044671967630893	Tumor	BRCA
TCGA-AR-A24H-01A	0.9572460136016844	Tumor	BRCA
TCGA-E9-A1N6-01A	0.8003304729246357	Tumor	BRCA
TCGA-E2-A1L6-01A	0.8000819252384513	Tumor	BRCA
TCGA-E2-A1LB-01A	1.2748878115775828	Tumor	BRCA
TCGA-E2-A1LB-11A	0.09626185305840348	Normal	BRCA
TCGA-E9-A54Y-01A	0.7855087035604281	Tumor	BRCA
TCGA-BH-A1ES-06A	0.1853591347580021	Tumor	BRCA
TCGA-BH-A1ES-01A	0.08256635107141173	Tumor	BRCA
TCGA-E9-A1R5-01A	0.19433924948446313	Tumor	BRCA
TCGA-E2-A15S-01A	0.1802751896118795	Tumor	BRCA
TCGA-EW-A3E8-01B	0.43114153536118577	Tumor	BRCA
TCGA-A8-A07J-01A	0.5453753588725591	Tumor	BRCA
TCGA-E2-A1B5-01A	0.6620231570041211	Tumor	BRCA
TCGA-C8-A26X-01A	1.892313302874871	Tumor	BRCA
TCGA-AC-A6IX-01A	0.8148374983888103	Tumor	BRCA
TCGA-AO-A12C-01A	0.08841300972672499	Tumor	BRCA
TCGA-AC-A6IX-06A	0.5005981241514695	Tumor	BRCA
TCGA-E2-A1IF-01A	0.4949787531966404	Tumor	BRCA
TCGA-B6-A0RG-01A	0.1790013990992441	Tumor	BRCA
TCGA-E2-A14N-01A	0.24464354573939842	Tumor	BRCA
TCGA-A7-A3RF-01A	1.4501686973083294	Tumor	BRCA
TCGA-AR-A5QM-01A	1.1731274334806563	Tumor	BRCA
TCGA-E2-A10C-01A	0.9208268271889142	Tumor	BRCA
TCGA-AC-A3TM-01A	0.8526381170789891	Tumor	BRCA
TCGA-AN-A04C-01A	1.1733193535360429	Tumor	BRCA
TCGA-BH-A1F2-01A	0.7917724042773657	Tumor	BRCA
TCGA-C8-A12W-01A	0.8954577414926829	Tumor	BRCA
TCGA-BH-A18N-01A	0.9206744110416182	Tumor	BRCA
TCGA-A7-A0CE-11A	0.3231971082393275	Normal	BRCA
TCGA-C8-A12K-01A	1.2944884192013268	Tumor	BRCA
TCGA-E9-A1N4-01A	0.504467852705359	Tumor	BRCA
TCGA-A7-A13G-01A	0.2803624899737779	Tumor	BRCA
TCGA-A7-A13G-01B	0.43594856486053385	Tumor	BRCA
TCGA-D8-A1XO-01A	0.8178688017279866	Tumor	BRCA
TCGA-BH-A0E6-01A	0.5683240202697064	Tumor	BRCA
TCGA-E2-A1II-01A	1.0993625397577722	Tumor	BRCA
TCGA-HN-A2NL-01A	0.6248027652529473	Tumor	BRCA
TCGA-A8-A07W-01A	0.27070833371921477	Tumor	BRCA
TCGA-D8-A1JC-01A	0.18548600412807803	Tumor	BRCA
TCGA-AO-A0JC-01A	1.3999913506641815	Tumor	BRCA
TCGA-EW-A1P7-01A	0.7595819732335547	Tumor	BRCA
TCGA-AC-A3BB-01A	1.2974262206581493	Tumor	BRCA
TCGA-BH-A0DX-01A	0.9246320070096966	Tumor	BRCA
TCGA-C8-A1HF-01A	1.2073306531380612	Tumor	BRCA
TCGA-A8-A07Z-01A	0.437014621984996	Tumor	BRCA
TCGA-B6-A0I6-01A	0.4675925087129493	Tumor	BRCA
TCGA-A2-A3XU-01A	0.4743581628754001	Tumor	BRCA
TCGA-E9-A54X-01A	0.2617113288766852	Tumor	BRCA
TCGA-BH-A0DQ-11A	0.18205660901025042	Normal	BRCA
TCGA-AN-A0XT-01A	0.34016344331109105	Tumor	BRCA
TCGA-C8-A1HJ-01A	0.16208110338237527	Tumor	BRCA
TCGA-D8-A1JM-01A	0.3576083038138484	Tumor	BRCA
TCGA-C8-A1HL-01A	0.8624315535124526	Tumor	BRCA
TCGA-JL-A3YW-01A	1.6888964917773892	Tumor	BRCA
TCGA-B6-A0I8-01A	0	Tumor	BRCA
TCGA-BH-A1EY-01A	0.7845039829295668	Tumor	BRCA
TCGA-BH-A204-11A	0.8678964639926549	Normal	BRCA
TCGA-AR-A5QN-01A	0.32538641465977364	Tumor	BRCA
TCGA-AN-A0AT-01A	0.8115532330335413	Tumor	BRCA
TCGA-A2-A0T3-01A	0.13684760419288092	Tumor	BRCA
TCGA-A2-A0T6-01A	1.3326792942488306	Tumor	BRCA
TCGA-GM-A3XN-01A	1.1962922857122256	Tumor	BRCA
TCGA-AC-A62Y-01A	1.1230701919759483	Tumor	BRCA
TCGA-E2-A15E-01A	0.3917677199559967	Tumor	BRCA
TCGA-A1-A0SQ-01A	0.3092926230575205	Tumor	BRCA
TCGA-E2-A15E-06A	0.20551763289270666	Tumor	BRCA
TCGA-A8-A0A4-01A	0.12021921162499426	Tumor	BRCA
TCGA-AC-A7VC-01A	0.5425057014782615	Tumor	BRCA
TCGA-A2-A0YD-01A	1.1627900919574043	Tumor	BRCA
TCGA-EW-A1P3-01A	0.5642318184500494	Tumor	BRCA
TCGA-D8-A1XG-01A	0.18928690658361216	Tumor	BRCA
TCGA-BH-A0H7-01A	0.2763179926522169	Tumor	BRCA
TCGA-A8-A06Z-01A	0.22613856056934262	Tumor	BRCA
TCGA-E9-A1RE-01A	0.2907782513201796	Tumor	BRCA
TCGA-BH-A0B7-01A	1.2074556050730854	Tumor	BRCA
TCGA-B6-A0RN-01A	0.394404385400625	Tumor	BRCA
TCGA-E2-A14U-01A	1.3017632174661367	Tumor	BRCA
TCGA-A8-A076-01A	0.5696855121518396	Tumor	BRCA
TCGA-BH-A0EA-01A	1.013855262507072	Tumor	BRCA
TCGA-BH-A8FZ-01A	1.7068178473397615	Tumor	BRCA
TCGA-BH-A0BG-01A	1.0048968432148475	Tumor	BRCA
TCGA-B6-A409-01A	0.7634965613653154	Tumor	BRCA
TCGA-E9-A248-01A	0.9018805637186575	Tumor	BRCA
TCGA-BH-A0AZ-01A	0.3860383598886136	Tumor	BRCA
TCGA-BH-A1FH-01A	0.6031218698399965	Tumor	BRCA
TCGA-AN-A0FX-01A	0.2727398781174608	Tumor	BRCA
TCGA-B6-A0X1-01A	1.1031283162172254	Tumor	BRCA
TCGA-BH-A0B3-01A	1.1148334098493229	Tumor	BRCA
TCGA-BH-A0HF-01A	0.5606171413254607	Tumor	BRCA
TCGA-BH-A0B3-11B	1.1742146430405034	Normal	BRCA
TCGA-AN-A0XO-01A	0.14912926990993294	Tumor	BRCA
TCGA-A2-A0CZ-01A	0.759752393768971	Tumor	BRCA
TCGA-A2-A04N-01A	0.2817872568158263	Tumor	BRCA
TCGA-A2-A0SX-01A	0.6242412960725235	Tumor	BRCA
TCGA-B6-A0I5-01A	0.3475522769900639	Tumor	BRCA
TCGA-GI-A2C9-01A	0.987466401593746	Tumor	BRCA
TCGA-AR-A250-01A	0.7238643236267277	Tumor	BRCA
TCGA-GI-A2C9-11A	2.125221270553076	Normal	BRCA
TCGA-E9-A1NG-11A	0.6455172178932232	Normal	BRCA
TCGA-EW-A1P5-01A	0.43999539792323583	Tumor	BRCA
TCGA-E2-A15P-01A	0.17363916357057899	Tumor	BRCA
TCGA-EW-A1OY-01A	0.9314561409127122	Tumor	BRCA
TCGA-B6-A0RL-01A	0.3968171028690377	Tumor	BRCA
TCGA-C8-A130-01A	0.33159057586623725	Tumor	BRCA
TCGA-BH-A18P-01A	0.27822269799152827	Tumor	BRCA
TCGA-AC-A8OS-01A	0.8763303050064641	Tumor	BRCA
TCGA-D8-A1J9-01A	0.41359408240917517	Tumor	BRCA
TCGA-AR-A256-01A	0.4940571323136817	Tumor	BRCA
TCGA-A7-A426-01A	0.2867628892495578	Tumor	BRCA
TCGA-BH-A1FG-01A	0.2326607567902751	Tumor	BRCA
TCGA-BH-A0BJ-01A	0.41608307420835816	Tumor	BRCA
TCGA-A7-A3J0-01A	0.7820730154338524	Tumor	BRCA
TCGA-E2-A15C-01A	0.7470006238988336	Tumor	BRCA
TCGA-E2-A14Z-01A	0.9830939325977898	Tumor	BRCA
TCGA-EW-A3U0-01A	1.3287215954018279	Tumor	BRCA
TCGA-BH-A18Q-11A	0.5263693418303013	Normal	BRCA
TCGA-E2-A10E-01A	0.22057760659089906	Tumor	BRCA
TCGA-AR-A0TY-01A	0.29101410141730266	Tumor	BRCA
TCGA-E2-A1B4-01A	0.36546858577813096	Tumor	BRCA
TCGA-A7-A4SE-01A	0.21362723851194745	Tumor	BRCA
TCGA-GM-A2DC-01A	0.9803178323106824	Tumor	BRCA
TCGA-C8-A1HG-01A	1.142870845096642	Tumor	BRCA
TCGA-E9-A226-01A	0.26987098323045194	Tumor	BRCA
TCGA-D8-A1JN-01A	0.6037865531232991	Tumor	BRCA
TCGA-BH-A0BO-01A	0.4695734453043519	Tumor	BRCA
TCGA-E9-A1R7-01A	1.2067057310799105	Tumor	BRCA
TCGA-E9-A1R7-11A	0.4582770006958051	Normal	BRCA
TCGA-BH-A0HW-01A	2.057311628160932	Tumor	BRCA
TCGA-D8-A1JB-01A	1.2337040312128837	Tumor	BRCA
TCGA-E2-A15G-01A	0.40217642497948264	Tumor	BRCA
TCGA-D8-A3Z6-01A	0.2237932162430325	Tumor	BRCA
TCGA-A2-A4S0-01A	0.17440641852974909	Tumor	BRCA
TCGA-BH-A0DL-11A	0.6919807506032766	Normal	BRCA
TCGA-A2-A25E-01A	1.0198442201282911	Tumor	BRCA
TCGA-E2-A10A-01A	0.6206802412243009	Tumor	BRCA
TCGA-BH-A0E9-01B	0.08664791275518828	Tumor	BRCA
TCGA-OL-A66H-01A	1.039840264531791	Tumor	BRCA
TCGA-AQ-A04L-01B	0.5686158767137823	Tumor	BRCA
TCGA-BH-A0WA-01A	0.7796379447986672	Tumor	BRCA
TCGA-A2-A25C-01A	0.3796209620557083	Tumor	BRCA
TCGA-BH-A1EX-01A	1.4760186997578248	Tumor	BRCA
TCGA-BH-A0DE-01A	0.8472753786374907	Tumor	BRCA
TCGA-BH-A0C3-11A	0.3745109257683911	Normal	BRCA
TCGA-BH-A0C3-01A	0.884636991416761	Tumor	BRCA
TCGA-A2-A0T7-01A	0.7939374881505561	Tumor	BRCA
TCGA-C8-A12L-01A	0.4439248579337417	Tumor	BRCA
TCGA-AN-A0AS-01A	0.8335782939060047	Tumor	BRCA
TCGA-BH-A0GY-01A	0.36255404935075364	Tumor	BRCA
TCGA-BH-A18S-11A	2.7511208957517463	Normal	BRCA
TCGA-OL-A5S0-01A	1.0417336113952187	Tumor	BRCA
TCGA-BH-A42V-01A	0.8513592737457097	Tumor	BRCA
TCGA-UU-A93S-01A	0.48789790121008875	Tumor	BRCA
TCGA-BH-A6R9-01A	0.7775354421080787	Tumor	BRCA
TCGA-BH-A1EO-11A	2.3633393116294794	Normal	BRCA
TCGA-BH-A1EO-01A	1.018634174139051	Tumor	BRCA
TCGA-B6-A0RP-01A	0.8686077546678864	Tumor	BRCA
TCGA-E2-A15M-11A	2.425700986966183	Normal	BRCA
TCGA-BH-A0B9-01A	0.6319889571754054	Tumor	BRCA
TCGA-D8-A13Z-01A	0.9173935630899821	Tumor	BRCA
TCGA-WT-AB44-01A	0.8572644445006622	Tumor	BRCA
TCGA-E9-A1RC-01A	0.2401311183307479	Tumor	BRCA
TCGA-AR-A0TQ-01A	0.9820717801981266	Tumor	BRCA
TCGA-B6-A0I1-01A	0.2925461879503386	Tumor	BRCA
TCGA-A8-A08O-01A	0.4601658946764309	Tumor	BRCA
TCGA-EW-A1IW-01A	0.2829734886215891	Tumor	BRCA
TCGA-A8-A07P-01A	0.4357352588734684	Tumor	BRCA
TCGA-D8-A1XF-01A	0.19723635491870656	Tumor	BRCA
TCGA-AR-A251-01A	0.8414096133381045	Tumor	BRCA
TCGA-AC-A8OR-01A	0.7197529570776057	Tumor	BRCA
TCGA-E2-A56Z-01A	1.4737349684635979	Tumor	BRCA
TCGA-AN-A0XL-01A	0.8847932625435265	Tumor	BRCA
TCGA-BH-A0DZ-01A	0.10982856530708651	Tumor	BRCA
TCGA-BH-A0DZ-11A	0.14156358237500305	Normal	BRCA
TCGA-D8-A145-01A	0.8749149729365526	Tumor	BRCA
TCGA-E9-A1R6-01A	0.3579460528592608	Tumor	BRCA
TCGA-AO-A12F-01A	0.2447653075693132	Tumor	BRCA
TCGA-D8-A1X7-01A	0.3215818065212827	Tumor	BRCA
TCGA-BH-A0DH-11A	0.8479969065549501	Normal	BRCA
TCGA-D8-A1XJ-01A	0.5807243763087195	Tumor	BRCA
TCGA-A2-A0YK-01A	1.0819531196470609	Tumor	BRCA
TCGA-E2-A14T-01A	0.4328525370185744	Tumor	BRCA
TCGA-E2-A1B6-01A	1.2708877027541408	Tumor	BRCA
TCGA-EW-A1OZ-01A	0.43509515162009715	Tumor	BRCA
TCGA-PL-A8LZ-01A	1.0280032784727524	Tumor	BRCA
TCGA-MS-A51U-01A	0.31695666818183055	Tumor	BRCA
TCGA-LL-A8F5-01A	0.8329305102992796	Tumor	BRCA
TCGA-LL-A50Y-01A	0.8471951865893951	Tumor	BRCA
TCGA-AR-A1AP-01A	1.1948435119995195	Tumor	BRCA
TCGA-AR-A1AK-01A	1.484447523233927	Tumor	BRCA
TCGA-BH-A0DV-11A	0.8594130295859476	Normal	BRCA
TCGA-E9-A1RB-11A	0.7488046909370681	Normal	BRCA
TCGA-AN-A0XS-01A	0.5613016941453693	Tumor	BRCA
TCGA-D8-A73U-01A	2.3430666520989463	Tumor	BRCA
TCGA-AC-A5XU-01A	0.4576468193924441	Tumor	BRCA
TCGA-AN-A0G0-01A	0.8824474164317309	Tumor	BRCA
TCGA-B6-A0IG-01A	1.0107798387532425	Tumor	BRCA
TCGA-AR-A1AU-01A	0.6722895525186314	Tumor	BRCA
TCGA-LD-A74U-01A	0.7912723077765852	Tumor	BRCA
TCGA-A2-A0T5-01A	0	Tumor	BRCA
TCGA-EW-A1OX-01A	0.6233986823772643	Tumor	BRCA
TCGA-LD-A66U-01A	1.5013627089597033	Tumor	BRCA
TCGA-AR-A1AY-01A	0.6591025359453948	Tumor	BRCA
TCGA-BH-A0E1-01A	0.11036324336041808	Tumor	BRCA
TCGA-A8-A08R-01A	0.9927684307689242	Tumor	BRCA
TCGA-BH-A0C0-01A	1.7154101954163619	Tumor	BRCA
TCGA-E2-A1L7-11A	0.5600301231263044	Normal	BRCA
TCGA-E2-A1L7-01A	1.7209350813597593	Tumor	BRCA
TCGA-AR-A0U0-01A	1.4317299210894452	Tumor	BRCA
TCGA-AN-A0XW-01A	0.8997170230022776	Tumor	BRCA
TCGA-A7-A4SB-01A	0.1302719545188591	Tumor	BRCA
TCGA-E9-A1R4-01A	0.6090930236240617	Tumor	BRCA
TCGA-OL-A5RY-01A	0.9731336653305708	Tumor	BRCA
TCGA-OL-A6VQ-01A	1.2291572032148703	Tumor	BRCA
TCGA-A7-A0DC-01B	0.05311133645956253	Tumor	BRCA
TCGA-A7-A0DC-01A	0.0756010848240282	Tumor	BRCA
TCGA-A7-A0DC-11A	0.6342215116851121	Normal	BRCA
TCGA-A8-A08F-01A	0.6928735074639985	Tumor	BRCA
TCGA-LL-A6FP-01A	0.11022959242318889	Tumor	BRCA
TCGA-GI-A2C8-11A	0.2695119699049987	Normal	BRCA
TCGA-GI-A2C8-01A	0.9968225744589758	Tumor	BRCA
TCGA-A8-A06T-01A	0.8965431158558993	Tumor	BRCA
TCGA-A8-A06U-01A	0.3788445144695026	Tumor	BRCA
TCGA-AO-A0JI-01A	0.27429148410210263	Tumor	BRCA
TCGA-A7-A0CD-01A	0.1467855409887005	Tumor	BRCA
TCGA-C8-A1HI-01A	0.3881344188141454	Tumor	BRCA
TCGA-A8-A07E-01A	0.3067288670597715	Tumor	BRCA
TCGA-A8-A09K-01A	0.35004456586269433	Tumor	BRCA
TCGA-D8-A1XU-01A	0.21871918170311724	Tumor	BRCA
TCGA-A8-A07I-01A	1.2345626322657912	Tumor	BRCA
TCGA-PL-A8LV-01A	0.7198405550642678	Tumor	BRCA
TCGA-BH-A28O-01A	0.18624698614531154	Tumor	BRCA
TCGA-D8-A1XV-01A	0.2878268672850812	Tumor	BRCA
TCGA-D8-A1XR-01A	0.5940707568515382	Tumor	BRCA
TCGA-D8-A27R-01A	0.969380764941608	Tumor	BRCA
TCGA-BH-A18L-01A	0.5715311984135324	Tumor	BRCA
TCGA-E9-A1R2-01A	0.4155423541986969	Tumor	BRCA
TCGA-C8-A134-01A	0.6746414290858245	Tumor	BRCA
TCGA-BH-A0HA-01A	0.8066127737535068	Tumor	BRCA
TCGA-BH-A0HA-11A	0.7929386224003692	Normal	BRCA
TCGA-AR-A24T-01A	0.34346467615452897	Tumor	BRCA
TCGA-E2-A1IG-01A	0.39154778016734165	Tumor	BRCA
TCGA-E9-A1NA-01A	1.8147144732719047	Tumor	BRCA
TCGA-D8-A1JP-01A	1.0089887832272548	Tumor	BRCA
TCGA-AR-A252-01A	1.0907179597677998	Tumor	BRCA
TCGA-D8-A1XL-01A	1.0175656430143705	Tumor	BRCA
TCGA-BH-A0EI-01A	0.3244650063315418	Tumor	BRCA
TCGA-E2-A1IO-01A	0.7173857986902569	Tumor	BRCA
TCGA-E2-A15R-01A	0.44381879691249276	Tumor	BRCA
TCGA-B6-A0IP-01A	0.2311866132278648	Tumor	BRCA
TCGA-A1-A0SN-01A	0.471759741653384	Tumor	BRCA
TCGA-IR-A3L7-01A	0.10500752476097375	Tumor	CESC
TCGA-GH-A9DA-01A	0.685805625154268	Tumor	CESC
TCGA-EK-A2RL-01A	0.11129845340254099	Tumor	CESC
TCGA-EA-A1QS-01A	0.4186757129428916	Tumor	CESC
TCGA-FU-A3WB-01A	0.1812934128854749	Tumor	CESC
TCGA-IR-A3LI-01A	0.045442970761167115	Tumor	CESC
TCGA-IR-A3LF-01A	0.484189701148267	Tumor	CESC
TCGA-C5-A1BJ-01A	0.36232961017156884	Tumor	CESC
TCGA-HM-A3JK-01A	0.20876694742141266	Tumor	CESC
TCGA-VS-A9UL-01A	0.12644429972469104	Tumor	CESC
TCGA-EA-A411-01A	0.3662522636995638	Tumor	CESC
TCGA-FU-A23K-01A	1.2405585744844843	Tumor	CESC
TCGA-C5-A2LS-01A	0.19370867338242317	Tumor	CESC
TCGA-ZJ-AAX4-01A	1.8265586560306966	Tumor	CESC
TCGA-C5-A7CK-01A	0.6403432820058663	Tumor	CESC
TCGA-VS-A9V3-01A	0.8474357493625212	Tumor	CESC
TCGA-C5-A1MN-01A	0.523762664883281	Tumor	CESC
TCGA-VS-A94X-01A	0.6196477669308752	Tumor	CESC
TCGA-EA-A3HR-01A	0.2130050385450477	Tumor	CESC
TCGA-FU-A3HY-01A	0.1141004515881803	Tumor	CESC
TCGA-VS-A94Z-01A	2.2385117432008648	Tumor	CESC
TCGA-FU-A3HZ-01A	0.8261925362366017	Tumor	CESC
TCGA-EA-A50E-01A	1.171591153231601	Tumor	CESC
TCGA-VS-A9V4-01A	1.2428768434015318	Tumor	CESC
TCGA-C5-A2M2-01A	0.6190842875430759	Tumor	CESC
TCGA-VS-A8Q8-01A	1.5222064406334364	Tumor	CESC
TCGA-EX-A69L-01A	1.3098746600367663	Tumor	CESC
TCGA-VS-A9UJ-01A	0.3894566781666655	Tumor	CESC
TCGA-DG-A2KJ-01A	0.332622013759637	Tumor	CESC
TCGA-EA-A78R-01A	0.8052924556007117	Tumor	CESC
TCGA-VS-A9UU-01A	0.4155423541986969	Tumor	CESC
TCGA-EA-A439-01A	0.6793337113136731	Tumor	CESC
TCGA-ZJ-AAXI-01A	0.31672502157874954	Tumor	CESC
TCGA-FU-A3TX-01A	0.573859221575949	Tumor	CESC
TCGA-ZJ-A8QQ-01A	0.5586594844121585	Tumor	CESC
TCGA-BI-A0VS-01A	0.49661573802968845	Tumor	CESC
TCGA-MY-A5BF-11A	0.08936255282773453	Normal	CESC
TCGA-PN-A8MA-01A	1.245739032429285	Tumor	CESC
TCGA-Q1-A73Q-01A	0.6165459032510684	Tumor	CESC
TCGA-UC-A7PG-06A	2.0692209589308392	Tumor	CESC
TCGA-MU-A5YI-01A	0.41489322256079875	Tumor	CESC
TCGA-2W-A8YY-01A	0.9396779371147943	Tumor	CESC
TCGA-DS-A0VK-01A	0.08488065359129648	Tumor	CESC
TCGA-VS-A8EG-01A	0.12644429972469104	Tumor	CESC
TCGA-JW-A5VH-01A	0.5114680392758656	Tumor	CESC
TCGA-HM-A6W2-01A	0.6694803718774264	Tumor	CESC
TCGA-HM-A6W2-06A	1.0527636572095633	Tumor	CESC
TCGA-DG-A2KM-01A	2.415947913204232	Tumor	CESC
TCGA-DG-A2KK-01A	0.6671200598065821	Tumor	CESC
TCGA-R2-A69V-01A	1.7975110886849957	Tumor	CESC
TCGA-DG-A2KL-01A	0.5208496504080752	Tumor	CESC
TCGA-EA-A3Y4-01A	1.8849885776512354	Tumor	CESC
TCGA-VS-A8EJ-01A	0.9352334249495599	Tumor	CESC
TCGA-MA-AA3Y-01A	1.813114191346289	Tumor	CESC
TCGA-C5-A8ZZ-01A	0.3692710400250943	Tumor	CESC
TCGA-WL-A834-01A	0.41196851036013304	Tumor	CESC
TCGA-EA-A5ZD-01A	0.4628899384097085	Tumor	CESC
TCGA-DS-A1OA-01A	0.46414545669118584	Tumor	CESC
TCGA-MY-A5BF-01A	0.47030257894582195	Tumor	CESC
TCGA-FU-A40J-01A	0.44890095114512774	Tumor	CESC
TCGA-VS-A9UD-01A	2.625340634916107	Tumor	CESC
TCGA-FU-A3YQ-01A	0.47923056120633617	Tumor	CESC
TCGA-VS-A9UZ-01A	0.8684497203769092	Tumor	CESC
TCGA-LP-A7HU-01A	1.5863083881095272	Tumor	CESC
TCGA-EK-A2H1-01A	2.380951043625847	Tumor	CESC
TCGA-EX-A1H5-01A	0.18345475417494217	Tumor	CESC
TCGA-DR-A0ZM-01A	0.8217102150346742	Tumor	CESC
TCGA-EA-A3HQ-01A	0.9766569111397561	Tumor	CESC
TCGA-MU-A51Y-01A	0.5057893279100704	Tumor	CESC
TCGA-C5-A1M5-01A	0.3330801940067239	Tumor	CESC
TCGA-Q1-A6DT-01A	1.0812714455458843	Tumor	CESC
TCGA-IR-A3LL-01A	1.3798427274916827	Tumor	CESC
TCGA-C5-A1BL-01A	0.684728987014086	Tumor	CESC
TCGA-VS-A8EH-01A	0.4028313024491429	Tumor	CESC
TCGA-EK-A2R9-01A	0.9060439661489325	Tumor	CESC
TCGA-EK-A2PK-01A	2.3106891175192805	Tumor	CESC
TCGA-EK-A2H0-01A	0.764770764387076	Tumor	CESC
TCGA-ZJ-AAXJ-01A	0.3703875042820894	Tumor	CESC
TCGA-FU-A3TQ-01A	0.2970152884144715	Tumor	CESC
TCGA-EK-A2IP-01A	0.376734904998522	Tumor	CESC
TCGA-Q1-A5R3-01A	0.5268700863568266	Tumor	CESC
TCGA-VS-A9UH-01A	2.737600240372269	Tumor	CESC
TCGA-HM-A4S6-01A	1.139862368015641	Tumor	CESC
TCGA-LP-A4AW-01A	0.6767187441184332	Tumor	CESC
TCGA-EA-A3HS-01A	0.5289713174983675	Tumor	CESC
TCGA-VS-A9U7-01A	2.048271066639319	Tumor	CESC
TCGA-VS-A8EI-01A	0.9104256728516662	Tumor	CESC
TCGA-EA-A410-01A	1.1605975458805546	Tumor	CESC
TCGA-JW-A852-01A	0.7641762763559282	Tumor	CESC
TCGA-VS-A950-01A	1.1342209397606338	Tumor	CESC
TCGA-LP-A4AX-01A	1.6845494691838425	Tumor	CESC
TCGA-JX-A3PZ-01A	1.535206934477905	Tumor	CESC
TCGA-EA-A43B-01A	1.0542233473371545	Tumor	CESC
TCGA-EX-A449-01A	0.35049724708413316	Tumor	CESC
TCGA-JX-A3Q8-01A	0.7331807728753013	Tumor	CESC
TCGA-4J-AA1J-01A	1.007339046008162	Tumor	CESC
TCGA-ZX-AA5X-01A	0.3562565163728182	Tumor	CESC
TCGA-JW-A5VI-01A	0.6003649149510027	Tumor	CESC
TCGA-C5-A7X3-01A	1.664937877441752	Tumor	CESC
TCGA-EK-A2RN-01A	1.2947824686980727	Tumor	CESC
TCGA-BI-A0VR-01A	1.2776277476590057	Tumor	CESC
TCGA-Q1-A73P-01A	0.32826202860941295	Tumor	CESC
TCGA-EA-A3HT-01A	1.1896031969058156	Tumor	CESC
TCGA-JW-A5VL-01A	0.7328335747409286	Tumor	CESC
TCGA-DS-A1OC-01A	1.3186928331483352	Tumor	CESC
TCGA-EK-A2PL-01A	0.5365502955359103	Tumor	CESC
TCGA-C5-A1MF-01A	0.36569253719753264	Tumor	CESC
TCGA-Q1-A6DW-01A	0.17912882877215228	Tumor	CESC
TCGA-EK-A2PG-01A	0.7312701482943665	Tumor	CESC
TCGA-EA-A5ZE-01A	0.3627784536195042	Tumor	CESC
TCGA-IR-A3LC-01A	0.4835707400915555	Tumor	CESC
TCGA-ZJ-AAXT-01A	1.892274439785344	Tumor	CESC
TCGA-ZJ-AAXN-01A	1.4060467999709656	Tumor	CESC
TCGA-DS-A3LQ-01A	0.7253485330042124	Tumor	CESC
TCGA-C5-A7UC-01A	0.39736488547837867	Tumor	CESC
TCGA-VS-A94Y-01A	1.4431292101530981	Tumor	CESC
TCGA-EK-A2PM-01A	0.21983452388537061	Tumor	CESC
TCGA-UC-A7PD-01A	0.4230940541499022	Tumor	CESC
TCGA-C5-A902-01A	1.210451209469975	Tumor	CESC
TCGA-C5-A3HL-01A	0.19194159262147997	Tumor	CESC
TCGA-C5-A8XH-01A	1.2957230245399685	Tumor	CESC
TCGA-VS-A8QA-01A	0.3377681709216305	Tumor	CESC
TCGA-C5-A0TN-01A	0.6188964121630878	Tumor	CESC
TCGA-JW-AAVH-01A	0.18396283484259518	Tumor	CESC
TCGA-LP-A5U2-01A	0.587268968104325	Tumor	CESC
TCGA-EX-A1H6-01B	0.19748800240598138	Tumor	CESC
TCGA-MU-A8JM-01A	0.9593250392391321	Tumor	CESC
TCGA-DS-A1OB-01A	0.3215818065212827	Tumor	CESC
TCGA-C5-A1MJ-01A	1.4642500339114042	Tumor	CESC
TCGA-VS-A9UQ-01A	0.29278174922784594	Tumor	CESC
TCGA-VS-A8EB-01A	0.5913921895981145	Tumor	CESC
TCGA-VS-A8QM-01A	0.5635486548799542	Tumor	CESC
TCGA-C5-A1MH-01A	1.9889572962979143	Tumor	CESC
TCGA-C5-A1BM-01A	1.4839834103005731	Tumor	CESC
TCGA-EA-A97N-01A	0.14130198762525845	Tumor	CESC
TCGA-ZJ-AAXB-01A	0.8764088938688497	Tumor	CESC
TCGA-C5-A8XK-01A	0.3529844580206443	Tumor	CESC
TCGA-C5-A1M9-01A	0.9524826744304756	Tumor	CESC
TCGA-EA-A4BA-01A	0.09288396567848443	Tumor	CESC
TCGA-EA-A3QE-01A	1.309234406442663	Tumor	CESC
TCGA-ZJ-AB0I-01A	1.3558620063292939	Tumor	CESC
TCGA-EK-A2RA-01A	0.880646347674437	Tumor	CESC
TCGA-VS-A9U6-01A	1.0833155023356682	Tumor	CESC
TCGA-ZJ-AAXD-01A	0.3499313733601147	Tumor	CESC
TCGA-FU-A3EO-01A	0.46821836153494933	Tumor	CESC
TCGA-FU-A23L-01A	0.7211538870083001	Tumor	CESC
TCGA-MA-AA41-01A	0.6269530417706652	Tumor	CESC
TCGA-C5-A1M6-01A	0.42696244775855247	Tumor	CESC
TCGA-C5-A2M1-01A	0.9249359882668029	Tumor	CESC
TCGA-VS-A9U5-01A	0.8625902483801616	Tumor	CESC
TCGA-C5-A1MI-01A	0.3101074090960578	Tumor	CESC
TCGA-C5-A7X5-01A	0.8316340698495424	Tumor	CESC
TCGA-EK-A2RC-01A	0.5380414533336636	Tumor	CESC
TCGA-EK-A2RK-01A	0.3816156248464539	Tumor	CESC
TCGA-C5-A2LX-01A	1.940843295689463	Tumor	CESC
TCGA-VS-A8EC-01A	0.10420244938244294	Tumor	CESC
TCGA-C5-A2LZ-01A	0.5930190555922146	Tumor	CESC
TCGA-VS-A9UV-01A	0.2822618665876496	Tumor	CESC
TCGA-EK-A2RM-01A	1.564134243458237	Tumor	CESC
TCGA-ZJ-AAX8-01A	1.259543673148691	Tumor	CESC
TCGA-VS-A957-01A	0.6027419132823909	Tumor	CESC
TCGA-VS-A8QC-01A	0.7494055456407539	Tumor	CESC
TCGA-EK-A3GM-01A	0.20751807698254554	Tumor	CESC
TCGA-FU-A2QG-01A	0.845510123083573	Tumor	CESC
TCGA-C5-A7CH-01A	1.6537020913934612	Tumor	CESC
TCGA-Q1-A73R-01A	0.40424918466733795	Tumor	CESC
TCGA-DS-A7WH-01A	0.2645964794908822	Tumor	CESC
TCGA-ZJ-A8QR-01A	0.657091173712153	Tumor	CESC
TCGA-DS-A1O9-01A	1.9758869360059403	Tumor	CESC
TCGA-EK-A2PI-01A	0.23670690199535252	Tumor	CESC
TCGA-DS-A7WI-01A	0.8858866867281993	Tumor	CESC
TCGA-VS-A9UB-01A	2.498735940056075	Tumor	CESC
TCGA-VS-A8QH-01A	0.24427819857814406	Tumor	CESC
TCGA-UC-A7PI-01A	0.16787170802916096	Tumor	CESC
TCGA-MY-A5BD-01A	0.15458320905306852	Tumor	CESC
TCGA-EK-A2R8-01A	0.6789733078541699	Tumor	CESC
TCGA-EK-A2RO-01A	0.9890663256865185	Tumor	CESC
TCGA-DS-A7WF-01A	0.518434423771075	Tumor	CESC
TCGA-EK-A3GK-01A	0.5908175633129465	Tumor	CESC
TCGA-Q1-A73O-01A	0.9934932210584156	Tumor	CESC
TCGA-EK-A2GZ-01A	1.5542450195500979	Tumor	CESC
TCGA-C5-A7CM-01A	0.4365882936601177	Tumor	CESC
TCGA-C5-A7UH-01A	1.2184712107432616	Tumor	CESC
TCGA-VS-A9UI-01A	1.2346239413638558	Tumor	CESC
TCGA-FU-A5XV-01A	0.2597846846829784	Tumor	CESC
TCGA-C5-A1BN-01B	0.22798745873459308	Tumor	CESC
TCGA-EA-A3QD-01A	1.4759668369002334	Tumor	CESC
TCGA-C5-A1BI-01B	0.8923521649175387	Tumor	CESC
TCGA-C5-A8XI-01A	0.3353689151036729	Tumor	CESC
TCGA-FU-A57G-01A	0.7171225411777311	Tumor	CESC
TCGA-EK-A2IR-01A	0.09423606984576555	Tumor	CESC
TCGA-C5-A1ME-01A	0.1460034511389246	Tumor	CESC
TCGA-VS-A958-01A	1.7617533285617777	Tumor	CESC
TCGA-EA-A6QX-01A	0.7704485048492342	Tumor	CESC
TCGA-MA-AA3X-01A	1.7163324802879873	Tumor	CESC
TCGA-VS-A954-01A	0.9851360673680097	Tumor	CESC
TCGA-VS-A952-01A	0.21958674457331648	Tumor	CESC
TCGA-EA-A1QT-01A	0.4390379628427104	Tumor	CESC
TCGA-VS-A9UY-01A	1.8032270364349277	Tumor	CESC
TCGA-VS-A9V0-01A	0.2803624899737779	Tumor	CESC
TCGA-VS-A9V1-01A	0.6452405126452653	Tumor	CESC
TCGA-EA-A3HU-01A	1.592301546729318	Tumor	CESC
TCGA-VS-A9UR-01A	0.3201958212661251	Tumor	CESC
TCGA-VS-A9UT-01A	2.8910108191382364	Tumor	CESC
TCGA-EK-A2RE-01A	0.47809168673836844	Tumor	CESC
TCGA-IR-A3LK-01A	1.4125105712498047	Tumor	CESC
TCGA-FU-A3EO-11A	0.2566483898806774	Normal	CESC
TCGA-JX-A5QV-01A	0.48109223690635056	Tumor	CESC
TCGA-C5-A7CL-01A	1.458539495018119	Tumor	CESC
TCGA-C5-A905-01A	0.3642362311739968	Tumor	CESC
TCGA-MA-AA3Z-01A	1.036186802847846	Tumor	CESC
TCGA-DS-A5RQ-01A	0.5527705244390646	Tumor	CESC
TCGA-C5-A3HE-01A	1.3007094716500966	Tumor	CESC
TCGA-C5-A8YT-01A	0.5202462227070274	Tumor	CESC
TCGA-EA-A44S-01A	0.7045178854164386	Tumor	CESC
TCGA-VS-A9UO-01A	0.1048733767260183	Tumor	CESC
TCGA-DG-A2KH-01A	0.14051691865564683	Tumor	CESC
TCGA-DR-A0ZL-01A	0.061983516108957325	Tumor	CESC
TCGA-C5-A7X8-01A	0.42524444214810075	Tumor	CESC
TCGA-VS-A8Q9-01A	0.4539652653964085	Tumor	CESC
TCGA-UC-A7PG-01A	0.45122430212668996	Tumor	CESC
TCGA-DS-A0VN-01A	2.5445842992004355	Tumor	CESC
TCGA-XS-A8TJ-01A	0.441377238922713	Tumor	CESC
TCGA-VS-A9UM-01A	1.3022313020031184	Tumor	CESC
TCGA-C5-A7CG-01A	1.2453739626181626	Tumor	CESC
TCGA-EK-A2RB-01A	0.4028313024491429	Tumor	CESC
TCGA-C5-A1BK-01B	1.6530600171045644	Tumor	CESC
TCGA-C5-A1MQ-01A	2.2624030886426976	Tumor	CESC
TCGA-EA-A5ZF-01A	0.658828424343654	Tumor	CESC
TCGA-C5-A1ML-01A	0.4035949506416654	Tumor	CESC
TCGA-C5-A2LV-01A	0.6879564940444818	Tumor	CESC
TCGA-C5-A1M8-01A	0.48057534569631816	Tumor	CESC
TCGA-VS-A9V2-01A	0.845510123083573	Tumor	CESC
TCGA-VS-AA62-01A	1.8069426645777624	Tumor	CESC
TCGA-FU-A770-01A	1.6319889571754054	Tumor	CESC
TCGA-JW-A5VG-01A	1.2759605802780638	Tumor	CESC
TCGA-UC-A7PF-01A	0.7293569900333181	Tumor	CESC
TCGA-EX-A8YF-01A	0.49876146567185237	Tumor	CESC
TCGA-VS-A8QF-01A	1.2870585174223281	Tumor	CESC
TCGA-VS-A94W-01A	1.5135412769287615	Tumor	CESC
TCGA-BI-A20A-01A	0.4835707400915555	Tumor	CESC
TCGA-IR-A3LA-01A	0.5698799061480765	Tumor	CESC
TCGA-ZJ-AAXU-01A	1.5082765149806092	Tumor	CESC
TCGA-MA-AA42-01A	2.91521492900226	Tumor	CESC
TCGA-DS-A1OD-01A	1.4794375327354035	Tumor	CESC
TCGA-VS-A953-01A	2.152864846308943	Tumor	CESC
TCGA-LP-A4AU-01A	1.0179931504377544	Tumor	CESC
TCGA-EA-A5FO-01A	0.023468280503905366	Tumor	CESC
TCGA-C5-A2LY-01A	1.7697717392494479	Tumor	CESC
TCGA-MA-AA43-01A	1.765449879452697	Tumor	CESC
TCGA-C5-A1BQ-01C	1.3366832874962016	Tumor	CESC
TCGA-DS-A0VL-01A	0.8021518487489913	Tumor	CESC
TCGA-VS-A8EL-01A	2.031924463798764	Tumor	CESC
TCGA-JW-A5VJ-01A	0.3971457973927809	Tumor	CESC
TCGA-C5-A8XJ-01A	1.2553798740513156	Tumor	CESC
TCGA-Q1-A5R2-01A	0.9315317835941236	Tumor	CESC
TCGA-EX-A3L1-01A	1.9315317835941237	Tumor	CESC
TCGA-C5-A2LT-01A	0.8017381015664573	Tumor	CESC
TCGA-EK-A3GN-01A	0.1853591347580021	Tumor	CESC
TCGA-MA-AA3W-01A	1.4589593866180968	Tumor	CESC
TCGA-C5-A8YQ-01A	0.15872479629747943	Tumor	CESC
TCGA-EK-A3GJ-01A	1.4394103742133122	Tumor	CESC
TCGA-HM-A3JJ-01A	0.630871383012576	Tumor	CESC
TCGA-IR-A3LB-01A	0.5213523140976623	Tumor	CESC
TCGA-VS-A959-01A	0.9662827939307775	Tumor	CESC
TCGA-VS-A9UP-01A	0.10634831950514671	Tumor	CESC
[truncated: 9,237 more rows]

## Sheet: K-BRCA
Mixture	CD8T cells	CD4T cells	regulatory T cells	gamma delta T cells	Macrophages M0	Macrophages M1	Macrophages M2	Dendritic cells	P-value	Correlation	RMSE
TCGA-E9-A1NI-01A	0.0141326	0.153791	0.00351872	0	0.179283	0.0645636	0.276921	0.106236	0	0.330072	0.949322
TCGA-A1-A0SP-01A	0.0765139	0.170093	0.00783111	0	0.0881952	0.0622959	0.113447	0.154554	0	0.504131	0.872476
TCGA-A8-A06X-01A	0.122038	0.164138	0	0	0.1515	0.133521	0.229939	0	0	0.426061	0.904581
TCGA-E2-A14T-01A	0.09117	0.110893	0	0	0.231747	0.0577557	0.107702	0.0974919	0	0.40016	0.915851
TCGA-AC-A8OS-01A	0.204716	0.191628	0	0.0185537	0.0602034	0.0681859	0.119322	0.0137988	0	0.441961	0.896848
TCGA-A8-A09K-01A	0.194548	0.193315	0.00947886	0.000843625	0.034835	0.0719379	0.132408	0.0262802	0	0.487199	0.876346
TCGA-OL-A5RY-01A	0.147429	0.178429	0	0.00928897	0.00168631	0.0663438	0.156499	0.122827	0	0.638998	0.806485
TCGA-BH-A0DG-01A	0.0993524	0.187175	0	0	0.0947153	0.0918837	0.186353	0.0197278	0	0.500452	0.870731
TCGA-B6-A0I9-01A	0.0983582	0.174856	0.0204771	0	0.127212	0.0874371	0.140059	0.0644873	0	0.403504	0.914182
TCGA-A2-A0CP-01A	0.145768	0.161961	0	0	0.0175229	0.0628758	0.146429	0.0242012	0	0.355668	0.934858
TCGA-A8-A07S-01A	0.0425582	0.196584	0.0209101	0	0.0897395	0.059549	0.257032	0.0195201	0	0.268177	0.971872
TCGA-AO-A12H-01A	0.0807577	0.126847	0	0	0.03398	0.0466847	0.469832	0	0	0.278257	0.972503
TCGA-AR-A1AU-01A	0.0556325	0.214301	0	0.00987138	0.13841	0.0574534	0.166105	0.0284657	0	0.293013	0.960772
TCGA-D8-A1X9-01A	0.12604	0.24044	0	0	0.0927128	0.0749009	0.189086	0.0539697	0	0.369119	0.930212
TCGA-A8-A07R-01A	0.0444849	0.177182	0.00512955	0	0.150349	0.0949097	0.19381	0.0406649	0	0.258201	0.980257
TCGA-AO-A12C-01A	0.0340353	0.13725	0.0228174	0	0.134997	0.0542527	0.164954	0.00542343	0	0.361319	0.935504
TCGA-V7-A7HQ-01A	0.146055	0.0708776	0.00206183	0.0224508	0.0813559	0.0642526	0.329605	0.0281962	0	0.334669	0.944397
TCGA-A2-A1FZ-01A	0.0677285	0.24392	0	0	0.0852039	0.0879539	0.155144	0.122019	0	0.373534	0.927205
TCGA-AR-A251-01A	0.0830559	0.288978	0	0.000544721	0.0801694	0.0789988	0.14777	0.112983	0	0.341771	0.94391
TCGA-EW-A1PF-01A	0.0716201	0.183562	0	0	0.094585	0.0915607	0.160369	0.0364329	0	0.455104	0.891218
TCGA-BH-A18T-01A	0.128344	0.167935	0.0116236	0	0.153337	0.0827159	0.136607	0.0197195	0	0.347146	0.939659
TCGA-AR-A24S-01A	0.0318808	0.233606	0.0135895	0.00303226	0.11358	0.0722144	0.151671	0.126892	0	0.538751	0.855724
TCGA-AN-A041-01A	0.0372897	0.219288	0.0379424	0	0.134659	0.0758086	0.143695	0.0368872	0	0.321163	0.948862
TCGA-E2-A1LL-01A	0.0439466	0.140483	0.0114955	0	0.0835592	0.0811054	0.191627	0.151958	0	0.284333	0.963278
TCGA-E2-A1IJ-01A	0.112218	0.189075	0.0358048	0.0014065	0.00808614	0.0690747	0.115843	0.0741938	0	0.469762	0.884476
TCGA-AR-A24O-01A	0.115422	0.240208	0	0.00652367	0.00987813	0.0772214	0.120867	0.0776753	0	0.400225	0.915679
TCGA-XX-A899-01A	0.0645298	0.249383	0	0.00449848	0.0767829	0.0582527	0.120692	0.0438455	0	0.56969	0.838764
TCGA-D8-A1XK-01A	0.111702	0.211849	0	0	0.147544	0.0745484	0.137084	0.0701342	0	0.476581	0.881023
TCGA-AC-A5XS-01A	0.121771	0.153995	0.0452251	0.0113193	0	0.083188	0.242516	0.00755401	0	0.502329	0.869005
TCGA-BH-A18L-01A	0.118758	0.210687	0	0	0.0763072	0.0967317	0.21084	0.00403336	0	0.216245	0.994434
TCGA-OL-A66J-01A	0.140897	0.147847	0	0.00597816	0.12768	0.0644862	0.157329	0.148734	0	0.341622	0.941114
TCGA-PE-A5DD-01A	0.211175	0.231451	0.012764	0.0110111	0.0937781	0.0889032	0.0557225	0.00116563	0	0.415007	0.909376
TCGA-AN-A04D-01A	0.123612	0.0345427	0	0	0.0947832	0.0706549	0.278145	0.0891727	0	0.167581	1.01362
TCGA-4H-AAAK-01A	0.0739872	0.197833	0.0068756	0.00319888	0.0394665	0.056089	0.156383	0.0295272	0	0.369571	0.928584
TCGA-E9-A5FL-01A	0.065365	0.225961	0.027783	0	0.0761891	0.0350049	0.329084	0.14099	0	0.373471	0.928623
TCGA-E9-A24A-01A	0.070287	0.189129	0	0	0.0964346	0.10632	0.418334	0.0118167	0	0.412617	0.911486
TCGA-BH-A1FM-01A	0	0.171703	0.00434811	0.0076569	0.122269	0.0526821	0.282748	0.141351	0	0.356205	0.936378
TCGA-A8-A07C-01A	0.0957959	0.279534	0.0123306	0.0378048	0.126606	0.0661033	0.171385	0.0379375	0	0.480676	0.879022
TCGA-AR-A24Q-01A	0.0945578	0.230775	0	0	0.128237	0.0729424	0.0984141	0.0525673	0	0.534741	0.855729
TCGA-AR-A2LE-01A	0.124444	0.268096	0	0.00839772	0.0320193	0.0880181	0.148652	0.141046	0	0.278371	0.96816
TCGA-AR-A0U4-01A	0.0687853	0.286553	0.0060378	0	0.105936	0.119001	0.138029	0.130087	0	0.558848	0.839875
TCGA-GM-A2DN-01A	0.136831	0.222481	0.0219322	0.00655628	0.0702929	0.0900335	0.086619	0.107794	0	0.551517	0.845654
TCGA-A7-A13D-01A	0	0.0723077	0	0	0.502801	0.0610158	0.011877	0.0806495	0	0.290377	0.991054
TCGA-D8-A1JG-01B	0.0696126	0.170942	0.00430424	0	0.074127	0.108038	0.15475	0.0854095	0	0.514012	0.862993
TCGA-E2-A570-01A	0.102148	0.242582	0.00842629	0	0.0485295	0.0566615	0.16625	0.0270301	0	0.200314	0.999335
TCGA-A2-A04Q-01A	0.136891	0.18706	0.000363688	0	0.0622076	0.078648	0.109505	0.0902149	0	0.64005	0.803843
TCGA-A7-A6VV-01A	0.0560574	0.14452	0.0562728	0	0.133279	0.103844	0.174199	0.0593773	0	0.495879	0.872041
TCGA-E2-A1IG-01A	0.0314155	0.25868	0.00285906	0	0.112955	0.0887628	0.168053	0.0672207	0	0.255407	0.977042
TCGA-E9-A1N6-01A	0.0600579	0.233291	0.00283541	0	0.142464	0.0600858	0.207612	0.0387083	0	0.371231	0.928889
TCGA-E9-A1NC-01A	0.1905	0.183462	0.0276271	0	0.0521608	0.0992022	0.136362	0.0430841	0	0.549118	0.843252
TCGA-A7-A3IZ-01A	0.0218469	0.235677	0.0128864	0	0.0898562	0.0210528	0.266163	0.00236542	0	0.290777	0.966072
TCGA-AN-A0AK-01A	0.130585	0.206295	0.0123383	0	0.101798	0.0841308	0.185196	0.0216525	0	0.398899	0.916201
TCGA-D8-A1JM-01A	0.201287	0.199875	0.0187898	0	0.0985393	0.0815763	0.0787699	0.0283084	0	0.326472	0.956251
TCGA-OL-A5S0-01A	0.115725	0.16565	0.00487272	0	0.0724269	0.103108	0.158817	0.0831297	0	0.510916	0.865738
TCGA-A8-A06Z-01A	0.0253244	0.157572	0.0320194	0	0.179571	0.0609484	0.297752	0.0714775	0	0.282654	0.971131
TCGA-AQ-A54O-01A	0.240169	0	0.00171958	0.0197907	0.219106	0.0598969	0.0788276	0.0384116	0	0.364813	0.931899
TCGA-E2-A15S-01A	0.144308	0.094683	0.0493303	0	0.129634	0.0511396	0.13698	0.141794	0	0.164134	1.01165
TCGA-EW-A423-01A	0.233092	0.0574567	0	0.0166271	0.108419	0.114626	0.254877	0.00752699	0	0.383767	0.923568
TCGA-C8-A273-01A	0.120041	0.176743	0.0198176	0	0.0933125	0.0559053	0.157561	0.0753362	0	0.302102	0.957174
TCGA-OL-A5RV-01A	0.113011	0.112701	0.0134895	0	0.0199247	0.0476475	0.115373	0.110935	0	0.323873	0.949544
TCGA-AC-A2FM-01A	0.126795	0.298488	0.0214114	0	0.0185151	0.0850029	0.186975	0.0218116	0	0.18631	1.01122
TCGA-AO-A0JM-01A	0.0753279	0.136382	0	0.0231999	0.207921	0.0928073	0.11569	0.0249285	0	0.444289	0.895407
TCGA-BH-A0DP-01A	0.0872721	0.189511	0.00482535	0	0.096226	0.0646779	0.142473	0.0234564	0	0.404935	0.913628
TCGA-A2-A25E-01A	0.0266363	0.223835	0	0.0296228	0.10333	0.0929037	0.178551	0.0544753	0	0.340076	0.941822
TCGA-B6-A2IU-01A	0.131285	0.150168	0	0.0148137	0.00268524	0.101839	0.190051	0.0631028	0	0.234116	0.985703
TCGA-BH-A18P-01A	0.0506613	0.276341	0	0	0.0913154	0.105805	0.153765	0.0521328	0	0.355553	0.93604
TCGA-E9-A22B-01A	0.134084	0.187137	0	0.0131545	0.0821641	0.0899835	0.144555	0.0810706	0	0.333252	0.944514
TCGA-A2-A0SW-01A	0.179725	0.187701	0.0415318	0.008689	0.0650511	0.0790801	0.121366	0.0263454	0	0.564759	0.836495
TCGA-E2-A107-01A	0.144829	0.245423	0.0148146	0	0.0999295	0.0884948	0.119435	0.0456665	0	0.29828	0.961602
TCGA-E2-A1B6-01A	0.128687	0.249968	0.0604183	0.0119088	0.0520339	0.08969	0.085074	0.0531288	0	0.664878	0.779526
TCGA-D8-A1XW-01A	0.0624608	0.1806	0.028286	0	0.0459241	0.0958136	0.273512	0.0198188	0	0.418683	0.907611
TCGA-A7-A0DC-01A	0	0.267467	0	0	0.26034	2.71E-05	0.264035	0.000651395	0.21	0.0942021	1.05793
TCGA-EW-A6SD-01A	0.068381	0.196886	0.0196886	0	0.0781776	0.097169	0.110463	0.0692746	0	0.501194	0.870571
TCGA-AO-A0J3-01A	0.155549	0.150185	0.0232027	0	0.0256203	0.0788916	0.239939	0.0026135	0	0.245944	0.983983
TCGA-AN-A03X-01A	0.0784145	0.192012	0	0	0	0.0591309	0.211907	0.0511131	0	0.316998	0.950404
TCGA-A8-A099-01A	0.0132773	0.277534	0	0.0192698	0.0306637	0.109295	0.213718	0.0988095	0	0.268624	0.970581
TCGA-E2-A14Z-01A	0.102534	0.253417	0	0	0.0571817	0.0882293	0.124151	0.0533558	0	0.544108	0.850654
TCGA-AR-A5QP-01A	0.0623759	0.224774	0	0.025583	0.0809945	0.0653103	0.201169	0.0154723	0	0.431186	0.901555
TCGA-AC-A62X-01A	0.0369496	0.106181	0	0	0.199509	0.0534251	0.0871407	0.223339	0	0.22876	0.996558
TCGA-BH-A42V-01A	0.159488	0.152614	0.0138427	0	0.0251432	0.0580203	0.117236	0.0890175	0	0.448672	0.894034
TCGA-B6-A0RS-01A	0.137168	0.0897289	0	0	0.0719285	0.104456	0.166524	0.0497349	0	0.47028	0.883335
TCGA-D8-A1JL-01A	0.0276513	0.292302	0	0.0369962	0.113549	0.113867	0.153945	0.0662428	0	0.550282	0.845273
TCGA-BH-A0DZ-01A	0.0495452	0.286921	0	0.029582	0.075499	0.120581	0.190232	0.029426	0	0.428924	0.902497
TCGA-A8-A06Y-01A	0.0288839	0.0635729	0.0105448	0	0.0638776	0.0461425	0.204227	0.0984529	0	0.162317	1.02041
TCGA-B6-A1KC-01B	0.0515977	0.187654	0	0	0.104482	0.053536	0.364042	0.00042231	0	0.323317	0.95176
TCGA-C8-A135-01A	0.17838	0.186251	0.0320786	0.00513522	0.0175568	0.0666352	0.129121	0.0357859	0	0.401819	0.915052
TCGA-5L-AAT1-01A	0.235552	0.112888	0.0530189	0	0.010734	0.0967232	0.147974	0.0612453	0	0.548502	0.844756
TCGA-AR-A24R-01A	0.111594	0.204633	0	0	0.0558239	0.14733	0.15382	0.0849401	0	0.455203	0.890498
TCGA-S3-AA0Z-01A	0.123077	0.136714	0.0235777	0	0.0915139	0.100926	0.0918088	0.0439356	0	0.41142	0.910584
TCGA-D8-A1J8-01A	0.0692437	0.236581	0	0.0265909	0.0516694	0.123961	0.141804	0.0566356	0	0.473145	0.880205
TCGA-A2-A0ER-01A	0.090638	0.21718	0	0.000233545	0.0228247	0.0548232	0.124464	0.105321	0	0.294319	0.958689
TCGA-E9-A1ND-01A	0.0803355	0.208381	0.0217568	0.0382036	0.0580876	0.122516	0.210331	0.0396187	0	0.52964	0.851354
TCGA-A2-A1G1-01A	0.115318	0.245897	0.000264765	0	0.0561169	0.080575	0.158924	0.0702651	0	0.482352	0.879115
TCGA-A2-A0SU-01A	0.184846	0.181283	0.0347013	0	0.0580645	0.0758629	0.125795	0.115807	0	0.397523	0.91706
TCGA-E2-A1LB-01A	0.0473859	0.165963	0.0604648	0	0.0469058	0.0414472	0.231726	0.025931	0	0.301782	0.957063
TCGA-E9-A1RD-01A	0.068648	0.180585	0	0	0	0.0647737	0.251811	0.0848922	0	0.240349	0.980007
TCGA-OL-A6VQ-01A	0.0842295	0.261995	0	0.00444364	0	0.0678439	0.0908196	0.153903	0	0.392979	0.918747
TCGA-AQ-A04J-01A	0.125793	0.205402	0.0420191	0.0376594	0.0550595	0.0644867	0.0875204	0.108994	0	0.589722	0.826758
TCGA-AQ-A1H3-01A	0.103921	0.271694	0	0.0159946	0.0261689	0.0868176	0.110429	0.152253	0	0.410309	0.911176
TCGA-A2-A259-01A	0.0290268	0.265717	0.0209701	0	0.0329183	0.0702134	0.0847117	0.132627	0	0.482175	0.883052
TCGA-WT-AB44-01A	0.108171	0.126817	0.0136232	0	0.131056	0.053242	0.131748	0.0927014	0	0.302252	0.95667
TCGA-B6-A0IN-01A	0.105123	0.157283	0.0401003	0	0.0441769	0.065149	0.138554	0.158924	0	0.536115	0.856589
TCGA-E9-A1R3-01A	0.0324733	0.224182	0.0128009	0	0.0525402	0.0790626	0.176175	0.194128	0	0.434139	0.901198
TCGA-A8-A086-01A	0.0580728	0.183024	0.0229564	0	0.0745074	0.0676812	0.273895	0.00983901	0	0.283346	0.9649
TCGA-AC-A3BB-01A	0.170458	0.165823	0.0209	0	0.00351803	0.0695554	0.126187	0.10545	0	0.559518	0.840856
TCGA-AC-A2QI-01A	0.210373	0.103931	0.0178567	0	0.0819654	0.104007	0.178236	0	0	0.427273	0.903257
TCGA-BH-A1F5-01A	0.0192568	0.273177	0	0.00239356	0	0.0529794	0.174715	0.103689	0	0.253982	0.975703
TCGA-AC-A3HN-01A	0.133659	0.105706	0	0	0.135114	0.0676756	0.118436	0.0257731	0	0.491033	0.87574
TCGA-BH-A1FG-01A	0.0629254	0.212344	0.0336261	0	0.037171	0.123276	0.172831	0.0402325	0	0.301527	0.959908
TCGA-BH-A0DV-01A	0.125977	0.160489	0	0.00208804	0.0253712	0.0316259	0.211207	0.0547531	0	0.387817	0.921025
TCGA-UL-AAZ6-01A	0.058159	0.144804	0.0355052	0	0.163345	0.0653547	0.261541	0.00905253	0	0.296628	0.961942
TCGA-AR-A255-01A	0.0866534	0.260819	0.00213201	0	0.0893041	0.0881845	0.160847	0.0712876	0	0.457901	0.890089
TCGA-LD-A7W6-01A	0.127294	0.159009	0	0.0185141	0	0.0807804	0.154817	0.0122394	0	0.389337	0.921205
TCGA-AR-A24Z-01A	0.0292647	0.213631	0	0.0476368	0.183542	0.0722319	0.231186	0.0028045	0	0.269234	0.972737
TCGA-A1-A0SO-01A	0.123168	0.183831	0	0	0.0766716	0.0924363	0.0888003	0.149171	0	0.302035	0.959225
TCGA-A2-A3XS-01A	0.0234883	0.203508	0	0.068604	0.0592906	0.120659	0.2274	0.0208947	0	0.455031	0.889875
TCGA-D8-A1X6-01A	0.0244457	0.231939	0	0.0202831	0.0214022	0.0534202	0.332772	0.0212611	0	0.354927	0.935909
TCGA-BH-A0HF-01A	0.109806	0.194362	0	0.00184662	0.0923591	0.0666137	0.10612	0.14998	0	0.471756	0.886609
TCGA-A7-A3J0-01A	0.147568	0.172958	0.00134506	0	0.0896276	0.139435	0.14418	0.0132752	0	0.370229	0.931906
TCGA-AC-A23C-01A	0.104607	0.271257	0.000566809	0.0091879	0.0443951	0.0973551	0.178805	0.0436826	0	0.417083	0.90805
TCGA-LL-A442-01A	0	0.121385	0	0	0	0.044463	0.341167	0.0354635	0	0.269468	0.978242
TCGA-S3-A6ZH-01A	0.118343	0.104826	0.0256021	0	0.017923	0.0902159	0.0733008	0.137007	0	0.363654	0.931196
TCGA-AC-A8OR-01A	0.0569368	0.0828683	0.00455374	0	0.205437	0.0116331	0.390594	0.0114756	0	0.301222	0.967516
TCGA-AR-A1AX-01A	0.0881726	0.165581	0.0252925	0.00645363	0.0402342	0.0875091	0.0877957	0.0186998	0	0.593664	0.824598
TCGA-D8-A1XO-01A	0.109039	0.233829	0	0	0	0.0357901	0.141102	0.119848	0	0.30173	0.956865
TCGA-E9-A1R2-01A	0.147936	0.0879368	0.0159713	0	0.0636979	0.111297	0.108532	0.00762432	0	0.369688	0.930457
TCGA-D8-A27M-01A	0.0626127	0.275812	0	0	0.0259112	0.110864	0.130744	0.0783398	0	0.548186	0.846631
TCGA-AN-A0FY-01A	0.0916404	0.181863	0.020634	0	0.0780947	0.0888572	0.187433	0.0686356	0	0.294873	0.961144
TCGA-BH-A0DX-01A	0.0736574	0.138185	0.00527879	0.0242561	0.20207	0.0536154	0.166167	0.108061	0	0.529406	0.855919
TCGA-EW-A1IY-01A	0.0719102	0.337962	0	0.0683835	0.0191694	0.103821	0.069499	0.105169	0	0.526198	0.856051
TCGA-A2-A04N-01A	0.115473	0.19816	0.00355317	0	0.0717126	0.0695941	0.176416	0.0293217	0	0.346171	0.938787
TCGA-A2-A0YF-01A	0.0467149	0.187728	0.00456441	0.0143112	0.0652485	0.0696	0.242085	0.121955	0	0.394891	0.918066
TCGA-PE-A5DE-01A	0.217051	0.110725	0.0187897	0.00494779	0.0434717	0.0973938	0.0934911	0.0402065	0	0.613831	0.805382
TCGA-EW-A1J5-01A	0.0683783	0.132029	0.0112334	0.053785	0.0577998	0.106194	0.163522	0.0444762	0	0.526755	0.858614
TCGA-AO-A0JE-01A	0.110323	0.112151	0.0333569	0.0150092	0.0447124	0.105069	0.116573	0.0740418	0	0.49822	0.870097
TCGA-BH-A1FN-01A	0.0331612	0.219532	0	0	0.182133	0.0768162	0.159928	0.0319846	0	0.319484	0.952099
TCGA-BH-A18V-01A	0.0832851	0.219665	0	0	0.114797	0.11957	0.165445	0.120319	0	0.512211	0.861054
TCGA-BH-A0BF-01A	0.139675	0.237753	0.0114743	0	0.023552	0.0802661	0.126647	0.0424542	0	0.579676	0.833275
TCGA-B6-A409-01A	0.116704	0.1547	0	0.0188299	0.119755	0.116857	0.135861	0.00382176	0	0.361937	0.932924
TCGA-A2-A0CL-01A	0.145194	0.186319	0.00468662	0	0.0463812	0.086033	0.120531	0.0459048	0	0.64525	0.792695
TCGA-A2-A0CO-01A	0.133696	0.21397	0.0347638	0.0245301	0.0247961	0.0811538	0.122848	0.0604654	0	0.536904	0.848609
TCGA-AC-A3QP-01A	0.172377	0.0646695	0	0	0	0.0556611	0.163535	0.0452257	0	0.398359	0.916438
TCGA-AC-A2QJ-01A	0.137395	0.0468018	0.0260082	0.00256443	0.170082	0.0391777	0.277192	0.0657779	0	0.564993	0.837558
TCGA-B6-A0RM-01A	0.0884691	0.204595	0.0120422	0	0.000781407	0.0665914	0.142509	0.0912772	0	0.246334	0.982245
TCGA-D8-A1JS-01A	0.112502	0.131587	0.0140711	0	0.0538923	0.0559979	0.301311	0.0412064	0	0.174479	1.01112
TCGA-A7-A26J-01A	0.0136704	0.28586	0	0	0.0795438	0.0786304	0.198267	0.0293632	0	0.32941	0.945439
TCGA-A7-A13H-01A	0.0745964	0.229947	0.00848179	0.0234953	0.129104	0.0847346	0.136028	0.0393648	0	0.546132	0.850442
TCGA-AO-A126-01A	0.132101	0.263805	0.0287216	0.0140445	0	0.0780161	0.203176	0.0123891	0	0.335387	0.945936
TCGA-BH-A6R8-01A	0.120351	0.135911	0.045826	0	0.0851955	0.0684047	0.185169	0.0338548	0	0.408096	0.912299
TCGA-A7-A0DB-01C	0	0.274199	0	0	0	0.0159093	0.47257	0.0224761	0.03	0.137247	1.03314
TCGA-AC-A3TM-01A	0.307536	0.0789206	0.00396823	0.0186217	0.0986322	0.027983	0.177563	0.0291918	0	0.402127	0.915025
TCGA-AR-A0TQ-01A	0.160953	0.196954	0	0.00523752	0.0936458	0.0834568	0.155959	0.00806012	0	0.54878	0.841959
TCGA-GM-A2DH-01A	0.148313	0.240516	0.0165737	0.0118256	0.0636923	0.0893932	0.103248	0.0688971	0	0.554262	0.839633
TCGA-B6-A0RI-01A	0.00656196	0.258023	0.0454482	0	0.105579	0.0402664	0.144223	0.0994609	0	0.274447	0.967878
TCGA-A2-A1G0-01A	0.107441	0.2485	0	0.017519	0	0.0675667	0.111779	0.135581	0	0.450376	0.892978
TCGA-A2-A1FX-01A	0.0950121	0.19683	0.0145427	0	0.0370583	0.131351	0.249978	0.00877919	0	0.386544	0.922081
TCGA-A7-A26G-01A	0.0529928	0.280984	0	0	0.0989517	0.0867107	0.0699049	0.0668733	0	0.471753	0.883682
TCGA-E2-A1LI-01A	0.128819	0.173662	0	0.00830368	0.141525	0.139501	0.0730865	0.0338177	0	0.477481	0.878402
TCGA-A8-A08P-01A	0.135414	0.252616	0.0300199	0	0.139069	0.102338	0.154393	0.0318255	0	0.539168	0.847819
TCGA-E2-A1IN-01A	0.0152778	0.232898	0	0	0	0.0480442	0.226131	0.0463258	0	0.303011	0.955257
TCGA-BH-A0HA-01A	0.129671	0.114829	0.0608743	0.0373008	0.0297694	0.0949194	0.144867	0.067531	0	0.480051	0.879574
TCGA-AO-A1KR-01A	0.254894	0.149124	0.0543476	0	0.0821327	0.103574	0.0923567	0.0538412	0	0.333119	0.951759
TCGA-3C-AALK-01A	0.125932	0.199487	0.0431884	0	0	0.0736912	0.134775	0.11376	0	0.383924	0.922768
TCGA-BH-A0BV-01A	0.148931	0.184082	0.0159008	0.0843788	0.134764	0.110269	0.154802	0.0262265	0	0.396083	0.918414
TCGA-E2-A1IH-01A	0.0853133	0.270875	0	0.0790339	0.0778103	0.0754055	0.0812517	0.0509311	0	0.557665	0.842112
TCGA-XX-A89A-01A	0.101285	0.226129	0.0261205	0	0.0272855	0.0752215	0.129506	0.0772221	0	0.484365	0.876877
TCGA-E9-A1RH-01A	0.0459367	0.216831	0	0	0.132753	0.137445	0.0819245	0.111917	0	0.330984	0.945503
TCGA-A8-A085-01A	0	0.0634476	0.0541989	0	0.209895	0.0206422	0.375215	0.0469967	0	0.256747	0.991765
TCGA-E9-A1N3-01A	0.0714118	0.149522	0	0.000779344	0	0.0757587	0.286007	0.0822997	0	0.16025	1.01166
TCGA-D8-A13Y-01A	0.0487892	0.13302	0	0	0.144933	0.0244197	0.237327	0.16982	0.25	0.0876196	1.05411
TCGA-AO-A0JB-01A	0.152047	0.154085	0.0380947	0	0.0589018	0.0538051	0.182672	0.0539298	0	0.36898	0.929426
TCGA-AC-A6IV-01A	0.102094	0.173227	0.0282427	0.0128451	0.0835255	0.0626472	0.177766	0.0362471	0	0.529246	0.858968
TCGA-A8-A09M-01A	0.119977	0.223096	0.0422304	0	0.0560191	0.0872503	0.148638	0.0291533	0	0.467558	0.884878
TCGA-BH-A0GY-01A	0.0677794	0.243298	0	0.0270762	0.10051	0.0834865	0.116267	0.0933233	0	0.449928	0.894897
TCGA-AR-A2LL-01A	0.059629	0.143542	0.003053	0	0.0895038	0.0505611	0.228497	0.101293	0	0.45873	0.89109
TCGA-BH-A208-01A	0.100231	0.175942	0.000911189	0.00383852	0.0488739	0.0483223	0.138476	0.0515315	0	0.371384	0.928414
TCGA-EW-A1PE-01A	0.0870278	0.180732	0	0.000783922	0.0934817	0.0885145	0.149365	0.053476	0	0.452452	0.892353
TCGA-AO-A125-01A	0	0.13039	0	0	0.121775	0	0.272965	0.137881	0.26	0.0871474	1.04938
TCGA-E2-A1B1-01A	0.0793525	0.249963	0.00340515	0.0240132	0.0636272	0.0972514	0.095628	0.10763	0	0.539487	0.852636
TCGA-BH-A0C0-01A	0.139767	0.197615	0.045883	0.00767154	0.0730955	0.0850218	0.1378	0.046508	0	0.592854	0.828569
TCGA-A7-A26I-01B	0.014864	0.139516	0.00468863	0	0.159805	0.0410417	0.46443	0	0	0.350086	0.944216
TCGA-AO-A0JJ-01A	0.129739	0.162858	0	0.0514122	0.0154435	0.0824416	0.169548	0.017133	0	0.482602	0.87841
TCGA-AR-A2LH-01A	0.153645	0.186899	0.0179365	0	0.00188833	0.060319	0.135651	0.0720391	0	0.553132	0.8459
TCGA-A2-A3XW-01A	0.157376	0.120146	0.0542896	0	0.0139984	0.0398547	0.176906	0.197911	0	0.424423	0.905518
TCGA-AR-A0TS-01A	0.0919641	0.172312	0.013523	0.00546149	0.0627707	0.0805712	0.14005	0.0172917	0	0.640935	0.794451
TCGA-BH-A0AV-01A	0.0540547	0.222097	0.0263443	0	0.183898	0.0500874	0.193542	0.03695	0	0.410791	0.911186
TCGA-A8-A07B-01A	0.0669072	0.27977	0.00754627	0.00794723	0.0124195	0.0777482	0.233661	0.0303757	0	0.258249	0.975784
TCGA-LL-A73Z-01A	0.11935	0.133541	0.0243238	0	0.0373175	0.12148	0.141061	0.0351574	0	0.513918	0.862846
TCGA-B6-A402-01A	0.036508	0.10636	0.0163041	0	0.379409	0.0885541	0.17574	0.00900358	0	0.315246	0.96663
TCGA-AR-A0TT-01A	0.0927931	0.229867	0.0301207	0.00727258	0.0753161	0.0839882	0.129816	0.0127796	0	0.607863	0.816367
TCGA-EW-A6SB-01A	0.152225	0.171345	0.0616966	0	0.0498719	0.0690287	0.0824074	0.0969498	0	0.58225	0.826906
TCGA-AC-A2FB-01A	0.0961747	0.228298	0	0.0329043	0.0413061	0.0712026	0.0983857	0.0478737	0	0.587957	0.827782
TCGA-AC-A62V-01A	0.0741637	0.111185	0.00609556	0	0.154509	0.0297344	0.303681	0.00514289	0	0.360635	0.934697
TCGA-D8-A1XQ-01A	0.0753068	0.222791	0	0.0233614	0.134943	0.0934796	0.18924	0	0	0.53371	0.852006
TCGA-BH-A0DD-01A	0.126024	0.224108	0.0115119	0	0.115423	0.0992403	0.130928	0.04189	0	0.321404	0.952926
TCGA-Z7-A8R6-01A	0.139122	0.145732	0.0175051	0	0.132395	0.0799904	0.100601	0.0780826	0	0.342054	0.940698
TCGA-OL-A5DA-01A	0.246822	0.126081	0	0	0.103065	0.123932	0.0761277	0.00680467	0	0.347258	0.941379
TCGA-WT-AB41-01A	0.205983	0.128248	0.0120812	0.00119119	0.0358051	0.0621141	0.135085	0.0660827	0	0.568643	0.834956
TCGA-E2-A1LA-01A	0.23608	0.134567	0.0058131	0	0.0525344	0.096561	0.118713	0.0396376	0	0.54919	0.844551
TCGA-AR-A24N-01A	0.0610597	0.167302	0.0215304	0.00825187	0.0592607	0.0557823	0.152477	0.0275103	0	0.34754	0.939309
TCGA-E9-A3QA-01A	0.149635	0.205006	0.0109533	0	0.0634391	0.109468	0.126841	0.10435	0	0.636659	0.798135
TCGA-E2-A15J-01A	0.0622451	0.175006	0.0158349	0	0.0708384	0.0445226	0.274341	0.113058	0	0.18272	1.01225
TCGA-LL-A73Y-01A	0.0384292	0.280444	0	0.0063929	0.15757	0.0502963	0.0604875	0.163275	0	0.541044	0.849507
TCGA-A2-A4RY-01A	0.114094	0.152211	0.0121569	0	0.0234142	0.0573557	0.0885746	0.095486	0	0.43178	0.901452
TCGA-D8-A1XU-01A	0.0403793	0.272076	0.0444697	0	0	0.0865459	0.176371	0.109888	0	0.286021	0.96279
TCGA-AN-A0FJ-01A	0.111467	0.197989	0.011255	0	0.177837	0.100758	0.113228	0.0693513	0	0.326228	0.949991
TCGA-BH-A0DK-01A	0.179736	0.134069	0.0389167	0	0.0238897	0.0887683	0.118856	0.0492611	0	0.582084	0.82836
TCGA-B6-A0IJ-01A	0.0927475	0.163267	0	0	0.0982542	0.115615	0.111461	0.085655	0	0.567483	0.835072
TCGA-LL-A7SZ-01A	0.16045	0.159752	0.0345813	0	0.0496414	0.0664599	0.18108	0.0425038	0	0.566317	0.837513
TCGA-C8-A26Y-01A	0.125706	0.159213	0.0124939	0	0.145457	0.0780023	0.150988	0.0742829	0	0.37723	0.92668
TCGA-A8-A06R-01A	0.0613477	0.236185	0.0420262	0	0.0980772	0.0993642	0.125156	0.0487241	0	0.488653	0.874904
TCGA-AO-A128-01A	0.186606	0.224236	0	0.00654153	0.0843144	0.0987952	0.152829	0.0252758	0	0.600372	0.816767
TCGA-E2-A1BC-01A	0.0185407	0.330248	0	0.0194204	0.03676	0.0611652	0.122691	0.0759414	0	0.218361	0.997926
TCGA-B6-A0I6-01A	0.119019	0.173869	0.049662	0	0.0849903	0.053849	0.142344	0.077772	0	0.253802	0.978432
TCGA-BH-A1ET-01A	0.0782727	0.285131	0	0.00482403	0	0.082317	0.136423	0.0661173	0	0.272741	0.969495
TCGA-A2-A04V-01A	0.0525013	0.224204	0.0237474	0	0.0888642	0.0465308	0.129722	0.0899887	0	0.409461	0.912192
TCGA-A7-A2KD-01A	0.058303	0.247165	0.026018	0	0.0325829	0.13463	0.175397	0.0586613	0	0.440707	0.896818
TCGA-A7-A0CE-01A	0.124063	0.106694	0.0174276	0	0.162683	0.0750742	0.135956	0.0664179	0	0.343959	0.939999
TCGA-D8-A1JE-01A	0.0596725	0.302536	0.0140637	0.00109462	0	0.0815466	0.281424	0.0207348	0	0.327753	0.947925
TCGA-B6-A0WX-01A	0.179138	0.0967939	0.0191845	0	0.116651	0.112328	0.077094	0	0	0.47057	0.882174
TCGA-A7-A4SB-01A	0.104807	0.106577	0	0	0.0239004	0.0660905	0.182432	0.0032244	0	0.215062	0.99663
TCGA-EW-A1J1-01A	0.0947157	0.233568	0	0	0.0629587	0.124287	0.139076	0.0583123	0	0.446869	0.895021
TCGA-A2-A0YM-01A	0.119528	0.178072	0.00407542	0	0.15989	0.122027	0.104447	0.131503	0	0.49244	0.870977
TCGA-A8-A0A4-01A	0.128346	0.124703	0	0	0.056019	0.097578	0.192799	0.0369416	0	0.249614	0.98041
TCGA-A2-A0EM-01A	0.12047	0.164016	6.48E-05	0	0.0519691	0.0298889	0.248052	0.0796657	0	0.25896	0.974591
TCGA-AR-A24X-01A	0.115142	0.259343	0	0.010723	0.0141126	0.0995978	0.129389	0.0410732	0	0.325139	0.952176
TCGA-C8-A132-01A	0.131684	0.220063	0.00830486	0.0198028	0.0628948	0.0732932	0.106022	0.093586	0	0.560615	0.84036
TCGA-AN-A049-01A	0.0619445	0.204387	0.0281487	0.0419313	0.103154	0.0773592	0.197227	0.0764006	0	0.425161	0.904724
TCGA-A2-A0SY-01A	0.1027	0.15457	0	0	0.056782	0.0603904	0.0939507	0.0290917	0	0.514241	0.86286
TCGA-B6-A0RU-01A	0.084971	0.192642	0.00138108	0	0.105696	0.0964263	0.135169	0.12136	0	0.359227	0.933183
TCGA-AR-A0TX-01A	0.132338	0.197026	0.0187247	0	0.0409594	0.0860546	0.154194	0.104813	0	0.54231	0.853199
TCGA-BH-A0HQ-01A	0.0349453	0.113578	0	0.00600483	0.224416	0.0292601	0.112749	0.00569608	0	0.396933	0.918009
TCGA-E2-A15C-01A	0.17327	0.165893	0	0	0.0623875	0.082172	0.118967	0.054541	0	0.377079	0.926465
TCGA-AQ-A54N-01A	0.154593	0.151151	0.000693396	0	0.0779001	0.0660474	0.162216	0.0199935	0	0.156983	1.02768
TCGA-A8-A07I-01A	0.0951882	0.202097	0	0.0047322	0.154229	0.101184	0.167498	0.0345678	0	0.466774	0.885285
TCGA-B6-A1KI-01A	0.0773882	0.174105	0	0	0.0906194	0.0809087	0.187868	0.00300401	0.01	0.15399	1.017
TCGA-B6-A0RH-01A	0.115534	0.113763	0.0333874	0	0.0663026	0.12157	0.128997	0.0347782	0	0.373235	0.928265
TCGA-BH-A5IZ-01A	0.0961453	0.155134	0.011875	0	0.157566	0.0421423	0.218805	0.105838	0	0.344859	0.940918
TCGA-AN-A0XU-01A	0.145603	0.17345	0	0	0.101926	0.100553	0.109901	0.0746586	0	0.417515	0.907828
TCGA-LD-A74U-01A	0.0374151	0.157954	0.0184968	0	0.154547	0.0741059	0.175032	0.0621334	0	0.485073	0.879042
TCGA-B6-A401-01A	0.147209	0.0737409	0.0411345	0	0.194944	0.0420549	0.109024	0.0525887	0	0.479961	0.879297
TCGA-PL-A8LV-01A	0.150291	0.10518	0.0312649	0.00533182	0.087807	0.11117	0.105406	0.0641641	0	0.528652	0.85363
TCGA-BH-A0BR-01A	0.0915815	0.174211	0.0429571	0	0.0952026	0.0655543	0.180456	0.0672845	0	0.449729	0.894317
TCGA-A8-A07G-01A	0.157198	0.191531	0.0022944	0	0.138815	0.0748271	0.122292	0.0724392	0	0.383633	0.922966
TCGA-A2-A0EN-01A	0.127719	0.203843	0.0375638	0	0.024798	0.0789868	0.119288	0.114946	0	0.551562	0.846946
TCGA-OK-A5Q2-01A	0.142942	0.220156	0.0472583	0.0305156	0.0230305	0.0660333	0.0884671	0.0977779	0	0.529311	0.852941
TCGA-A8-A084-01A	0.0581357	0.104414	0.0274642	0	0.28561	0.103258	0.0317603	0.0343034	0	0.240088	0.990196
TCGA-BH-A0DS-01A	0.18464	0.110796	0.0350136	0	0.16783	0.0727231	0.106625	0.075754	0	0.480212	0.878866
TCGA-A8-A09I-01A	0	0.173368	0.00243938	0.0373617	0.00904855	0.120531	0.310292	0.10145	0	0.461604	0.886789
TCGA-GM-A3XL-01A	0.244866	0.0433257	0.0178252	0	0.0542212	0.0805924	0.142877	0.0749241	0	0.534995	0.849654
TCGA-W8-A86G-01A	0.130062	0.0689529	0	0	0.00642798	0.0441654	0.215153	0.00781435	0	0.200924	1.00676
TCGA-AO-A12F-01A	0.0602076	0.182255	0	0	0.0868304	0	0.258517	0.107989	0	0.21771	0.989991
TCGA-BH-A0HK-01A	0.0859436	0.21281	0	0.0272783	0	0.0746677	0.153498	0.0920775	0	0.363596	0.932271
TCGA-A8-A06Q-01A	0.069791	0.208129	0.00252431	0	0.0281256	0.0867471	0.279465	0.0183204	0	0.199956	0.998563
TCGA-BH-A42U-01A	0.192703	0.111925	0.0232007	0.000851936	0.0582913	0.0784543	0.122898	0.0492606	0	0.514841	0.860255
TCGA-AQ-A04L-01B	0.05166	0.198775	0.00653711	0	0.112396	0.07488	0.260282	0.0120336	0	0.258349	0.97898
TCGA-AR-A1AO-01A	0.0947037	0.191318	0	0	0.178485	0.0621342	0.131956	0.0831319	0	0.627139	0.808309
TCGA-Z7-A8R5-01A	0.184596	0.00497469	0.00445438	0	0.100822	0.0266926	0.171284	0.0263671	0	0.526022	0.859393
TCGA-B6-A0I1-01A	0.069844	0.0634149	0.0339752	0	0.42609	0.0625474	0.0404154	0.0206155	0	0.242039	1.00514
TCGA-EW-A1PA-01A	0.0802099	0.251055	0.00324451	0.00767428	0.0590711	0.107531	0.0876798	0.0441281	0	0.401564	0.915109
TCGA-BH-A0W4-01A	0.0740205	0.165722	0	0	0.129212	0.0786032	0.101963	0.0921004	0	0.258057	0.974233
TCGA-A2-A3XZ-01A	0.0792372	0.194702	0.0524636	0.00325226	0.016395	0.0610321	0.153442	0.111478	0	0.606132	0.817711
TCGA-A7-A26H-01A	0.0623754	0.273237	0	0	0.135617	0.0847564	0.152215	0.0934759	0	0.438995	0.898281
TCGA-E2-A1B0-01A	0.135917	0.171692	0	0	0.0758444	0.0942976	0.144696	0.0967207	0	0.420675	0.906413
TCGA-BH-A1EU-01A	0.0672216	0.267152	0	0.0608847	0.0267877	0.0662141	0.148614	0.085226	0	0.522541	0.859575
TCGA-AC-A23H-01A	0.00670853	0.151274	0	0.0204411	0.186189	0.09092	0.16742	0.0570271	0	0.289732	0.963362
TCGA-EW-A1P4-01A	0.186628	0.147123	0	0	0.00843785	0.086395	0.0885753	0.137537	0	0.515017	0.861641
TCGA-E2-A10E-01A	0.0950742	0.225351	0	0	0.0445385	0.117437	0.123589	0.123679	0	0.326056	0.949137
TCGA-EW-A1P0-01A	0.10591	0.252733	0.0157628	0	0.138627	0.0808169	0.10414	0.0801335	0	0.391798	0.919908
TCGA-EW-A6S9-01A	0.0329504	0.1493	0	0	0.0626957	0.0755424	0.213337	0.0527012	0	0.382614	0.923171
TCGA-A2-A25B-01A	0.0973547	0.159635	0.0205346	0	0.129741	0.135192	0.177176	0.0133587	0	0.403359	0.91435
TCGA-LL-A6FR-01A	0.0344829	0.130919	0.0450898	0	0.289855	0	0.194899	0.0789964	0	0.271991	0.97776
TCGA-AR-A5QM-01A	0.116953	0.10543	0.000926098	0.0189423	0.142951	0.0567855	0.109257	0.0171845	0	0.478664	0.880973
TCGA-EW-A1P5-01A	0	0.168288	0.0111216	0.0849774	0.167966	0.116365	0.21647	0.0599901	0	0.439868	0.897348
TCGA-E2-A14O-01A	0.0782683	0.0779595	0.0337724	0.132852	0.297674	0.0586236	0.0957649	0.03454	0	0.343545	0.943565
TCGA-AN-A0AR-01A	0.0944234	0.192107	0.040769	0	0.108613	0.0805356	0.209034	0.0899557	0	0.175827	1.01089
TCGA-E9-A22D-01A	0.265639	0.178328	0.0157823	0.0135818	0.0442407	0.0785567	0.110157	0.0477735	0	0.614546	0.808711
TCGA-A2-A0CS-01A	0.048978	0.216624	0.0615134	0	0	0.021958	0.151233	0.278792	0	0.357536	0.934067
TCGA-E2-A1IF-01A	0.138499	0.140108	0.0425736	0	0.133276	0.0704094	0.135367	0.0164187	0	0.408148	0.912118
TCGA-E2-A1IE-01A	0.0929921	0.165241	0.000867984	0.0141783	0.0801245	0.0702583	0.184847	0.0252526	0.02	0.143626	1.02307
TCGA-BH-A0BW-01A	0.0116969	0.239203	0	0.0300849	0.0824397	0.162431	0.136691	0.0631996	0	0.520827	0.855162
TCGA-E2-A1AZ-01A	0.0800377	0.269859	0	0.0227725	0.030445	0.0842085	0.11511	0.0838164	0	0.513006	0.863723
TCGA-D8-A27N-01A	0.0766236	0.18419	0.000668961	0	0.132628	0.0768405	0.189161	0.0142324	0	0.47043	0.884377
TCGA-A2-A0CT-01A	0.105047	0.132841	0	0	0.0303549	0.0611595	0.159164	0.0477803	0	0.275271	0.966485
TCGA-A8-A09R-01A	0.0632046	0.0982469	0	0.05266	0.178873	0.135464	0.131496	0.0286131	0	0.4125	0.910515
TCGA-B6-A0RE-01A	0.0808071	0.144437	0.0121429	0	0.252025	0.0683038	0.113775	0.0589833	0	0.329322	0.949699
TCGA-E9-A249-01A	0.109613	0.120137	0.00337012	0.0400908	0.208426	0.139392	0.130382	0.0332276	0	0.327366	0.950033
TCGA-E2-A1B5-01A	0.11664	0.239681	0.0433754	0.027266	0.0384137	0.0842054	0.0998254	0.0467505	0	0.643559	0.794526
TCGA-A2-A25A-01A	0.114271	0.200192	0.0181682	0.0125901	0	0.0826522	0.101518	0.104653	0	0.446478	0.894735
TCGA-AO-A03O-01A	0.0690008	0.265573	0	0.00567472	0.072118	0.103647	0.210412	0.0391934	0	0.494483	0.874562
TCGA-E9-A22A-01A	0.135208	0.21397	0.0389645	0.00311348	0.0391361	0.0783817	0.12239	0.0457489	0	0.492673	0.873884
TCGA-BH-A0GZ-01A	0.124974	0.142989	0.0334375	0	0.0450478	0.0643356	0.107058	0.0715853	0	0.266042	0.970759
TCGA-BH-A1FD-01A	0	0.308463	0	0	0.143212	0.102934	0.228909	0.0225761	0	0.314307	0.956627
TCGA-A1-A0SH-01A	0.0549391	0.20213	0	0	0.0574892	0.03215	0.187224	0.0331393	0	0.34969	0.936973
TCGA-E2-A10A-01A	0.0196815	0.229756	0.00921378	0	0.150215	0.0542877	0.23765	0.0249909	0	0.315222	0.953543
TCGA-B6-A0IO-01A	0.166846	0.205918	0	0.0130824	0.101074	0.119456	0.106188	0.0446974	0	0.299108	0.961852
TCGA-BH-A1FR-01A	0.156971	0.223036	0	0	0.0828834	0.140995	0.203317	0.0159408	0	0.395799	0.91908
TCGA-D8-A143-01A	0.111843	0.265309	0	0	0.0834158	0.0889136	0.142537	0.0732468	0	0.444909	0.895223
TCGA-AO-A03R-01A	0.182108	0.123465	0.0358789	0.0201517	0.0223831	0.0765541	0.140828	0.065515	0	0.537144	0.850156
TCGA-BH-A0E0-01A	0.0623523	0.125732	0.0826876	0	0.0100907	0.0278272	0.127144	0.299386	0	0.354012	0.935396
TCGA-A8-A0AD-01A	0.0407319	0.228139	0	0	0.0254719	0.0611016	0.276744	0.0191614	0	0.330516	0.945805
TCGA-GM-A2DI-01A	0.166341	0.194196	0.0322688	0	0.0389806	0.0860836	0.127123	0.0443259	0	0.630692	0.806485
TCGA-E9-A6HE-01A	0.124032	0.108728	0.0223185	0.00538703	0.134594	0.04906	0.135209	0.0394115	0	0.367116	0.929897
TCGA-BH-A0B3-01A	0.154259	0.14204	0.0241391	0	0.096052	0.0925423	0.137416	0.0573985	0	0.491844	0.873089
TCGA-AR-A0TU-01A	0.151228	0.130196	0	0.0253979	0.0416903	0.0879445	0.182061	0.139227	0	0.526258	0.854223
TCGA-LQ-A4E4-01A	0.0781571	0.119946	0.037113	0	0.0243156	0.0439144	0.299784	0.00333139	0	0.204347	0.997868
TCGA-PL-A8LY-01A	0.181568	0.152903	0.0432879	0	0.0960832	0.0106947	0.172689	0.0423911	0	0.284999	0.968741
TCGA-BH-A1FU-01A	0.0672106	0.241315	0.022034	0.0272493	0.0787872	0.0690196	0.0833486	0.0982488	0	0.51455	0.864948
TCGA-A8-A09D-01A	0.0805898	0.215733	0.0332485	0	0.159137	0.0840792	0.184796	0.0558623	0	0.460116	0.888612
TCGA-B6-A3ZX-01A	0.168815	0.102622	0.0394389	0.0339472	0.0539107	0.0725712	0.103528	0.042202	0	0.634144	0.796007
TCGA-A7-A5ZV-01A	0.0394179	0.0620385	0.0133096	0.00233695	0.234353	0.0269812	0.300003	0.118229	0	0.371859	0.932945
TCGA-BH-A0AY-01A	0.173213	0.214021	0	0	0.0590461	0.078	0.17397	0.0386357	0	0.47753	0.880221
TCGA-A7-A4SD-01A	0.103	0.231933	0.0313398	0	0.0746142	0.0963764	0.0978838	0.0602501	0	0.503296	0.866146
TCGA-AO-A03L-01A	0.0990339	0.217015	0.0171884	0.0135219	0.04363	0.0724879	0.105912	0.0152251	0	0.41892	0.907358
TCGA-A2-A0EX-01A	0.0982167	0.220927	0.0383436	0.00903613	0.0692311	0.0600329	0.117821	0.0804515	0	0.377521	0.925356
TCGA-GM-A2DM-01A	0.132693	0.125523	0	0.00143786	0.0713673	0.0569747	0.199355	0.18334	0	0.332482	0.945329
TCGA-BH-A0DO-01B	0.109094	0.14921	0	0	0.087178	0.0428286	0.175846	0.0072936	0	0.326458	0.950684
TCGA-HN-A2OB-01A	0.134152	0.155633	0.000379999	0	0.0181757	0.0652511	0.17594	0.0728743	0	0.315328	0.95107
TCGA-A2-A0CM-01A	0.16215	0.176644	0.0292269	0	0.0800128	0.107504	0.13407	0.0454521	0	0.518957	0.8576
TCGA-A2-A4S0-01A	0.0568663	0.144522	0	0	0.0137813	0.0719616	0.382688	0.00198085	0.02	0.145705	1.02395
TCGA-BH-A0H9-01A	0.114314	0.296012	0.00529316	0	0.179713	0.0779648	0.0920015	0.017423	0	0.288474	0.967133
TCGA-B6-A0IP-01A	0.209685	0.114016	0	0.0113897	0.113029	0.0804618	0.0460452	0.0141143	0	0.386937	0.922461
TCGA-C8-A12X-01A	0.0288284	0.117356	0.0415978	0.0336139	0.225948	0.0608094	0.245406	0.0311476	0	0.304299	0.961158
TCGA-AN-A0AL-01A	0.0106804	0.187967	0.00668968	0	0.094197	0.0716598	0.132802	0.0765741	0	0.513784	0.861246
TCGA-LD-A9QF-01A	0.172697	0.122581	0.0290034	0	0.152589	0.079308	0.0996385	0.0725104	0	0.620598	0.80933
TCGA-E2-A152-01A	0.0771146	0.231979	0.0192397	0	0.085829	0.0601489	0.2375	0.0208402	0	0.32276	0.948356
TCGA-BH-A1FE-06A	0.0506274	0.268157	0	0	0.0425248	0.0276566	0.250938	0.0135945	0	0.223263	0.990239
TCGA-BH-A18N-01A	0.061532	0.160206	0.0127352	0	0.103299	0.0702606	0.392539	0.0213708	0	0.241916	0.988611
TCGA-C8-A1HN-01A	0.0876646	0.228497	0	0	0.0585896	0.0787864	0.272421	0.0247268	0	0.278535	0.970018
TCGA-AN-A0FK-01A	0.119277	0.106883	0.0490829	0	0.0831971	0.0855458	0.179867	0.0217342	0	0.317077	0.951409
TCGA-B6-A0IE-01A	0.171499	0.0689777	0.0512659	0	0.0266466	0.0669819	0.137165	0.018032	0	0.396274	0.923079
TCGA-B6-A400-01A	0.0642917	0.118225	0.0405858	0.0299115	0.148897	0.0416986	0.143093	0.312124	0	0.530669	0.851811
TCGA-GM-A2DB-01A	0.14504	0.163821	0.0165596	0	0.102361	0.091027	0.0617633	0.1291	0	0.524328	0.857291
TCGA-AC-A2FK-01A	0.163653	0.200116	0	0	0.0719007	0.0605368	0.0986239	0.0785129	0	0.389873	0.920332
TCGA-BH-A0HU-01A	0.238538	0.115438	0.0508572	0	0.150473	0.0841411	0.0987187	0.0323072	0	0.318715	0.95354
TCGA-D8-A140-01A	0.145597	0.156433	0.012385	0.0150628	0.0461801	0.0705392	0.140882	0.0308634	0	0.424239	0.904787
TCGA-A7-A0CD-01A	0.082428	0.120913	0.031434	0	0.0103597	0.0550882	0.233655	0.0426608	0	0.259483	0.973597
TCGA-D8-A1JF-01A	0.0792859	0.194746	0	0	0.0524646	0.0761471	0.144779	0.0907874	0	0.445891	0.895396
TCGA-A2-A4S1-01A	0.10135	0.144671	0.0149134	0	0.031903	0.0602315	0.325246	0.00255863	0	0.468283	0.884724
TCGA-5T-A9QA-01A	0.180262	0.157902	0.00583047	0	0.116398	0.0601166	0.258136	0.0678325	0	0.179499	1.00938
TCGA-AR-A2LK-01A	0.0680805	0.207509	0.0189069	0	0.163531	0.0579916	0.195872	0.0193471	0	0.333317	0.944789
TCGA-AR-A1AH-01A	0.0386975	0.225305	0.00498365	0	0.181968	0.0639458	0.129274	0.0249407	0	0.194182	1.00895
TCGA-AR-A254-01A	0.0941367	0.273389	0.011335	0	0.153292	0.090857	0.190718	0.00175235	0	0.502365	0.867917
TCGA-E2-A1IO-01A	0.139893	0.204968	0.0481676	0.0169017	0.0334501	0.0857864	0.0851951	0.0855695	0	0.417466	0.907871
TCGA-S3-A6ZF-01A	0.054253	0.278491	0.00526152	0	0.0535101	0.0860226	0.151104	0.0580412	0	0.447931	0.894432
TCGA-B6-A0IB-01A	0.135113	0.217097	0.0393711	0	0.217057	0.0896886	0.0159108	0.010009	0.04	0.129402	1.03736
TCGA-A8-A07J-01A	0.0463824	0.20606	0.0135054	0	0.0712596	0.0485439	0.168284	0.142762	0	0.48625	0.880973
TCGA-AN-A0FV-01A	0.0128728	0.151418	0.0504308	0	0.261176	0.0770015	0.174202	0.00373777	0	0.293165	0.966276
TCGA-AN-A0XP-01A	0.0535864	0.195022	0.00306731	0	0.0838874	0.0718463	0.323642	0.0311856	0	0.242386	0.983743
TCGA-A8-A08Z-01A	0.0338023	0.239366	0.0117403	0.00689781	0.22637	0.0458602	0.192359	0	0	0.459794	0.888327
TCGA-E9-A226-01A	0.0433144	0.319592	0.0118129	0	0.125351	0.0573144	0.240631	0.0275086	0	0.231646	0.991522
TCGA-AR-A1AW-01A	0.128546	0.237014	0.00981901	0.0203968	0.0595088	0.0781556	0.130477	0.022775	0	0.652987	0.792807
TCGA-GI-A2C9-01A	0.0561079	0.154284	0.0417635	0	0.0281757	0.0438437	0.164267	0.257835	0	0.361959	0.931852
TCGA-EW-A6SA-01A	0.123933	0.104859	0.00295648	0	0.185482	0.0593307	0.146212	0.00160662	0.02	0.148102	1.02194
TCGA-E9-A1NG-01A	0.0633534	0.249741	0.0434927	0	0.0483092	0.0328512	0.272764	0.152418	0	0.434477	0.900498
TCGA-A8-A07L-01A	0.0728505	0.217283	0.0111394	0	0.103759	0.0698998	0.215315	0.0259899	0	0.18531	1.00609
TCGA-E2-A15L-01A	0.0139408	0.182803	0	0	0.102785	0.058996	0.18805	0.0158354	0	0.257092	0.97523
TCGA-D8-A1JI-01A	0.0875308	0.150238	0	0.00355684	0.0197696	0.0690877	0.268517	0.0633889	0	0.240601	0.981141
TCGA-GM-A2DO-01A	0.144076	0.20422	0.0128525	0.0227462	0.050668	0.0779212	0.0786561	0.0128634	0	0.659656	0.783842
TCGA-EW-A1P6-01A	0.0921162	0.180346	0	0	0.054365	0.0627034	0.16917	0.0227557	0	0.321585	0.950481
TCGA-AR-A1AI-01A	0.129471	0.233663	0.00710176	0.00638663	0.0685496	0.0714233	0.140168	0.0701879	0	0.531759	0.855714
TCGA-AR-A0U3-01A	0.12785	0.210094	0.0107412	0	0.161696	0.108216	0.143977	0.0704874	0	0.356628	0.935838
TCGA-A2-A0ES-01A	0.0648535	0.266758	0	0.0495357	0	0.0815165	0.201787	0.0899457	0	0.361117	0.932905
TCGA-A8-A06P-01A	0.10575	0.157587	0.014956	0	0.0643029	0.0439463	0.188184	0.00976906	0	0.330466	0.944689
TCGA-S3-AA12-01A	0.125347	0.194079	0.0272831	0	0.0335613	0.0492456	0.188489	0.0408802	0	0.174675	1.00901
TCGA-E9-A3Q9-01A	0.0699598	0.134016	0	0	0	0.105265	0.219245	0.0243814	0	0.371414	0.927924
TCGA-BH-A0HX-01A	0.0226024	0.333432	0	0.00934824	0.10119	0.0713139	0.103434	0.0439996	0	0.37972	0.924783
TCGA-AC-A3W7-01A	0.229893	0.1971	0	0	0.155818	0.0829566	0.141136	0.0301137	0	0.249341	0.984785
TCGA-AO-A124-01A	0.0624231	0.19512	0	0	0.101889	0.0342387	0.0911876	0.15235	0	0.318025	0.953422
TCGA-AC-A5XU-01A	0.137528	0.162003	0.0432258	0	0.110202	0.0740003	0.158588	0.0286904	0	0.351822	0.938291
TCGA-LL-A6FQ-01A	0.0828244	0.0968653	0.0126903	0	0.227546	0.0796409	0.186137	0.0426199	0	0.414691	0.909564
TCGA-AQ-A1H2-01A	0.0636904	0.180958	0	0	0	0.0892444	0.412194	0	0	0.300034	0.961885
TCGA-BH-A0DQ-01A	0.081556	0.203272	0.0168456	0	0.057151	0.0676284	0.15879	0.0722573	0	0.404135	0.914193
TCGA-E2-A106-01A	0.133478	0.100802	0	0	0.0462417	0.0944125	0.153493	0.048452	0	0.177328	1.01333
TCGA-A2-A25F-01A	0.0926198	0.273436	0	0.00815805	0.0543793	0.0652968	0.126169	0.0874415	0	0.650186	0.801345
TCGA-AN-A0AT-01A	0.250268	0.044423	0	0	0.135992	0.0703789	0.141196	0.0596829	0	0.443042	0.895656
TCGA-D8-A27T-01A	0.104906	0.268705	0	0	0.0654797	0.0788021	0.117229	0.0678181	0	0.472971	0.884523
TCGA-A2-A04X-01A	0.14643	0.151144	0.0235053	0.0161864	0.0455869	0.0879938	0.132211	0.0681903	0	0.559041	0.841783
TCGA-A2-A3XT-01A	0.104281	0.219053	0.0142106	0	0.125753	0.125871	0.158417	0.117759	0	0.537198	0.850083
TCGA-AR-A0TY-01A	0.0728173	0.124775	0	0	0.144316	0.0355795	0.20983	0.0153784	0	0.37868	0.925193
TCGA-A2-A0YG-01A	0.0655349	0.28637	0	0	0.0875632	0.0945448	0.151817	0.00707493	0	0.301628	0.95835
TCGA-B6-A0WZ-01A	0.171872	0.0310167	0.0669669	0	0.174332	0.0533059	0.21699	0.0483013	0	0.18785	1.00948
TCGA-A7-A5ZX-01A	0.0569283	0.162205	0	0	0.0762398	0.0563424	0.167957	0.0247629	0	0.330142	0.946671
TCGA-AC-A23G-01A	0.143551	0.0994209	0.027094	0	0.0973637	0.0426887	0.143363	0.123634	0	0.430332	0.903467
TCGA-GM-A2DA-01A	0.172295	0.213217	0.0306286	0.0151692	0.0225525	0.0825915	0.101089	0.0132256	0	0.510956	0.860872
TCGA-B6-A0X1-01A	0.167631	0.189089	0.0193152	0	0.0897226	0.0904544	0.0873133	0.0728738	0	0.380184	0.925496
TCGA-AO-A12E-01A	0.0156363	0.224186	0	0	0.039261	0.0538635	0.212729	0.0461938	0	0.327309	0.945867
TCGA-AR-A250-01A	0.0545779	0.240382	0.00223459	0	0.148059	0.10098	0.131154	0	0	0.422323	0.905675
TCGA-A8-A06O-01A	0.0532079	0.227383	0.00497832	0	0.116098	0.0956901	0.17938	0.0520191	0	0.435136	0.900466
TCGA-AO-A12G-01A	0.143292	0.166747	0.027222	0	0.00317911	0.091149	0.132042	0.0480506	0	0.358937	0.933521
TCGA-A7-A3IY-01A	0.0391239	0.195656	0.000711236	0	0.161743	0.0967416	0.206881	0.0797687	0	0.497775	0.868473
TCGA-BH-A1EY-01A	0.0971046	0.279835	0.00155812	0	0.0818911	0.105329	0.162292	0.0637734	0	0.507999	0.865586
TCGA-A8-A079-01A	0.121231	0.13412	0.0384696	0.0141097	0.105531	0.0884303	0.197224	0.0321997	0	0.341751	0.940404
TCGA-AO-A03P-01A	0.105299	0.134178	0.0109553	0.00403249	0.100138	0.0968848	0.17119	0.0391736	0	0.340413	0.941025
TCGA-E2-A572-01A	0.211761	0	0.0431108	0	0.106805	0.0733226	0.221078	0	0	0.230235	0.988806
TCGA-A2-A0YH-01A	0.103815	0.202024	0	0	0.0847048	0.0519046	0.160122	0.0408088	0	0.467348	0.887836
TCGA-E2-A15G-01A	0.0983137	0.208252	0.00131622	0	0	0.0619162	0.240706	0.0370016	0.02	0.147174	1.01819
TCGA-C8-A12M-01A	0.108845	0.179858	0	0.0645027	0.0994478	0.0653973	0.104033	0.00719762	0	0.343768	0.940807
TCGA-AR-A0TV-01A	0.145776	0.169326	0.0251738	0	0.153224	0.104331	0.146873	0.0266446	0	0.506607	0.865428
TCGA-A7-A13G-01B	0.0105458	0.166806	0	0	0	0.0340026	0.409518	0.205261	0	0.205013	1.00481
TCGA-A8-A07E-01A	0.0979597	0.266529	0.00996745	0.0183787	0.0241381	0.102444	0.162945	0.0565325	0	0.420568	0.906551
TCGA-E9-A1N9-01A	0.104586	0.299478	0.0204509	0.0302247	0.0713371	0.105636	0.105204	0.029721	0	0.363487	0.933739
TCGA-BH-A0H3-01A	0.126225	0.228787	0.0311427	0.0292824	0.0404256	0.0822286	0.137155	0.0890319	0	0.371024	0.928877
TCGA-AR-A1AY-01A	0.0406657	0.185611	0	0	0.306169	0.108828	0.123685	0.0331746	0	0.359062	0.938314
TCGA-A2-A0D4-01A	0.0717464	0.230992	0	0	0.123856	0.00798397	0.239762	0.00237518	0	0.265904	0.97607
TCGA-E9-A5UO-01A	0	0.0735443	0.0107906	0.00120653	0.388659	0	0.153938	0.0391956	0	0.220447	1.01331
TCGA-GM-A2DL-01A	0.0457431	0.196021	0.0202457	0	0.0792533	0.0867821	0.205616	0.121976	0	0.413937	0.90965
TCGA-EW-A1PD-01A	0.123976	0.168761	0	0	0.22513	0.105874	0.153193	0.0453161	0	0.324625	0.952586
TCGA-A1-A0SI-01A	0.090309	0.0531489	0	0.00477635	0.105689	0.0987203	0.0932418	0.0278204	0	0.460884	0.887805
TCGA-A2-A0CV-01A	0.180311	0.179531	0.0257663	0.0155595	0	0.0841852	0.131322	0.0926058	0	0.383711	0.923488
TCGA-E2-A15E-06A	0.162632	0.160682	0.00651487	0	0.0134945	0.0689296	0.198507	0.0299881	0	0.456463	0.889773
TCGA-AO-A12B-01A	0.12995	0.239558	0	0.0159926	0.0110178	0.089019	0.233014	0.0216136	0	0.234079	0.987314
TCGA-B6-A408-01A	0.175543	0.170219	0.0085857	0	0.097007	0.099501	0.18717	0.0264843	0	0.457763	0.888855
TCGA-OL-A5D7-01A	0.188679	0.189807	0.0395408	0	0.0618708	0.0800786	0.137047	0.036211	0	0.531827	0.852757
TCGA-A2-A0EW-01A	0.1463	0.266785	0	0	0	0.0580765	0.159777	0.0859444	0	0.378123	0.92566
TCGA-A2-A0T4-01A	0.165677	0.112766	0	0	0.0556133	0.0849883	0.150744	0.0521417	0	0.485679	0.877289
TCGA-C8-A131-01A	0.0557991	0.203472	0	0.0220678	0.162711	0.0565188	0.203598	0.0520387	0	0.396321	0.917417
TCGA-BH-A1EN-01A	0.0611977	0.272948	0	0	0.0548745	0.0486821	0.321861	0.02097	0	0.190369	1.00633
TCGA-D8-A3Z5-01A	0.164415	0.116341	0.0167322	0	0	0.0799129	0.13566	0.0512172	0	0.29027	0.980271
TCGA-E9-A247-01A	0.0569988	0.22722	0.0194048	0	0.0857286	0.0841735	0.138714	0.0618882	0	0.220784	0.989975
TCGA-C8-A12Q-01A	0.101405	0.174032	0.00574937	0	0.172523	0.108634	0.1488	0.013564	0	0.421726	0.905949
TCGA-E2-A1BD-01A	0.0452498	0.139306	0.0196937	0.0213875	0.143447	0.112896	0.120379	0.0572387	0	0.2531	0.979207
TCGA-E9-A1RI-01A	0.0756351	0.252662	0	0	0.036228	0.0602774	0.183748	0.0242404	0	0.369903	0.928631
TCGA-E2-A105-01A	0.0966265	0.10187	0.00990759	0	0.185492	0.128991	0.17405	0.0972483	0	0.297757	0.962641
TCGA-D8-A1JK-01A	0.109285	0.156566	0	0	0.127264	0.130957	0.143209	0.135144	0	0.498268	0.868387
TCGA-BH-A0BJ-01A	0.0973948	0.24913	0	0.00725581	0.0886594	0.0582317	0.149086	0.0260799	0	0.425607	0.904279
TCGA-S3-AA14-01A	0.0806087	0.200866	0	0	0.0115844	0.0651436	0.17077	0.0555236	0	0.298874	0.958417
TCGA-C8-A26V-01A	0.0213516	0.243827	0.00397169	0	0.0492089	0.107987	0.208036	0.118274	0	0.333772	0.944576
TCGA-BH-A1FB-01A	0.101965	0.220549	0	0.0469164	0.0174163	0.09037	0.122463	0.0930862	0	0.544757	0.850778
TCGA-D8-A1JP-01A	0.156647	0.210302	0.00512704	0	0.0970913	0.112424	0.187721	0.0498449	0	0.373793	0.927805
TCGA-E2-A14X-01A	0.103209	0.238078	0	0	0.0712363	0.0884737	0.111836	0.0172008	0	0.524372	0.856127
TCGA-BH-A0E2-01A	0.106316	0.188463	0.00307503	0.0531319	0.104595	0.0867278	0.11381	0.0243147	0	0.366621	0.930583
TCGA-PL-A8LZ-01A	0.124677	0.126011	0	0	0.0626032	0.108883	0.137884	0.0637444	0	0.559944	0.838845
TCGA-LL-A740-01A	0.0333336	0.186913	0.0171374	0	0.122919	0.0478687	0.13996	0.182294	0	0.462143	0.890147
TCGA-D8-A1X7-01A	0.030972	0.298776	0	0	0.119267	0.0681551	0.23219	0.0117731	0	0.31649	0.951724
TCGA-AO-A0JD-01A	0.112834	0.179312	0.0201746	0	0.10715	0.102428	0.109419	0.0906397	0	0.417078	0.908355
TCGA-D8-A1X5-01A	0.0732452	0.186622	0	0	0.111954	0.0871954	0.148918	0.00326853	0	0.321283	0.949491
TCGA-E9-A22E-01A	0.171993	0.210091	0.061909	0	0.074685	0.0892536	0.161384	0.00119333	0	0.44531	0.89465
TCGA-AC-A23E-01A	0.0318954	0.189718	0	0	0.0997153	0.0671117	0.2822	0.0149333	0	0.378779	0.925206
TCGA-AR-A0U2-01A	0.132987	0.266201	0	0.000259005	0.0763556	0.0985084	0.190371	0.0148984	0	0.444182	0.8964
TCGA-A2-A1FV-01A	0.0470651	0.224048	0	0	0	0.0518061	0.227121	0.00889751	0	0.158345	1.01767
TCGA-A8-A09B-01A	0.0990613	0.243376	0	0	0.0111949	0.102124	0.232448	0.0477082	0	0.227945	0.987825
TCGA-AN-A0XO-01A	0.0266783	0.164268	0.0210173	0	0.16496	0.00717526	0.105204	0.191662	0	0.197037	0.998586
TCGA-A7-A425-01A	0.115138	0.172065	0	0	0	0.0572074	0.230058	0.0611608	0	0.340109	0.940549
TCGA-A2-A0CZ-01A	0.103885	0.163582	0.0280803	0.0128223	0.0763849	0.0763422	0.104079	0.0636218	0	0.532567	0.856377
TCGA-GM-A3NY-01A	0.106707	0.174357	0	0.00768038	0.00366157	0.106034	0.115603	0.00572326	0	0.347534	0.944738
TCGA-AR-A0U0-01A	0.123724	0.19874	0.00843965	0.00527594	0.0710253	0.129208	0.15262	0.0454367	0	0.526081	0.855613
TCGA-AR-A24P-01A	0.0572982	0.246374	0	0	0.0439239	0.0793866	0.164172	0.0774235	0	0.328346	0.94579
TCGA-AN-A0G0-01A	0.0371426	0.127497	0.00145892	0.0180721	0.203273	0.0962497	0.197068	0.0364439	0	0.311894	0.956477
TCGA-AN-A0AM-01A	0.143048	0.178636	0.0273846	0	0.0661726	0.0954313	0.152897	0.0491532	0	0.396738	0.917434
TCGA-BH-A0E6-01A	0.283073	0.015634	0.00967162	0.0301531	0.149103	0.0828275	0.0873189	0.00221469	0	0.461519	0.88629
TCGA-E9-A248-01A	0.13881	0.238803	0.0134434	0.0256495	0.10789	0.0852831	0.104289	0.0317723	0	0.600232	0.820163
TCGA-B6-A1KN-01A	0.0828342	0.211377	0	0.00104689	0.0485174	0.0866144	0.107091	0.100549	0	0.368651	0.929961
TCGA-LL-A9Q3-01A	0.170938	0.149622	0	0	0.028031	0.0885739	0.200368	0.0220279	0	0.402557	0.914657
TCGA-A8-A08B-01A	0.119571	0.0685984	0	0	0.131925	0.126155	0.0722611	0.039475	0	0.437728	0.898257
TCGA-A1-A0SG-01A	0.0994574	0.24722	0	0	0.0364291	0.0581753	0.104639	0.077382	0	0.410184	0.911258
TCGA-BH-A0H0-01A	0.0397241	0.22086	0.00371632	0.00649752	0	0.0887912	0.162744	0.0279414	0	0.305604	0.956029
TCGA-D8-A1XR-01A	0.079433	0.141276	0.0298913	0	0.103587	0.0569745	0.23665	0.14309	0	0.270082	0.97041
TCGA-C8-A12P-01A	0.0924784	0.182904	0.0159864	0.0141887	0.135619	0.0874818	0.122231	0.0258168	0	0.41915	0.907348
TCGA-LL-A50Y-01A	0.142911	0.0885742	0.000232889	0	0.0322214	0.0753593	0.177106	0.112121	0	0.445091	0.897331
TCGA-AO-A03N-01B	0.0697601	0.191724	0.00884341	0.0363156	0.201861	0.0407738	0.148439	0.0545935	0	0.261922	0.977504
TCGA-E2-A1IU-01A	0.156577	0.128442	0	0.0109459	0.0374436	0.0844087	0.112588	0.0547037	0	0.336707	0.942457
TCGA-EW-A1IX-01A	0.0441216	0.190138	0.0213035	0	0.0285389	0.0233809	0.163666	0.117649	0	0.337537	0.941634
TCGA-A2-A0EV-01A	0.0752333	0.231822	0.00301073	0.0359888	0.127737	0.072593	0.156512	0.0345526	0	0.453923	0.892086
TCGA-AC-A3W5-01A	0.149251	0.122679	0.011266	0	0.11657	0.109538	0.119641	0.0349378	0	0.515787	0.860907
TCGA-AR-A2LN-01A	0.127429	0.193148	0	0	0	0.0575415	0.150499	0.0481257	0	0.377247	0.925422
TCGA-E9-A1QZ-01A	0.152484	0.224792	0.00557136	0.0333533	0.0262659	0.0711811	0.112337	0.0722078	0	0.580899	0.829305
TCGA-BH-A8FY-01A	0.042101	0.109069	0	0	0	0.0742132	0.2922	0.0433768	0	0.200611	1.0032
TCGA-AC-A6IX-06A	0.145374	0.194866	0	0.00748926	0.00430628	0.0523661	0.138565	0.0132542	0	0.554612	0.83845
TCGA-AR-A1AL-01A	0.0908579	0.311938	0	0	0	0.0445401	0.162218	0.155286	0	0.36078	0.932887
TCGA-BH-A42T-01A	0.149159	0.131484	0.0203932	0	0	0.0606018	0.138852	0.107424	0	0.340694	0.941744
TCGA-BH-A0B9-01A	0.18884	0.195986	0.0105402	0	0.0792962	0.0909224	0.0987186	0.0686134	0	0.529956	0.854168
TCGA-AO-A0J8-01A	0.0994114	0.201018	0.017354	0.051157	0.18153	0.0847112	0.0815086	0.0653152	0	0.452475	0.892089
TCGA-BH-A2L8-01A	0.1583	0.193695	0.0313707	0.016227	0.0535561	0.0818848	0.106834	0.0630618	0	0.593749	0.825992
TCGA-E9-A1N5-01A	0.186449	0.111775	0.0177446	0	0.106887	0.0765105	0.158432	0.0231322	0	0.489751	0.874237
TCGA-A8-A075-01A	0.109964	0.19948	0.0153184	0.00236739	0.0975925	0.0887026	0.166656	0.0633175	0	0.490185	0.874979
TCGA-AN-A0FZ-01A	0.0757641	0.0416144	0.00627365	0.0208221	0.310396	0.0497097	0.305665	0.000846629	0	0.240332	1.00146
TCGA-D8-A1XJ-01A	0.0288308	0.211176	0.0333359	0	0.125324	0.0871872	0.174782	0.0729926	0	0.25475	0.976766
TCGA-E2-A15F-01A	0.00562168	0.199617	0.0172825	0	0.119547	0.0702597	0.125642	0.0979677	0	0.37498	0.926411
TCGA-A2-A0EP-01A	0.124854	0.135936	0.0186329	0	0.0644329	0.0490405	0.0990157	0.121354	0	0.638979	0.805873
TCGA-BH-A18K-01A	0.0684263	0.143691	0.0266193	0	0.0863104	0.069359	0.213641	0.138449	0	0.336362	0.942528
TCGA-AR-A5QN-01A	0.1406	0.241909	0	0.0161111	0.0196969	0.0961795	0.178981	0.0327634	0	0.333614	0.945376
TCGA-E9-A244-01A	0.131694	0.26059	0.000617061	0	0.123806	0.0946977	0.117481	0.0684801	0	0.345695	0.942818
TCGA-A8-A0A2-01A	0.12942	0.222479	0.00753547	0	0	0.064376	0.153355	0.0144025	0	0.363003	0.932503
TCGA-B6-A40C-01A	0.228957	0.192499	0.0982076	0	0.0402212	0.0900156	0.18901	0.0213408	0	0.317218	0.955524
TCGA-AR-A2LQ-01A	0.0427095	0.166044	0	0.011877	0.0370834	0.0474271	0.237849	0.0868338	0	0.426458	0.904573
TCGA-EW-A1J6-01A	0.122874	0.237567	0.00229853	0.0431551	0.0525383	0.142743	0.200203	0.0534651	0	0.509024	0.863451
TCGA-EW-A1IZ-01A	0.255677	0.119382	0	0.0186418	0.0342951	0.0850218	0.110709	0.0108585	0	0.616367	0.804217
TCGA-AC-A2FG-01A	0.0953756	0.170886	0.0140726	0	0.0402598	0.0346155	0.129545	0.114875	0	0.35551	0.93458
TCGA-A8-A09Z-01A	0.204825	0.162891	0.0417587	0.00780425	0.061033	0.0730239	0.165445	0.0969918	0	0.397301	0.917586
TCGA-EW-A1P1-01A	0.142385	0.230334	0.0140782	0.00847435	0.0975531	0.0851029	0.101059	0.117995	0	0.487813	0.875392
TCGA-A8-A0A9-01A	0.0741482	0.182114	0.0250196	0	0.214336	0.105523	0.0947367	0.0155586	0	0.359999	0.935334
TCGA-BH-A0DT-01A	0.102447	0.230382	0.026817	0.00754812	0.0381759	0.0974579	0.0860637	0.14835	0	0.437474	0.898999
TCGA-A2-A0T2-01A	0.183815	0.125792	0.0179098	0.000346067	0.0981961	0.0834828	0.237685	0.0177189	0	0.311243	0.959443
TCGA-A7-A4SA-01A	0.198869	0.185645	0.0157012	0	0.0171407	0.100444	0.144597	0.0733548	0	0.511593	0.862705
TCGA-D8-A27F-01A	0.0677975	0.181318	0	0	0.183671	0.0521956	0.154982	0.101419	0	0.40693	0.912811
TCGA-D8-A146-01A	0.0839964	0.187458	0	0	0.0863612	0.058296	0.124872	0.0485905	0	0.425482	0.905037
TCGA-D8-A27E-01A	0.086496	0.215842	0	0.0146328	0	0.0756463	0.148708	0.0874063	0	0.261748	0.973346
TCGA-C8-A138-01A	0.18047	0.113627	0.0419957	0.0108013	0.0476258	0.0686806	0.105549	0.0746067	0	0.548322	0.846254
TCGA-E2-A14V-01A	0	0.202844	0.0083021	0.0520394	0.125765	0.0969727	0.078314	0.0859354	0	0.28837	0.962713
TCGA-AC-A5EH-01A	0	0.220973	0.0011244	0.0397946	0.197024	0.0832386	0.227828	0.00561384	0	0.426645	0.903852
TCGA-A2-A0YL-01A	0.166938	0.239526	0.00875447	0	0.00571561	0.0863716	0.144254	0.0755692	0	0.39666	0.917404
TCGA-E2-A1LK-01A	0.139828	0.0612202	0.0318916	0	0.199207	0.067518	0.184454	0.169658	0	0.315594	0.9579
TCGA-D8-A13Z-01A	0.103497	0.125066	0.0168096	0	0.13027	0.0731907	0.140854	0.147516	0	0.533737	0.8556
TCGA-D8-A27V-01A	0.10209	0.295295	0	0.0102562	0	0.0964605	0.140899	0.0920349	0	0.273366	0.970309
TCGA-EW-A3U0-01A	0.169551	0.145633	0	0	0.07144	0.0894152	0.114394	0.0764729	0	0.634832	0.807109
TCGA-A2-A4S2-01A	0.0831465	0.237188	0.00419546	0.0143105	0.12566	0.0934851	0.098898	0.0532155	0	0.472341	0.882522
TCGA-D8-A1XV-01A	0.023939	0.150366	0.0259452	0.000974776	0.0956095	0.0754956	0.290089	0.0144621	0	0.210865	0.996773
TCGA-BH-A1F0-01A	0.0579779	0.18214	0	0.0340452	0.0465211	0.0898963	0.169274	0.0420706	0	0.582633	0.829481
TCGA-AN-A0FT-01A	0.142345	0.185857	0	0	0.0728155	0.0791717	0.192101	0.00220883	0	0.319088	0.950993
TCGA-E2-A15K-01A	0.159783	0.187381	0.014378	0	0.0518713	0.0759265	0.137885	0.0766861	0	0.52345	0.859096
TCGA-BH-A0DL-01A	0.112936	0.207685	0.0136208	0	0.0709747	0.0881347	0.143152	0.147367	0	0.541873	0.853025
TCGA-A2-A0EY-01A	0.0989076	0.271938	0	0	0.0868057	0.0703649	0.137462	0.0410547	0	0.439128	0.898884
TCGA-B6-A0IG-01A	0.106813	0.260449	0.0320345	0	0.142187	0.0989119	0.0273578	0.0633678	0	0.344021	0.942855
TCGA-BH-A0HI-01A	0.0613379	0.194122	0.00825142	0	0.100603	0.0841272	0.166191	0.0447767	0	0.293032	0.961271
TCGA-E2-A576-01A	0.110651	0.0852969	0.0342019	0.00640655	0.0302459	0.0682736	0.105058	0.0547718	0	0.36611	0.931062
TCGA-BH-A201-01A	0.0196636	0.223541	0	0	0.151118	0.070479	0.139235	0.107083	0	0.315796	0.951272
TCGA-D8-A1JB-01A	0.181158	0.160483	0	0.0513747	0.048502	0.0961459	0.117843	0.0226223	0	0.575913	0.832751
TCGA-A1-A0SN-01A	0.101527	0.334532	0.0157037	0	0.0795255	0.0867285	0.124754	0.0376485	0	0.450083	0.893766
TCGA-A8-A08A-01A	0.0941694	0.218904	0	0	0.105847	0.0684197	0.234827	0.0703662	0	0.347783	0.938863
TCGA-A2-A0YI-01A	0.0715923	0.253588	0	0.0484046	0.0319624	0.11392	0.203106	0.0594698	0	0.487158	0.876191
TCGA-AR-A1AN-01A	0.10194	0.247664	0.00306428	0	0.176105	0.0797558	0.121492	0.0867803	0	0.427596	0.903545
TCGA-AR-A2LM-01A	0.124851	0.211559	0	0.0176208	0	0.0615384	0.127046	0.077036	0	0.334353	0.94387
TCGA-AR-A5QQ-01A	0.154901	0.176944	0.0102524	0	0.0592874	0.0678543	0.139429	0.111538	0	0.59294	0.827417
TCGA-AR-A0TR-01A	0.189832	0.0781215	0.0157765	0.00826284	0.0225152	0.0710353	0.163168	0.0215383	0	0.316319	0.953257
TCGA-GM-A3XG-01A	0.0797263	0.128896	0.0144376	0.00633658	0.151092	0.0629596	0.19555	0.0252864	0	0.276096	0.971375
TCGA-BH-A1FC-01A	0.144907	0.257702	0	0.00838878	0.0354357	0.0883393	0.132282	0.0326303	0	0.509847	0.865711
TCGA-A2-A0D1-01A	0.115692	0.034992	0	0.0990731	0.361949	0.0712605	0.0281856	0.0709059	0	0.251965	0.99362
TCGA-EW-A1P7-01A	0.161806	0.192503	0	0	0.0502951	0.0580736	0.0989154	0.0965418	0	0.612942	0.811861
TCGA-AR-A1AP-01A	0.0300856	0.211969	0.0255388	0	0.0812611	0.106777	0.192874	0.122979	0	0.432956	0.901108
TCGA-E2-A150-01A	0.0636092	0.221517	0	0	0.195644	0.162568	0.0808398	0.125222	0	0.489812	0.871465
TCGA-EW-A2FW-01A	0.0243285	0.191081	0.0101565	0.0983732	0.19368	0.0716777	0.220208	0.00600579	0	0.32947	0.948241
TCGA-AR-A1AV-01A	0.0151296	0.199437	0	0.0115888	0.194519	0.0595431	0.227516	0.0724166	0	0.280514	0.969907
TCGA-A2-A0T1-01A	0.140734	0.169661	0.0494945	0.00617997	0.097368	0.0896293	0.150918	0.0478146	0	0.580747	0.831665
TCGA-AO-A0JF-01A	0.163165	0.189369	0.0161919	0.0128434	0.0137813	0.0653389	0.129228	0.144891	0	0.438493	0.899342
TCGA-OL-A6VR-01A	0.0246467	0.16463	0	0.0108968	0.24563	0.0354802	0.221884	0.00792261	0	0.316683	0.956046
TCGA-A8-A090-01A	0.0306917	0.13872	0.0189226	0.0114753	0.226065	0.0663357	0.190277	0.0562061	0	0.477799	0.879977
TCGA-BH-A0BG-01A	0.12624	0.270065	0.0302522	0.0150577	0.0460201	0.105927	0.113835	0.0737918	0	0.530722	0.852289
TCGA-AO-A1KP-01A	0.034228	0.292387	0	0	0.00477858	0.0905051	0.161886	0.08431	0.15	0.10263	1.04633
TCGA-LL-A441-01A	0.056288	0.207956	0.00345122	0	0.0928161	0.073122	0.0571248	0.0301807	0	0.638006	0.790427
TCGA-C8-A133-01A	0.0416793	0.135109	0.0214592	0	0	0.0628939	0.393965	0.0458228	0	0.203369	0.999282
TCGA-BH-A8FZ-01A	0.0904538	0.187048	0	0	0.0542959	0.0424648	0.13353	0.133408	0	0.53492	0.861422
TCGA-E2-A1II-01A	0.234574	0.235658	0.00862898	0.0215374	0.0302817	0.0992458	0.145865	0.039435	0	0.595289	0.817955
TCGA-EW-A6SC-01A	0.0256691	0.232875	0	0.0102798	0.00425081	0.0675838	0.154305	0.156573	0	0.413164	0.91012
TCGA-AN-A0XT-01A	0.177807	0.150654	0	0	0.0596798	0.0975489	0.1057	0.00228152	0	0.290369	0.964157
TCGA-BH-A0RX-01A	0.198896	0.0864744	0.021224	0	0.0553655	0.0817505	0.13631	0.0730692	0	0.589411	0.825459
TCGA-A8-A08X-01A	0.096691	0.188678	0.0280649	0	0.0646291	0.0639392	0.149444	0.0612293	0	0.506595	0.86483
TCGA-AO-A03V-01A	0.102037	0.215665	0.00777463	0	0.0557025	0.084245	0.13389	0.0210598	0	0.336531	0.948759
TCGA-EW-A1PH-01A	0.175274	0.253893	0	0	0.0768763	0.0790874	0.0813954	0.0974589	0	0.31039	0.957429
TCGA-A2-A0ST-01A	0.156136	0.173516	0.0121822	0.0032293	0.0555796	0.0717841	0.0818621	0.157522	0	0.660147	0.79346
TCGA-BH-A0BC-01A	0.118386	0.192765	0.0549499	0	0.074342	0.103509	0.134183	0.0810833	0	0.489016	0.875117
TCGA-E9-A1NH-01A	0.0773903	0.21477	0.0216352	0	0.137763	0.101909	0.132227	0.132758	0	0.319746	0.951233
TCGA-B6-A0X5-01A	0.0661701	0.146645	0	0	0.156714	0.0573424	0.214469	0.00676089	0.07	0.120644	1.03036
TCGA-AC-A4ZE-01A	0.200075	0.261541	0.00626994	0.00438027	0	0.0738758	0.192412	0	0	0.250711	0.984518
TCGA-A8-A07Z-01A	0.0620214	0.107185	0.0126326	0.0532721	0.0369377	0.0532446	0.195611	0.156931	0	0.353844	0.935192
TCGA-OL-A66P-01A	0.219718	0.0798065	0	0	0.0347997	0.0737991	0.174599	0.0410885	0	0.607945	0.813836
TCGA-E2-A1LE-01A	0.281314	0.141888	0	0	0.084877	0.0947085	0.151275	0.024387	0	0.519939	0.85681
TCGA-C8-A8HR-01A	0.127393	0.221898	0.00798996	0.0188952	0	0.109926	0.185725	0.0660855	0	0.479953	0.877885
TCGA-A8-A09T-01A	0.0651014	0.251751	0	0	0.0634061	0.0746631	0.273019	0.0348069	0	0.285079	0.968185
TCGA-BH-A0HB-01A	0.158065	0.215536	0.0469208	0.00705954	0.0481705	0.0737842	0.153349	0.1	0	0.52433	0.859761
TCGA-A8-A08G-01A	0.0924383	0.140425	0.00380574	0.0335924	0.142659	0.0786792	0.193509	0.0195663	0	0.347183	0.938553
TCGA-A2-A0EQ-01A	0.120966	0.234115	0.00172339	0.0118515	0.0822407	0.0884835	0.104385	0.0241775	0	0.613062	0.81439
TCGA-A8-A081-01A	0.193305	0.183248	0.00106551	0.00702872	0.0528354	0.0906466	0.147448	0.0223869	0	0.496433	0.872419
TCGA-AO-A1KO-01A	0.117297	0.364677	0	0	0.0461573	0.0135064	0.179619	0.0981538	0	0.28033	0.972136
TCGA-BH-A0HW-01A	0.0827857	0.0690847	0.054474	0	0.222387	0.0280659	0.27328	0.0990578	0.03	0.136078	1.03705
TCGA-OL-A66H-01A	0.132421	0.17014	0	0	0.0253842	0.0955805	0.269602	0.0231039	0	0.41133	0.910628
TCGA-A2-A0T0-01A	0.0321584	0.289314	0.00204615	0	0.158205	0.105392	0.275539	0.0269702	0	0.396306	0.919401
TCGA-AN-A04C-01A	0.0996308	0.247458	0.00651526	0.00470826	0.0959685	0.080736	0.174047	0.0553315	0	0.367354	0.931302
TCGA-E2-A573-01A	0.111329	0.200792	0.0106091	0.0142574	0.0907337	0.0761347	0.137006	0.0621265	0	0.579221	0.831546
TCGA-AN-A0XS-01A	0.189329	0.163732	0.0446153	0	0.0453658	0.0803114	0.112851	0.0539364	0	0.480262	0.878328
TCGA-D8-A3Z6-01A	0.121044	0.125625	0.0151067	0	0.126513	0.0865584	0.114816	0.00718269	0	0.249569	0.981313
TCGA-EW-A3E8-01B	0.138261	0.225228	0	0	0.0561285	0.0903509	0.100012	0.00560629	0	0.576719	0.832667
TCGA-C8-A137-01A	0.0245416	0.190722	0.0104289	0.00452627	0.133881	0.0931475	0.143108	0.0359982	0	0.224236	0.990074
TCGA-GM-A4E0-01A	0.234778	0.131072	0	0	0.00344129	0.0992245	0.208678	0.00494067	0	0.450455	0.892123
TCGA-E2-A1B4-01A	0.0634683	0.202344	0.0230411	0.0238225	0.0346304	0.0569824	0.189128	0.0574565	0	0.165186	1.01413
TCGA-EW-A2FS-01A	0.143295	0.218059	0.0174422	0.038567	0.0325071	0.0920318	0.0893221	0.097306	0	0.438402	0.897945
TCGA-S3-A6ZG-01A	0.104018	0.18869	0.0172265	0.00056686	0.0738738	0.0632272	0.126065	0.01413	0	0.39094	0.919721
TCGA-GM-A3XN-01A	0.109115	0.181619	0.0175379	0.0280688	0.129716	0.104975	0.113671	0.00639779	0	0.493465	0.87126
TCGA-EW-A1P8-01A	0.134491	0.177069	0.0394973	0	0	0.0714854	0.20222	0.186804	0	0.433687	0.900494
TCGA-E2-A156-01A	0	0.119608	0.024625	0	0.0926916	0.00854371	0.294556	0.113153	0	0.214194	0.994896
TCGA-AC-A8OP-01A	0.137889	0.178977	0	0	0.105739	0.109864	0.128391	0.0118727	0	0.386899	0.921783
TCGA-AN-A0FS-01A	0.0638294	0.173967	0	0	0	0.0293349	0.247904	0.0616878	0	0.244531	0.98001
TCGA-B6-A0IM-01A	0.0650573	0.206717	0.0305783	0	0.177988	0.0757515	0.161403	0.134554	0	0.308468	0.957344
TCGA-E9-A3HO-01A	0.233631	0.112301	0	0	0.101074	0.145531	0.117138	0.0342889	0	0.446249	0.894054
TCGA-D8-A27K-01A	0.0714301	0.257374	0	0.0150352	0.00806426	0.094253	0.130048	0.0798344	0	0.415308	0.908831
TCGA-E9-A2JT-01A	0.226028	0.162317	0.0100337	0	0.0250156	0.0754918	0.0860293	0.00443316	0	0.651227	0.78286
TCGA-GM-A2DK-01A	0.159437	0.135791	0.0159675	0.00941542	0.0796268	0.0534918	0.204651	0.09888	0	0.45083	0.893848
TCGA-AR-A1AK-01A	0.121199	0.175567	0	0	0.0293845	0.132647	0.22264	0.0206829	0	0.504131	0.866585
TCGA-E2-A15R-01A	0.109672	0.167438	0	0	0	0.0357427	0.283106	0.00368631	0.21	0.0947515	1.03734
TCGA-BH-A18Q-01A	0.183136	0.110191	0	0	0.0298252	0.0979156	0.120117	0.0777525	0	0.371715	0.928799
TCGA-E2-A153-01A	0.0137259	0.183693	0.00337094	0	0.0667436	0.0213258	0.248959	0.0692826	0	0.356408	0.934459
TCGA-BH-A0BT-01A	0.136377	0.137483	0	4.49E-05	0.0733995	0.12968	0.0869022	0.12741	0	0.415976	0.908556
TCGA-E9-A54Y-01A	0.101227	0.0104319	0	0	0.114146	0.0406941	0.179691	0.0214122	0	0.32568	0.953946
TCGA-E2-A14Q-01A	0.149484	0.269398	0	0.0238669	0.0127168	0.0929893	0.110554	0.0763088	0	0.338116	0.944979
TCGA-BH-A0HN-01A	0.0727677	0.109588	0.0200844	0	0	0.0728288	0.312354	0.0761211	0	0.212164	0.994604
TCGA-E2-A1IK-01A	0.166124	0.161636	0.00987714	0	0.0855968	0.0960153	0.169962	0.0163829	0	0.470162	0.88308
TCGA-E2-A10C-01A	0.144191	0.214847	0.066853	0.0402965	0.0683225	0.079762	0.101741	0.0175215	0	0.467996	0.88424
TCGA-A8-A095-01A	0.169651	0.0988366	0	0.0125298	0.0636504	0.0548676	0.156903	0.0832511	0	0.324241	0.947975
TCGA-A7-A0DB-01A	0.0235048	0.108092	0	0.0112219	0.251421	0.0369453	0.161204	0.0963573	0	0.429966	0.902696
TCGA-BH-A18J-01A	0.0309029	0.202789	0.0184748	0	0.133562	0.0594772	0.261393	0	0	0.303197	0.959449
TCGA-BH-A28O-01A	0.142851	0.224031	0.00163369	0	0	0.0505609	0.107811	0.0681062	0	0.382022	0.926624
TCGA-AC-A3TN-01A	0.119279	0.261094	0.00182951	0.0109116	0.0515951	0.0599058	0.150272	0.0550755	0	0.235949	0.986815
TCGA-A7-A13E-01A	0.132996	0.0742633	0	0	0.282162	0.0809748	0.189834	0.061273	0	0.260721	0.986663
TCGA-BH-A0W5-01A	0.118978	0.248047	0.00607937	0.008501	0.072695	0.0737824	0.0923829	0.0221469	0	0.618607	0.809854
TCGA-GM-A2DD-01A	0.142428	0.208502	0.0373555	0.0303997	0.0501961	0.080344	0.128048	0.129076	0	0.597645	0.823408
TCGA-AN-A0XV-01A	0.151832	0.195243	0.00149574	0.024362	0.123853	0.0977419	0.0727195	0.0469953	0	0.420248	0.906688
TCGA-E2-A1IL-01A	0.0705306	0.146562	0	0.0321566	0.0504298	0.0971189	0.177415	0.0484468	0	0.243858	0.982301
TCGA-EW-A2FR-01A	0.0464408	0.217436	0.0197805	0.028629	0.198355	0.115357	0.160626	0.00845329	0	0.38389	0.925041
TCGA-3C-AAAU-01A	0.0675497	0.123128	0	0	0.113028	0.0822572	0.254884	0.0087104	0	0.242688	0.985135
TCGA-AR-A24W-01A	0.069741	0.240332	0	0.0118783	0	0.00840562	0.110516	0.16403	0	0.245259	0.981167
TCGA-OL-A5RZ-01A	0.123131	0.0826652	0	0	0.117954	0.0275533	0.279988	0.0163648	0	0.233884	0.986884
TCGA-E9-A1RB-01A	0.130363	0.146155	0	0	0.245091	0.0695	0.214842	0.0443693	0	0.375123	0.929185
TCGA-AN-A0AJ-01A	0.182097	0.182327	0	0.00694772	0.0761097	0.086257	0.154934	0.0833921	0	0.538474	0.852777
TCGA-AR-A1AT-01A	0.138817	0.197754	0.00860067	0.00756779	0.0837441	0.0807322	0.155756	0.0431269	0	0.521997	0.86019
TCGA-A8-A09Q-01A	0.0823363	0.2353	0.00327327	0.0291432	0.131217	0.0708638	0.156307	0.0350103	0	0.491401	0.876293
TCGA-A8-A083-01A	0.114486	0.100945	0	0.0167981	0.0633039	0.062213	0.271481	0.0832289	0	0.179728	1.00721
TCGA-AN-A0XL-01A	0.124924	0.210667	0	0	0	0.0713122	0.241312	0.0492317	0	0.274688	0.968343
TCGA-E9-A1RC-01A	0.0437651	0.0444597	0.0137836	0	0.392067	0	0.274921	0.0638501	0	0.26656	0.999954
TCGA-D8-A27I-01A	0.140285	0.196441	0	0	0.0120187	0.0622727	0.144303	0.127772	0	0.496889	0.873139
TCGA-A2-A04Y-01A	0.157394	0.228439	0.0102194	0.00922067	0.0198086	0.0912232	0.201432	0.00785426	0	0.433497	0.900362
TCGA-PE-A5DC-01A	0.195824	0.240496	0	0	0.124468	0.148057	0.116484	0.0148158	0	0.309676	0.961976
TCGA-OL-A5D8-01A	0.163343	0.0713963	0.0166226	0	0.132482	0.147527	0.116371	0.0541768	0	0.315401	0.953349
TCGA-A7-A26E-01A	0.017487	0.303081	0	0	0	0.0679046	0.197496	0.0152646	0	0.251615	0.976267
TCGA-AN-A0FL-01A	0.0828233	0.19693	0	0	0.219776	0.0596192	0.179654	0.0340411	0	0.280658	0.970039
TCGA-A8-A0A1-01A	0.0348687	0.202267	0.00975547	0.0465174	0.154058	0.102753	0.0944492	0.0771853	0	0.546945	0.849025
TCGA-AN-A0FN-01A	0.122322	0.187575	0.00210484	0.0585451	0.0299981	0.078038	0.105087	0.0540511	0	0.535686	0.851062
TCGA-D8-A1J9-01A	0.0542734	0.202705	0.0400589	0	0.0875182	0.0825133	0.285687	0.00921045	0	0.334326	0.944823
TCGA-BH-A1EO-01A	0.0136699	0.303569	0.0148987	0.0118169	0.0559847	0.0853712	0.168818	0.0907964	0	0.416733	0.90873
TCGA-B6-A0I2-01A	0.184711	0.164598	0.0590868	0	0.0694954	0.108938	0.0702511	0.0274731	0	0.568782	0.833228
TCGA-E9-A5UP-01A	0.0359993	0	0.0500771	0	0.389758	0.0284154	0.133952	0.157852	0	0.318837	0.968733
TCGA-A2-A0T5-01A	0.0812254	0.161447	0.0420827	0	0.0915392	0.0825501	0.21411	0.104526	0	0.263822	0.973989
TCGA-A7-A0DA-01A	0.109824	0.105111	0.000135229	0	0.30622	0.112909	0.132453	0	0	0.257409	0.991358
TCGA-B6-A0IC-01A	0.0195529	0.161194	0.0396455	0	0.0987041	0.0648118	0.311149	0.126335	0.01	0.153955	1.02465
TCGA-BH-A5J0-01A	0.156776	0.196558	0.0211797	0	0.0699256	0.0824751	0.15841	0.0775994	0	0.540389	0.853202
TCGA-A2-A0CY-01A	0.19754	0	0.0262005	0	0.307467	0	0.183808	0.0320652	0	0.159103	1.03639
TCGA-E9-A245-01A	0.0795461	0.144868	0	0	0.00655476	0.0648566	0.253198	0.0426259	0	0.26941	0.970091
TCGA-GM-A3NW-01A	0.147915	0.168167	0	0	0.0499302	0.134009	0.118128	0.0325532	0	0.357396	0.935406
TCGA-A1-A0SB-01A	0.120152	0.158562	0	0	0.0651742	0	0.195064	0.071557	0.78	0.0255792	1.06233
TCGA-OL-A66N-01A	0.162709	0.10056	0	0	0	0.029753	0.169722	0.0764733	0	0.460425	0.88873
TCGA-A2-A0CQ-01A	0.0972447	0.223127	0	0	0.00815277	0.114347	0.320421	0.0463154	0	0.270229	0.975358
TCGA-C8-A1HG-01A	0.204536	0.194062	0.0104965	0.0175583	0.0396157	0.0729859	0.145797	0.0451509	0	0.530024	0.854973
TCGA-AC-A2BK-01A	0.214476	0.157885	0	0	0.0101139	0.103972	0.162614	0.094375	0.03	0.140932	1.03364
TCGA-A8-A08J-01A	0.0597836	0.207065	0.0291082	0	0.119219	0.0770821	0.227663	0.0113468	0	0.410501	0.911101
TCGA-A8-A09V-01A	0	0.140061	0	0	0	0.055182	0.263486	0.0113852	0	0.231366	0.985635
TCGA-A2-A0T3-01A	0.0891845	0.16987	0.000521944	0.015464	0.213942	0.111978	0.181142	0	0	0.345062	0.942366
TCGA-C8-A1HK-01A	0.234901	0.0719891	0	0	0.0157638	0.10862	0.130897	0.0118751	0	0.372408	0.931864
TCGA-AN-A04A-01A	0.117581	0.293217	0.0113303	0	0.107605	0.100547	0.153645	0.0864112	0	0.320358	0.952108
TCGA-E9-A1RG-01A	0.139221	0.123444	0.0225338	0	0.0798516	0.0729286	0.207125	0.0963482	0	0.432358	0.90216
TCGA-JL-A3YW-01A	0.0255582	0.1892	0.0169583	0.0341178	0.147343	0.107473	0.167224	0.0550321	0	0.514343	0.861829
TCGA-E2-A154-01A	0.0375081	0.161707	0	0.00110236	0.0532849	0.0517784	0.381228	0.0514605	0	0.189555	1.00699
TCGA-A2-A04U-01A	0.122404	0.148147	0.0166172	0	0.108048	0.0376369	0.155233	0.0864243	0	0.260867	0.976957
TCGA-BH-A0EE-01A	0.0600586	0.24847	0.00857918	0.0101588	0.0850218	0.100645	0.0979721	0.105991	0	0.393781	0.918958
TCGA-BH-A0H5-01A	0.171116	0.138649	0.0223061	0.0311537	0.0346278	0.0701866	0.0946371	0.0652572	0	0.673948	0.782231
TCGA-EW-A1IW-01A	0.117365	0.254364	0	0.012498	0.0690732	0.100863	0.164849	0.0644896	0	0.410444	0.911057
TCGA-AO-A0J4-01A	0.0998458	0.233837	0.0319778	0.00622752	0.0695447	0.10863	0.0997012	0.0617908	0	0.573218	0.826788
TCGA-A7-A3J1-01A	0.162908	0.266722	0.00425865	0	0.0416246	0.107945	0.127316	0.0124653	0	0.524858	0.855792
TCGA-E9-A243-01A	0.11244	0.239111	0.0139869	0.0668828	0.068011	0.0843026	0.117118	0.0536978	0	0.594062	0.828095
TCGA-C8-A134-01A	0.0991939	0.155516	0.00155999	0.0467234	0.14726	0.12349	0.13321	0.088175	0	0.569759	0.83576
TCGA-D8-A1Y1-01A	0.0519308	0.317417	0	0.00500135	0.0484463	0.0697258	0.278012	0.0113075	0	0.339641	0.943506
TCGA-AO-A12A-01A	0.126782	0.156406	0.0306931	0.0147248	0.00866608	0.0675905	0.108233	0.130196	0	0.356326	0.935653
TCGA-E2-A108-01A	0.187313	0.15183	0.00788505	0.00891096	0.0474856	0.0752759	0.135534	0.0519004	0	0.601809	0.823279
TCGA-BH-A0E1-01A	0.04493	0.148501	0	0	0.229808	0.0383179	0.18282	0.0335965	0	0.342278	0.942336
TCGA-E2-A14U-01A	0.154604	0.198378	0	0	0.0289201	0.0485965	0.293632	0.0250405	0	0.207483	1.00143
TCGA-BH-A0HL-01A	0.0222636	0.0551192	0.054857	0.00634059	0.302927	0.0163509	0.294929	0.0164363	0.02	0.144264	1.0452
TCGA-E9-A229-01A	0.0812512	0.258628	0.0169233	0	0.0435519	0.0657315	0.19727	0.0503346	0	0.407005	0.91281
TCGA-A8-A08T-01A	0.0842062	0.232368	0.0151828	0	0.138949	0.0487035	0.156673	0.0235174	0	0.302247	0.958027
TCGA-E9-A1RF-01A	0.191738	0.226354	0.0256124	0.000751059	0.106758	0.0861947	0.197219	0.0398893	0	0.478493	0.878606
TCGA-A2-A04T-01A	0.200431	0.138776	0	0.0208244	0.0557389	0.0882321	0.152278	0.0875166	0	0.546884	0.845811
TCGA-E2-A15P-01A	0.153073	0.107203	0.0109596	0	0.0324756	0.105923	0.177249	0.0159571	0	0.308563	0.955542
TCGA-C8-A3M8-01A	0.163725	0.17163	0.0219023	0	0.161495	0.116654	0.203919	0.0295139	0	0.246289	0.987807
TCGA-LL-A5YO-01A	0.143106	0.14194	0.0293875	0	0.0724686	0.0829139	0.106505	0.0660066	0	0.65237	0.797518
TCGA-OL-A66L-01A	0.17558	0.0968807	0	0.00802672	0.0305876	0.0646829	0.163394	0.0764648	0	0.457798	0.890171
TCGA-OL-A66K-01A	0.0967669	0.107843	0	0.00441007	0.0378955	0.0273752	0.191342	0.0393776	0	0.254988	0.974837
TCGA-E2-A1LG-01A	0.0955443	0.104135	0	0.0131969	0.10124	0.130673	0.119021	0.097777	0	0.389609	0.921074
TCGA-E2-A1LS-01A	0.105079	0.229099	0	0	0	0.136823	0.166685	0.0725545	0.01	0.152555	1.03504
TCGA-A7-A426-01A	0.209022	0.118407	0	0	0	0.053808	0.136018	0.00484465	0	0.390208	0.920799
TCGA-BH-A0B7-01A	0.13621	0.246167	0	0	0.0688916	0.0698417	0.101842	0.0577706	0	0.550991	0.844408
TCGA-AC-A2FO-01A	0.11714	0.284736	0	0	0.0128156	0.0691735	0.12911	0.0578646	0	0.546904	0.847013
TCGA-D8-A27L-01A	0.0758288	0.196463	0.0399956	0	0.0343142	0.0737651	0.11748	0.0900345	0	0.459815	0.890201
TCGA-AC-A2FF-01A	0.136493	0.191395	0.0104311	0.00894455	0.00850751	0.0724832	0.122002	0.114548	0	0.531071	0.856214
TCGA-GM-A2D9-01A	0.105439	0.173812	0.0024728	0	0.141554	0.108301	0.170994	0.0450824	0	0.347954	0.938393
TCGA-A2-A0D3-01A	0.12624	0.192216	0.00800429	0.0524806	0.027056	0.0857566	0.123112	0.0342045	0	0.393494	0.919267
TCGA-A2-A0EO-01A	0.125737	0.190847	0.0130813	0	0.0393983	0.0750956	0.121228	0.0495912	0	0.432471	0.901693
TCGA-A2-A0T7-01A	0.123186	0.176868	0.0248881	0	0.133277	0.0575911	0.189034	0.0493732	0	0.398007	0.916646
TCGA-OL-A6VO-01A	0.0759991	0.204982	0	0.00386824	0.16933	0.10313	0.153083	0.0573439	0	0.43045	0.901873
TCGA-BH-A0EI-01A	0.00587164	0.14378	0.0038044	0	0.0521944	0.0125553	0.27043	0.0512624	0	0.224636	0.98718
TCGA-A8-A094-01A	0.0897397	0.261634	0	0.00924412	0.109089	0.0784251	0.167003	0.0625849	0	0.515088	0.863405
TCGA-A8-A092-01A	0.0462619	0.166821	0.0500347	0	0.187329	0.079071	0.225656	0	0	0.326673	0.949259
TCGA-AC-A3W6-01A	0.169964	0.223748	0.0159065	0	0.0228967	0.0878332	0.186467	0.010878	0	0.487679	0.875334
TCGA-BH-A0BA-01A	0.104161	0.234889	0	0.014664	0	0.0591205	0.081254	0.083433	0	0.446215	0.894104
TCGA-EW-A1OX-01A	0.0216899	0.121797	0.00198558	0.00582412	0.258402	0.0504437	0.26246	0	0.03	0.140705	1.03856
TCGA-A2-A0CR-01A	0.236185	0.0490802	0.0224369	0.00745374	0.0431785	0.0756306	0.12064	0.037415	0	0.627069	0.802925
TCGA-D8-A1JD-01A	0.0456675	0.258606	0.0226545	0	0.017526	0.0673032	0.199911	0.104957	0	0.393009	0.918818
TCGA-C8-A26X-01A	0.114311	0.133885	0	0	0.0789201	0.0836277	0.159971	0.0894045	0	0.605779	0.822715
TCGA-A1-A0SE-01A	0.148721	0.209742	0.0389475	0	0	0.0700075	0.110029	0.0934765	0	0.34439	0.939802
TCGA-A7-A4SF-01A	0.180543	0.0501839	0	0	0.148025	0.0971357	0.104995	0.0239662	0	0.427773	0.903049
TCGA-OL-A66O-01A	0.145351	0.0661104	0.0314879	0	0.0612897	0.0340499	0.167072	0.000715617	0	0.225005	0.995298
TCGA-C8-A26W-01A	0.224142	0.132016	0.00321292	0.0267788	0.0778545	0.141416	0.161729	0.00874103	0	0.459638	0.887473
TCGA-E2-A9RU-01A	0.0966447	0.131211	0	0	0.149688	0.0854241	0.181662	0.0163233	0	0.361638	0.932379
TCGA-AN-A0FW-01A	0.169697	0.210391	0.0225817	0.023538	0	0.061356	0.182459	0.11565	0	0.364204	0.931143
TCGA-D8-A1JC-01A	0.0653814	0.190776	0.0140125	0.00753785	0.179948	0.125764	0.106546	0.038226	0	0.409061	0.911945
TCGA-C8-A12V-01A	0.121752	0.219112	0.00589248	0.0249394	0.0698652	0.0868237	0.121943	0.0792466	0	0.619145	0.811792
TCGA-A2-A04P-01A	0.122411	0.166694	0.00459095	0	0.0263182	0.092275	0.123079	0.0830923	0	0.498842	0.867711
TCGA-BH-A0W3-01A	0.0691772	0.159843	0.00944035	0	0	0.0689356	0.331621	0.00534909	0	0.223606	0.991291
TCGA-BH-A0B5-01A	0.0341757	0.261494	0	0.030437	0.0999426	0.0792591	0.143332	0.0265639	0	0.440388	0.898107
TCGA-S3-AA10-01A	0.123026	0.171999	0	0	0.0685591	0.0887537	0.0873496	0.0956643	0	0.589415	0.820749
TCGA-BH-A0B0-01A	0.0797984	0.197545	0.05491	7.75E-06	0.0544146	0.0749008	0.121403	0.113186	0	0.491518	0.876886
TCGA-E2-A574-01A	0.0442016	0.0624303	0.0304903	0	0.420521	0	0.108784	0.166145	0	0.181099	1.03947
TCGA-AN-A0XN-01A	0.0667928	0.276381	0.0215455	0	0.128145	0.0611362	0.172545	0.0571505	0	0.390899	0.920338
TCGA-AN-A0XW-01A	0.11748	0.245155	0.00727859	0.0181994	0.0497256	0.0921874	0.132715	0.0260628	0	0.520838	0.860784
TCGA-C8-A1HF-01A	0.158936	0.282635	0.0081206	0.0319456	0.0604376	0.0800244	0.167498	0.0320343	0	0.494131	0.87118
TCGA-AR-A2LO-01A	0.177074	0.19291	0.0291243	0	0.0210211	0.0870936	0.0970446	0.0632849	0	0.521001	0.856658
TCGA-D8-A1XA-01A	0.0626659	0.215269	0.0225721	0	0.125484	0.0733086	0.178525	0.0155659	0	0.306532	0.956507
TCGA-BH-A0BL-01A	0.0577517	0.281223	0	0	0.0313302	0.0956788	0.106141	0.117694	0	0.555073	0.845296
TCGA-EW-A1J2-01A	0.1198	0.1974	0	0.0148737	0.146361	0.0704511	0.119888	0.0676236	0	0.414678	0.909393
TCGA-BH-A0AZ-01A	0.12788	0.253177	0.00146744	0	0.0636231	0.0767762	0.154723	0.0409983	0	0.384957	0.922537
TCGA-E9-A227-01A	0.153717	0.198676	0.00853071	0.0347899	0	0.0620932	0.166626	0.168762	0	0.519919	0.864475
TCGA-A2-A0D2-01A	0.16787	0.175186	0.000214417	0	0.0703258	0.0887743	0.13372	0.101545	0	0.523551	0.861597
TCGA-D8-A1XM-01A	0.0894882	0.273037	0.000716825	0	0.0249341	0.0837533	0.159678	0.110642	0	0.499036	0.872718
TCGA-D8-A1Y3-01A	0.160332	0.101847	0	0	0.110745	0.081873	0.183132	0.018197	0	0.467901	0.885917
TCGA-C8-A275-01A	0.115892	0.243518	0.00578166	0.0059987	0.124744	0.0875549	0.118674	0.0634386	0	0.562311	0.843215
TCGA-E2-A3DX-01A	0.205352	0.168005	0.0328776	0.00426495	0.0258633	0.0679686	0.102595	0.0831804	0	0.550239	0.845425
TCGA-C8-A1HM-01A	0.16922	0.200555	0	0.0440011	0.016784	0.106374	0.149924	0.022272	0	0.555181	0.838388
TCGA-E2-A158-01A	0.121621	0.127492	0	0	0.0872123	0.132897	0.107524	0.0955517	0	0.228265	0.991352
TCGA-AR-A0TP-01A	0.0105364	0.115212	0.00514431	0	0.291522	0	0.324523	0.0919151	0	0.302187	0.97269
TCGA-A7-A26F-01B	0.101575	0.23849	0	0	0.0841609	0.0203868	0.172763	0.133165	0	0.392809	0.919054
TCGA-A2-A1FW-01A	0.157843	0.199123	0	0.0314823	0.0170293	0.125029	0.2097	0	0	0.296562	0.963171
TCGA-E2-A15A-06A	0.133997	0.292123	0.0054429	0	0.0184441	0.097355	0.121372	0.0605879	0	0.591296	0.824343
TCGA-BH-A0C7-01B	0.085826	0.237297	0.00231719	0	0.160729	0.0867615	0.0384382	0.0876359	0	0.360183	0.933488
TCGA-AR-A1AJ-01A	0.11901	0.220106	0	0.0088118	0.0267456	0.106152	0.18383	0.110305	0	0.632611	0.805281
TCGA-E9-A1R5-01A	0.00699216	0.322606	0.0335903	0	0.146978	0.101215	0.158035	0.0624781	0	0.274406	0.971424
TCGA-A8-A09A-01A	0.108759	0.225901	0	0	0.0537993	0.113256	0.150729	0.0325171	0	0.440426	0.897535
TCGA-GM-A2DC-01A	0.154821	0.174302	0.0301994	0	0.00104327	0.101433	0.138471	0.0175444	0	0.289292	0.965866
TCGA-A2-A3KC-01A	0.0325887	0.273235	0.00812172	0.00277132	0.0669878	0.0766564	0.154604	0.0728294	0	0.389646	0.920219
TCGA-AO-A0J9-01A	0.174001	0.171286	0.0325104	0	0.116082	0.0582346	0.158071	0.0612226	0	0.509016	0.866077
TCGA-E2-A14Y-01A	0.0399078	0.17259	0	0	0.145342	0.0861982	0.119639	0.0863041	0	0.299985	0.961483
TCGA-D8-A4Z1-01A	0.146757	0.190135	0.00590547	0	0	0.0618684	0.152207	0.0427945	0	0.352525	0.936424
TCGA-3C-AALI-01A	0.283175	0.053053	0.0161311	0	0.0600004	0.124603	0.144326	0.0370747	0	0.474374	0.879643
TCGA-E2-A159-01A	0.158969	0.127259	0	0.00589286	0.0521755	0.0918511	0.168335	0.092266	0	0.553238	0.846388
TCGA-E2-A155-01A	0.119986	0.187278	0.00400008	0	0.0689629	0.0997636	0.146141	0.00470361	0	0.22566	0.992117
TCGA-A8-A082-01A	0	0.14732	0.0267976	0	0.0896618	0.0768254	0.365356	0.00350545	0	0.297742	0.965327
TCGA-E2-A14R-01A	0.138813	0.0609618	0	0	0.13873	0.125634	0.11876	0.0134544	0	0.521474	0.8579
TCGA-D8-A141-01A	0.160811	0.191427	0.0311228	0.0173984	0.0733568	0.0952849	0.109104	0.0768542	0	0.582324	0.83024
TCGA-BH-A204-01A	0.0599278	0.185972	0	0	0.00208106	0.0649482	0.325345	0	0	0.166396	1.01311
TCGA-E2-A109-01A	0.11047	0.164238	0.00460772	0.00777485	0.128095	0.0783612	0.103057	0.0110101	0	0.435318	0.899463
TCGA-C8-A1HJ-01A	0.119879	0.266596	0	0.0149656	0.0562081	0.114534	0.100057	0.0640109	0	0.385674	0.922945
TCGA-BH-A0C1-01B	0.182243	0.297791	0	0	0.0564175	0.106821	0.094532	0.0181187	0	0.393487	0.920354
TCGA-D8-A1Y2-01A	0.081135	0.290929	0.0141075	0.011515	0.121338	0.0708805	0.181734	0.0455662	0	0.561917	0.840181
TCGA-AR-A2LJ-01A	0.12115	0.13559	0.028883	0	0.0918094	0.0549799	0.13912	0.0907069	0	0.558186	0.84695
TCGA-AC-A2QH-01B	0	0.30628	0.0504067	0	0.5014	0	0.0270988	0.00255313	0.02	0.14344	1.07403
TCGA-A2-A0YK-01A	0.146674	0.237021	0	0.00842156	0.0355344	0.0779565	0.103679	0.0285583	0	0.57828	0.829143
TCGA-E9-A22H-01A	0.0633069	0.229908	0	0.0671207	0.0492695	0.145761	0.209873	0.0262098	0	0.354454	0.936095
TCGA-E2-A1L8-01A	0.089874	0.220772	0.00221676	0.0130411	0	0.0663606	0.0936114	0.232644	0	0.389571	0.920396
TCGA-BH-A0B8-01A	0.0769135	0.305989	0	0	0.00637163	0.0779628	0.166171	0.0795103	0	0.247298	0.979959
TCGA-BH-A18G-01A	0.131272	0.320109	0	0	0.0218167	0.0578032	0.144876	0.0855407	0	0.238189	0.989789
TCGA-JL-A3YX-01A	0.160119	0.122767	0	0	0.0151359	0.0411836	0.159043	0.0420303	0	0.241283	0.984183
TCGA-S3-AA17-01A	0.102971	0.206953	0.0378613	0.0222952	0.0735948	0.0887491	0.139443	0.0467648	0	0.598058	0.825284
TCGA-E2-A15M-01A	0.109938	0.254997	0.0113721	0.0317113	0.0303625	0.0854987	0.129587	0.0818735	0	0.568928	0.836887
TCGA-E2-A56Z-01A	0.181116	0.0388905	0.0390486	0.040959	0.186271	0.133895	0.133161	0.00599281	0	0.31599	0.955736
TCGA-A7-A0CH-01A	0.0849234	0.269513	0	0	0.153216	0.0619629	0.129023	0.0749502	0	0.22767	0.989686
TCGA-AR-A0TZ-01A	0.0799066	0.250647	0	0	0.0176906	0.0636707	0.19535	0.0811579	0	0.204042	0.996514
TCGA-E2-A15I-01A	0.144657	0.234459	0.00733434	0.021623	0.034941	0.0779104	0.110752	0.0935392	0	0.421189	0.906118
TCGA-BH-A0B4-01A	0.184026	0.169762	0	0	0.0703796	0.099526	0.147063	0.0184699	0	0.446328	0.894274
TCGA-E2-A15K-06A	0.0563721	0.0423057	0.0223926	0	0	0.0189734	0.198971	0.175958	0	0.281698	0.965129
TCGA-BH-A0WA-01A	0.0935197	0.259593	0.0191654	0.00245425	0.108541	0.119244	0.146717	0.0969954	0	0.421133	0.906211
TCGA-A2-A0ET-01A	0.144321	0.266079	0.0142642	0	0	0.0569629	0.146208	0.101715	0	0.32653	0.947769
TCGA-OL-A5RW-01A	0.0272649	0.231775	0.0257443	0	0.0785482	0.0787311	0.177514	0.0761794	0	0.29962	0.960348
TCGA-A7-A13D-01B	0.0110377	0.321552	0	0	0.425928	0.0021717	0	0.0123937	0.47	0.0605829	1.09414
TCGA-AN-A0FD-01A	0.14628	0.150724	0.0247065	0	0.0927608	0.0762734	0.14998	0.0355465	0	0.372521	0.927941
TCGA-BH-A0H7-01A	0.0463068	0.214332	0.0344536	0.0507914	0.192242	0.0949471	0.083448	0.0412586	0	0.363946	0.932009
TCGA-LL-A5YL-01A	0.228473	0.0302324	0	0.00381824	0.0555449	0.0676812	0.194986	0.0139327	0	0.464125	0.887049
TCGA-A2-A0D0-01A	0.167164	0.217866	0.0222383	0	0.0616692	0.0793563	0.113956	0.126745	0	0.442829	0.896022
TCGA-AO-A129-01A	0.176236	0.141177	0.00491917	0	0.0835688	0.098609	0.107446	0.0504839	0	0.564575	0.834972
TCGA-BH-A1EW-01A	0.0494377	0.20801	0.0191276	0.00742132	0.0503619	0.0806057	0.133576	0.0575935	0	0.439081	0.899426
TCGA-AO-A03M-01B	0.0807005	0.160308	0.00650381	0.0668497	0.0385954	0.0993412	0.149779	0.0479846	0	0.559179	0.844121
TCGA-B6-A0RP-01A	0.127449	0.2326	0.00831068	0	0.108268	0.0725166	0.181645	0.0580557	0	0.359355	0.934669
TCGA-E2-A15T-01A	0.105859	0.148914	0.0234447	0	0.120357	0.0744576	0.159903	0.0979284	0	0.259722	0.974471
TCGA-A2-A4RW-01A	0.0953223	0.139611	0.0462845	0	0.0167865	0.0774623	0.12838	0.0597463	0	0.43401	0.900717
TCGA-A8-A08O-01A	0.0538332	0.211966	0.00130522	0	0.0227865	0.0595368	0.12691	0.0409405	0	0.25922	0.980064
TCGA-BH-A18I-01A	0.0804247	0.229418	0.0353605	0.02133	0.0429816	0.0963349	0.08127	0.119347	0	0.498984	0.871369
TCGA-BH-A0BM-01A	0.138884	0.26781	0	0	0.0885442	0.0679541	0.0984695	0.0261355	0	0.299768	0.960054
TCGA-E2-A14N-01A	0.0783624	0.317773	0	0.0356377	0.109186	0.103482	0.106225	0.0900274	0	0.490229	0.871404
TCGA-5L-AAT0-01A	0.20422	0.138309	0.0104595	0	0.0871287	0.0957203	0.104452	0.0382685	0	0.474575	0.881116
TCGA-BH-A6R9-01A	0.141657	0.143908	0.0243088	0	0.054306	0.0720476	0.15852	0.111657	0	0.521733	0.86424
TCGA-EW-A1PG-01A	0.0880817	0.20318	0	0	0.035656	0.0599873	0.112369	0.144891	0	0.274373	0.966455
TCGA-AN-A03Y-01A	0.104106	0.253805	0	0.00768707	0.0496408	0.11352	0.122	0.0347401	0	0.391596	0.919446
TCGA-B6-A0RT-01A	0.186372	0.195416	0.0484238	0.00254798	0.0465434	0.0875321	0.110786	0.0452167	0	0.676601	0.776499
TCGA-A2-A25D-01A	0.200849	0.150787	0.0250383	0.0218464	0.0183319	0.0838338	0.131555	0.0772384	0	0.553251	0.844218
TCGA-A7-A56D-01A	0.0824355	0.0862948	0.0346702	0	0.0753794	0.0351827	0.170329	0.0782211	0	0.38039	0.92403
TCGA-D8-A73W-01A	0.0861222	0.191902	0.02367	0	0.0855409	0.0839553	0.276093	0.00704582	0	0.345539	0.940249
TCGA-AO-A0J5-01A	0.0859007	0.182373	0	0.0316024	0.0503311	0.0712873	0.241707	0.0239341	0	0.309044	0.953625
TCGA-A2-A1G6-01A	0.180758	0.13594	0.033146	0.00582881	0	0.0218599	0.178126	0.150939	0	0.374943	0.926547
TCGA-AC-A3OD-01B	0.12498	0.342403	0	0.0336892	0.00129341	0.0779545	0.130097	0.0993061	0	0.536944	0.851451
TCGA-A7-A0CJ-01A	0.0828383	0.195655	0.0161621	0.00871095	0.184214	0.0740643	0.113157	0.0328316	0	0.327566	0.947714
TCGA-A8-A07U-01A	0.104175	0.199307	0	0	0.0619655	0.100114	0.104272	0.0618201	0	0.589884	0.826876
TCGA-D8-A1XS-01A	0.0842199	0.196824	0.0161557	0.00704881	0.0698419	0.0740368	0.188591	0.0194868	0	0.352169	0.935986
TCGA-B6-A0I8-01A	0.0759642	0.0509014	0.017752	0	0.0756268	0.0526162	0.30124	0.0429062	0	0.220205	0.99177
TCGA-LL-A5YM-01A	0.197097	0.0331197	0.0045242	0.00800841	0.190161	0.056143	0.246249	0.000693228	0	0.405789	0.913522
TCGA-E2-A15E-01A	0.0961584	0.148854	0	0	0.0468989	0.0757433	0.151053	0.0591366	0	0.213006	0.991829
TCGA-D8-A27G-01A	0.163023	0.2161	0	0	0.0685728	0.0862079	0.141161	0.0316681	0	0.454706	0.891066
TCGA-BH-A1EX-01A	0.0966728	0.216361	0	0	0.133039	0.0815071	0.208544	0.041409	0	0.373278	0.928374
TCGA-A8-A076-01A	0.0405557	0.173687	0.0286572	0.0181059	0.157339	0.0612633	0.192548	0.0597298	0	0.388256	0.920863
TCGA-EW-A1OV-01A	0.166189	0.214271	0	0.0100009	0.0435698	0.0744992	0.124512	0.0251137	0	0.636713	0.801927
TCGA-B6-A0X7-01A	0.102445	0.167859	0.0112739	0	0.0305892	0.0947957	0.173514	0.0353621	0	0.262009	0.974497
TCGA-B6-A0WT-01A	0.0469409	0.224998	0.0262121	0	0.0316898	0.0603531	0.162083	0.0664232	0	0.321067	0.949052
TCGA-A2-A4S3-01A	0.231568	0.0720613	0.00876654	0	0.132917	0.0949866	0.140305	0.0509439	0	0.454462	0.891059
TCGA-BH-A0BZ-01A	0.176308	0.182041	0.0522407	0.0124619	0.110461	0.111117	0.152911	0.0307502	0	0.537681	0.848498
TCGA-OL-A5RU-01A	0.177946	0.138444	0.00287985	0	0.018203	0.0714522	0.111146	0.0680082	0	0.555431	0.840342
TCGA-D8-A73U-01A	0.157864	0.135522	0.0291945	0.0108736	0.116891	0.0605549	0.129273	0.0184443	0	0.582363	0.829933
TCGA-A2-A0YT-01A	0.00963023	0.296026	0.0111408	0	0.0637853	0.063312	0.162894	0.0920462	0	0.30903	0.953407
TCGA-A1-A0SK-01A	0.165613	0.231756	0.0352727	0	0.23062	0.0301399	0	0	0.01	0.155492	1.03137
TCGA-E9-A295-01A	0.144208	0.151247	0.0516761	0	0.0132636	0.101763	0.146515	0.142501	0	0.340515	0.941189
TCGA-AR-A1AR-01A	0.0200434	0.3438	0	0.0165757	0.0904429	0.086891	0.168724	0.11678	0	0.586092	0.828646
TCGA-D8-A1XY-01A	0.0141483	0.139513	0.0147989	0	0.143616	0.0493502	0.229586	0.0712507	0	0.317734	0.950552
TCGA-LL-A8F5-01A	0.157092	0.0870621	0.0143948	0.0110742	0.121818	0.0693573	0.145282	0.0642271	0	0.552947	0.84302
TCGA-E9-A1R6-01A	0.0842888	0.133723	0.0429512	0	0.0766743	0.0886363	0.279556	0.00701323	0	0.266173	0.973434
TCGA-BH-A1FL-01A	0.121791	0.184677	0	0.0141414	0.0216783	0.0746925	0.139574	0.0374997	0	0.290446	0.963091
TCGA-E9-A1RE-01A	0.0949918	0.225992	0.0275465	0.00475847	0.111427	0.0633865	0.10541	0.0272935	0	0.288335	0.96415
TCGA-D8-A1JN-01A	0.132051	0.20207	0.00258326	0.0256047	0	0.0867379	0.146475	0.0364974	0	0.281784	0.967281
TCGA-D8-A145-01A	0.112811	0.164671	0	0.00717326	0.0354737	0.0581585	0.125893	0.0749591	0	0.447104	0.893798
TCGA-B6-A0IK-01A	0.207749	0.108408	0.016788	0	0.047855	0.0862554	0.148556	0.080813	0	0.444808	0.895466
TCGA-C8-A1HE-01A	0.0869759	0.269226	0.00468905	0	0.0642844	0.111671	0.196414	0.0740959	0	0.244463	0.981894
TCGA-A8-A0AB-01A	0.0655421	0.0884395	0	0	0.105683	0	0.204146	0.0678128	0	0.234919	0.989583
TCGA-EW-A1J3-01A	0.0367456	0.286547	0	0.0183173	0.0324455	0.0854639	0.187198	0.043553	0	0.291217	0.963136
TCGA-GI-A2C8-01A	0.0631734	0.178583	0.0242801	0.0184773	0.0698787	0.0645399	0.228012	0.0167893	0	0.404409	0.914054
TCGA-A2-A0YJ-01A	0.12501	0.171299	0	0	0.125079	0.0874134	0.179128	0.147399	0	0.233007	0.989121
TCGA-A8-A0A7-01A	0.192788	0.152832	0.0208872	0	0.0526247	0.0677548	0.110631	0.0568602	0	0.63553	0.800432
TCGA-A8-A08L-01A	0.188745	0.182972	0.00873318	0	0.0562885	0.099723	0.131429	0.0351144	0	0.495845	0.870579
TCGA-BH-A0H6-01A	0.0573914	0.200767	0.0100366	0	0.0365929	0.0558725	0.224119	0.089432	0	0.219617	0.988075
TCGA-D8-A1XL-01A	0.206361	0.100085	0.016758	0	0.0107323	0.0788662	0.187068	0.0750183	0	0.549333	0.845074
TCGA-E2-A10B-01A	0.118876	0.187233	0.0141747	0	0.0554839	0.0908006	0.186037	0.0772541	0	0.324449	0.947891
TCGA-E9-A228-01A	0.0668345	0.116732	0.00356038	0	0.25763	0.0362241	0.259433	0.0880749	0	0.439512	0.898519
TCGA-A2-A3KD-01A	0.0770637	0.174065	0.0188342	0	0.0336281	0.0539053	0.188898	0.0451077	0	0.345766	0.939598
TCGA-AQ-A7U7-01A	0.197461	0.16679	0.0144584	0.00443677	0.0310002	0.0874688	0.135188	0.021149	0	0.570612	0.831592
TCGA-AO-A1KS-01A	0.090035	0.315266	0	0	0.020214	0.0613614	0.196314	0.0746535	0	0.325869	0.949226
TCGA-A7-A0DC-01B	0.012245	0.35658	0	0	0.0625654	0.00602823	0.232377	0.00339919	0.01	0.148682	1.03038
TCGA-BH-A0EB-01A	0.090335	0.207287	0.0316147	0.0122266	0.00733649	0.0706284	0.137222	0.106919	0	0.444091	0.897131
TCGA-C8-A12W-01A	0.0646755	0.166944	0.0251247	0.0269447	0.116021	0.0617531	0.160485	0.00928298	0	0.439618	0.897663
TCGA-AR-A24L-01A	0.0349836	0.196416	0	0	0.243804	0.0713394	0.117894	0	0	0.31689	0.953912
TCGA-EW-A1PB-01A	0.0759614	0.181873	0.00232371	0.0118423	0.0273648	0.156282	0.235552	0.0274713	0	0.580596	0.823659
TCGA-D8-A1JJ-01A	0.13652	0.164212	0.0315936	0	0.213155	0.056018	0.187594	0.0719153	0	0.368371	0.931878
TCGA-C8-A12Z-01A	0.100917	0.153409	0	0	0.21731	0.112428	0.109367	0.0223164	0	0.256678	0.979721
TCGA-A8-A09X-01A	0.139111	0.169431	0.00293421	0	0.0482471	0.0795391	0.140094	0.0233971	0	0.5468	0.850392
TCGA-AC-A62Y-01A	0.100849	0.186438	0	0	0.0972677	0.0562586	0.179067	0.0915293	0	0.403811	0.914224
TCGA-AC-A3YJ-01A	0.206537	0.0583858	0.0222407	0	0.0505259	0.0313224	0.265798	0.130661	0	0.332022	0.94498
TCGA-E9-A22G-01A	0.190694	0.122326	0	0.0313604	0.191288	0.131987	0.0742714	0.127614	0	0.396595	0.920185
TCGA-GM-A5PX-01A	0.0826833	0.272351	0	0.0146325	0.0457035	0.0617686	0.162064	0.0120093	0	0.34193	0.941246
TCGA-A2-A4RX-01A	0.110779	0.277181	0	0	0.0735475	0.0850557	0.152689	0.0506993	0	0.511167	0.861961
TCGA-B6-A0WW-01A	0.028322	0.264212	0.0074451	0	0.0517762	0.143754	0.166153	0.0199452	0	0.299197	0.961279
TCGA-A2-A0SV-01A	0.0131586	0.301943	0.0549976	0.00369765	0.136296	0.0718847	0.18139	0.105906	0	0.399463	0.916289
TCGA-AR-A24U-01A	0.0754322	0.283039	0.0121462	0.0280065	0.0833052	0.0756292	0.131307	0.0882092	0	0.553146	0.84888
TCGA-B6-A0X0-01A	0.236179	0.0779828	0	0	0.101908	0.101354	0.167672	0.0546695	0	0.20162	1.00703
TCGA-BH-A0EA-01A	0.0772807	0.215284	0	0.0419949	0.126545	0.0681542	0.120807	0.131934	0	0.360635	0.932668
TCGA-LL-A440-01A	0.0594791	0.16788	0.0279765	0	0.127363	0.0330278	0.175929	0.121276	0	0.533062	0.858884
TCGA-A1-A0SQ-01A	0.0849385	0.181733	0	0	0.0181632	0.0608809	0.18431	0.0292403	0	0.261093	0.974247
TCGA-A8-A09N-01A	0.17535	0.148895	0.0102592	0	0.017625	0.099886	0.134361	0.0297066	0	0.311063	0.957448
TCGA-AC-A3QQ-01B	0.0529139	0.418599	0	0	0.000619119	0.0424995	0.0927831	0.058805	0	0.30291	0.964914
TCGA-BH-A18V-06A	0.165077	0.140327	0.0445126	0	0.0330678	0.108639	0.153096	0.0480392	0	0.603916	0.813695
TCGA-BH-A18H-01A	0.217284	0.199242	0.013816	0.00467346	0.0814448	0.0976258	0.0890704	0.0426618	0	0.586307	0.83048
TCGA-E2-A1LH-01A	0.171672	0.140176	0.0160765	0	0.0730113	0.086506	0.126971	0.0351025	0	0.588751	0.826072
TCGA-C8-A27A-01A	0.0491896	0.246534	0.0235153	0	0.11548	0.0931741	0.127738	0.0465245	0	0.289682	0.965884
TCGA-E9-A1R4-01A	0.0914312	0.295543	0.0276248	0	0.0270756	0.100416	0.172746	0.0782783	0	0.485742	0.875809
TCGA-A2-A3XU-01A	0.130637	0	0	0	0.288677	0.0162349	0.174166	0.0262093	0	0.230545	1.00576
TCGA-HN-A2NL-01A	0.303522	0.0241084	0	0	0.0748152	0.0988665	0.158062	0.0462859	0	0.479451	0.877899
TCGA-BH-A0BO-01A	0.0166149	0.241822	0	0.00371515	0.0389131	0.027176	0.157315	0.0484293	0	0.410932	0.911118
TCGA-D8-A1Y0-01A	0.131289	0.24123	0.00433967	0.0136537	0	0.0921355	0.0962408	0.122074	0	0.451346	0.892544
TCGA-B6-A40B-01A	0.0560347	0.154932	0	0	0.0938113	0.0299612	0.13224	0.142363	0	0.31077	0.952124
TCGA-PL-A8LX-01A	0.0670135	0.203646	0.0341805	0	0	0.0556262	0.331125	0	0	0.227455	0.989797
TCGA-B6-A1KF-01A	0.0290823	0.0553527	0	0	0.316636	0	0.177679	0.0443708	0	0.207281	1.01161
TCGA-AO-A0J7-01A	0.016597	0.256003	0.00533634	0.00456685	0.104679	0.0667588	0.137179	0.12118	0	0.237848	0.981325
TCGA-EW-A2FV-01A	0.097911	0.230896	0.00684114	0.0231402	0.0759805	0.0845412	0.143127	0.0710276	0	0.4703	0.883723
TCGA-AR-A252-01A	0.156897	0.230161	0	0.0510744	0.0371693	0.0632936	0.112092	0.0736922	0	0.616884	0.815592
TCGA-AN-A0XR-01A	0.0262993	0.0615962	0.0508731	0.00975021	0.183993	0.123808	0.0945445	0.255091	0	0.25068	0.985696
TCGA-A2-A0YC-01A	0.0720008	0.126668	0.0176055	0	0.0953386	0.0822747	0.186902	0.0835201	0	0.392258	0.919422
TCGA-A8-A07P-01A	0.0521766	0.199351	0.000152664	0	0.0278218	0.0633595	0.171256	0.0815048	0	0.417933	0.908971
TCGA-E9-A3X8-01A	0.286	0.0166941	0.0311854	0	0.015599	0.0630531	0.120348	0.0617212	0	0.502901	0.865487
TCGA-AC-A2B8-01A	0.15211	0.237388	0	0	0.0863462	0.0765458	0.136681	0.0351956	0	0.417165	0.90814
TCGA-AO-A0JL-01A	0.143696	0.0928425	0.00849739	0	0.275933	0.092499	0.18623	0.00217026	0	0.324406	0.953824
TCGA-D8-A27W-01A	0.0642511	0.228452	0.00289105	0.0159955	0.0707141	0.0591333	0.140351	0.0393583	0	0.468907	0.883343
TCGA-B6-A0RO-01A	0.228481	0.0887184	0	0	0.0187286	0.0798349	0.21897	0.05979	0.01	0.153087	1.02151
TCGA-BH-A0DE-01A	0.0880739	0.224858	0	0	0.0386349	0.115439	0.205105	0.0233304	0	0.40444	0.913801
TCGA-D8-A147-01A	0.0719477	0.230428	0.0148092	0.0135691	0.0680354	0.0507786	0.143308	0.100861	0	0.449736	0.893033
TCGA-BH-A202-01A	0.0982038	0.266223	0.000527511	0	0.112709	0.0749687	0.183427	0.0320927	0	0.411754	0.910803
TCGA-BH-A18R-01A	0.0868047	0.230951	0	0.00116552	0.0196378	0.0842	0.111868	0.0968593	0	0.402215	0.91497
TCGA-B6-A0RV-01A	0.1597	0.186078	0.0745794	0.00786542	0.0657106	0.0776706	0.0899024	0.0808215	0	0.44603	0.895097
TCGA-D8-A27P-01A	0.0970105	0.150925	0	0	0.100434	0.0381417	0.204502	0.104638	0	0.24733	0.977865
TCGA-BH-A0W7-01A	0.16539	0.142745	0.0523762	0	0.0525129	0.0822645	0.117084	0.0821479	0	0.576697	0.832952
TCGA-AC-A7VB-01A	0.146314	0	0.0654471	0	0.135682	0.0709935	0.215172	0	0.11	0.108292	1.03804
TCGA-AN-A046-01A	0.126472	0.279631	0	0	0.0411728	0.11299	0.150327	0.0924732	0	0.52759	0.851816
TCGA-A2-A0SX-01A	0.0944962	0.181743	0.00850191	0.023879	0.114585	0.0795078	0.0970339	0.0763603	0	0.564708	0.836694
TCGA-A8-A06N-01A	0.135581	0.136421	0.0108814	0	0	0.0736866	0.319859	0.0249536	0	0.165044	1.01448
TCGA-BH-A8G0-01A	0.0141184	0.269716	0	0.00966173	0.148013	0.0644346	0.164251	0.00250354	0	0.596502	0.823422
TCGA-BH-A0HP-01A	0.0487538	0.256684	0.0229577	0	0.0026309	0.0914047	0.140201	0.0476262	0	0.338017	0.942311
TCGA-BH-A18U-01A	0.062155	0.188584	0	0	0.122767	0.0993652	0.162986	0.0387759	0	0.406727	0.912754
TCGA-AN-A0AS-01A	0.0918086	0.108508	0.051352	0	0.235086	0.0477421	0.227212	0.00655511	0	0.383457	0.924704
TCGA-AO-A0JC-01A	0.127056	0.263667	0.00382139	0.0162508	0	0.0586476	0.132539	0.0412468	0	0.674245	0.767548
TCGA-BH-A1F2-01A	0.0190886	0.168722	0	0.0400435	0.158938	0.0530527	0.261979	0.0415665	0	0.356106	0.936059
TCGA-BH-A18M-01A	0.102919	0.236405	0	0	0	0.0597842	0.142929	0.0600629	0	0.366365	0.930362
TCGA-C8-A12L-01A	0.0978568	0.234107	0	0	0.113566	0.0634815	0.121564	0.0468655	0	0.343225	0.940853
TCGA-E9-A1R7-01A	0.106908	0.183211	0	0.0315554	0.030078	0.0904869	0.115826	0.0411012	0	0.188254	1.01499
TCGA-BH-A1FH-01A	0.10316	0.143448	0	0	0	0.0459144	0.220581	0.0578048	0	0.360562	0.933382
TCGA-AR-A24V-01A	0.00689088	0.26144	0.0152039	0	0.114742	0.0760863	0.239021	0.0148424	0	0.393516	0.918819
TCGA-AC-A6IX-01A	0.151047	0.162704	0.0162333	0	0.00449468	0.0712494	0.176121	0.036961	0	0.421375	0.906124
TCGA-D8-A1JH-01A	0.0832493	0.181972	0.0252494	0	0	0.0512114	0.159109	0.103162	0	0.438436	0.899717
TCGA-BH-A1FE-01A	0.109592	0.264797	0	0.0301884	0.0302408	0.0967601	0.0843558	0.0847083	0	0.564608	0.839347
TCGA-A2-A25C-01A	0.062238	0.218833	0.00789356	0.0151352	0.0962222	0.0575434	0.109285	0.113693	0	0.35598	0.934815
TCGA-B6-A0IQ-01A	0.149109	0.118311	0.0465569	0	0.0718327	0.100789	0.0652857	0.116826	0	0.419283	0.907099
TCGA-AO-A0JI-01A	0.120529	0.145501	0	9.29E-06	0.0107602	0.074562	0.0710243	0.0259928	0	0.385843	0.923213
TCGA-B6-A0IA-01A	0.071486	0.0759932	0	0.00262087	0.235564	0	0.21967	0.235146	0	0.259098	0.98627
TCGA-E2-A1L7-01A	0.196063	0.192652	0.0382415	0	0.074136	0.0795703	0.167534	0.0443987	0	0.524574	0.856498
TCGA-BH-A18F-01A	0.100298	0.289047	0	0.00208618	0.102918	0.0719052	0.067401	0.0370475	0	0.449008	0.893327
TCGA-C8-A1HI-01A	0.0641216	0.160123	0	0.0466244	0.0842638	0.0797039	0.193992	0.0247632	0	0.366489	0.930974
TCGA-A2-A0YD-01A	0.100958	0.187094	0.0136987	0.0143238	0.0173567	0.0652589	0.15885	0.0675264	0	0.406044	0.913178
TCGA-A8-A06U-01A	0.133719	0.144749	0.00972633	0	0.0810681	0.0652144	0.184237	0.063533	0	0.417752	0.907986
TCGA-BH-A18S-01A	0.144817	0.163812	0.00617716	0.0107006	0.117155	0.039048	0.257459	0.00838922	0	0.254114	0.978264
TCGA-A8-A08S-01A	0.0223027	0.115827	0.0485369	0.0160245	0.143989	0.0624152	0.192054	0.128359	0	0.304822	0.956355
TCGA-A8-A08C-01A	0.0670611	0.239543	0.00232414	0	0.190849	0.104643	0.114128	0.0515059	0	0.201455	1.00331
TCGA-C8-A1HO-01A	0.103646	0.193814	0	0.037247	0.0908625	0.100876	0.161949	0.00810365	0	0.285462	0.966193
TCGA-AO-A0JG-01A	0.20024	0.192851	0	0.0135378	0.0352341	0.101336	0.145693	0.0346105	0	0.510591	0.862399
TCGA-E9-A1NF-01A	0.0683756	0.272351	0	0	0.22835	0.0570806	0.202213	0.0159679	0	0.419702	0.907578
TCGA-AO-A0J6-01A	0.155168	0.20024	0.00445686	0.0124899	0.0464184	0.0814758	0.115369	0.119377	0	0.432205	0.901622
TCGA-LL-A5YP-01A	0.0988543	0.193846	0.0140456	0.0136299	0.0576557	0.0705465	0.182546	0.0849785	0	0.456714	0.891393
TCGA-BH-A0DI-01A	0.124187	0.162253	0.014104	0.0116015	0.066387	0.0744153	0.101954	0.0962511	0	0.462647	0.88936
TCGA-BH-A1FJ-01A	0.0634274	0.16541	0.00134111	0.00558205	0.0896074	0.0158453	0.247022	0.122071	0	0.178043	1.00673
TCGA-UU-A93S-01A	0.11397	0.0578706	0	0.000554933	0.157063	0.0678391	0.112733	0.0914216	0	0.305051	0.956421
TCGA-A2-A0YE-01A	0.0543739	0.183441	0.00454475	0	0.108285	0.0902444	0.15962	0.0411669	0	0.299381	0.960779
TCGA-BH-A209-01A	0.105454	0.219582	0.00485786	0.0481484	0.0522142	0.0708144	0.10724	0.0763792	0	0.646873	0.804767
TCGA-OL-A5RX-01A	0.0674748	0.248514	0	0.02072	0.0777205	0.0818855	0.105206	0.0261509	0	0.395504	0.917984
TCGA-E2-A15D-01A	0.159341	0.228154	0	0.00368305	0.0558879	0.0808137	0.123075	0.0312323	0	0.31788	0.954617
TCGA-D8-A27H-01A	0.0753326	0.240241	0.0034477	0	0.0626067	0.0831297	0.182027	0.0259529	0	0.258076	0.975482
TCGA-BH-A1F6-01A	0.202781	0.137387	0	0	0.108464	0.0971177	0.15422	0.044306	0	0.471481	0.881609
TCGA-A1-A0SD-01A	0.0723941	0.243407	0.00385914	0	0.0284727	0.0961792	0.15786	0.0954438	0	0.356227	0.934823
TCGA-A7-A26J-01B	0	0.396296	0	0.0122374	0	0.080143	0.260402	0.0715303	0	0.318043	0.952063
TCGA-D8-A1XC-01A	0.0172598	0.201007	0	0	0.0476244	0.0487705	0.378591	0	0	0.180906	1.01089
TCGA-A2-A04R-01A	0.0503147	0.147795	0.00854345	0	0.19416	0.075623	0.127272	0.00978083	0	0.284477	0.967031
TCGA-LD-A66U-01A	0.227641	0.109142	0.00541543	0.000939216	0.015465	0.0711783	0.111682	0.0287247	0	0.507147	0.862893
TCGA-E2-A15O-01A	0.120687	0.175924	0	0	0.17199	0.0798184	0.106549	0.037763	0	0.350992	0.937284
TCGA-AR-A24T-01A	0.100605	0.168997	0	0	0.0246187	0.0502931	0.178506	0.0127934	0	0.362977	0.931347
TCGA-BH-A0HO-01A	0.147131	0.134823	0.00715754	0.00575644	0.12594	0.0994097	0.243277	0.0108621	0	0.346792	0.94013
TCGA-A7-A6VW-01A	0.0296616	0.13549	0.00299767	0.00136883	0.158091	0.0541296	0.14854	0.0961784	0	0.401383	0.915142
TCGA-BH-A0HY-01A	0.0286468	0.298701	0	0.00660905	0.111975	0.112466	0.124033	0.0327593	0	0.222822	0.99184
TCGA-3C-AALJ-01A	0.154357	0.184269	0	0.0493118	0.192562	0.0972164	0.123442	0.0233768	0	0.503951	0.86561
TCGA-BH-AB28-01A	0.0754156	0.221361	0.0173499	0	0.017795	0.0839815	0.183948	0.0281512	0	0.46497	0.885893
TCGA-A7-A0CG-01A	0.117687	0.234071	0.0121759	0.0352391	0.014293	0.0701355	0.108381	0.0830184	0	0.529535	0.856545
TCGA-A8-A08H-01A	0.111327	0.173937	0	0	0.112271	0.0396791	0.223552	0.0597639	0	0.581481	0.835767
TCGA-B6-A0WV-01A	0.000905971	0.287867	0.0189241	0.0269846	0.178332	0.0980655	0.136779	0.0552152	0.22	0.0923143	1.0474
TCGA-D8-A1XF-01A	0.0593612	0.156435	0.0175514	0	0.145415	0.106276	0.186176	0.00303787	0	0.279929	0.968656
TCGA-BH-A0BQ-01A	0.128105	0.220341	0	0	0.0621779	0.0603964	0.121246	0.0820868	0	0.457151	0.890516
TCGA-EW-A1PC-01B	0.154881	0.0437519	0.0144807	0	0	0.0395712	0.209771	0.293118	0	0.199851	1.01567
TCGA-A8-A08I-01A	0.191641	0.16716	0.026862	0	0.125931	0.080316	0.11974	0.0776749	0	0.560835	0.840773
TCGA-B6-A0X4-01A	0.0403371	0.160178	0	0	0.0510236	0.0517659	0.286218	0.0817729	0.55	0.0501263	1.05787
TCGA-E9-A2JS-01A	0.123186	0.16895	0.0651375	0	0.074397	0.101885	0.219459	0.0148234	0	0.312721	0.955167
TCGA-A8-A096-01A	0.132764	0.314034	0	0	0.0489024	0.11194	0.179539	0.0551232	0	0.454333	0.89039
TCGA-B6-A0WY-01A	0.138452	0.109799	0.020727	0	0.0726533	0.108974	0.171457	0.0401431	0	0.376985	0.926069
TCGA-A8-A09E-01A	0.0986869	0.153786	0.00722206	0.00703878	0.0602003	0.12711	0.227993	0.0311257	0	0.227091	0.991034
TCGA-BH-A1ES-06A	0.0571364	0.277415	0	0	0.0274085	0.0369203	0.227436	0.0310823	0.77	0.02891	1.07623
TCGA-EW-A1OW-01A	0.0937057	0.0903351	0.00394021	0.00769052	0.21354	0.0980724	0.0456932	0.127297	0	0.384053	0.923153
TCGA-D8-A1XD-01A	0.0328024	0.216566	0.0115469	0	0.112379	0.0432561	0.183211	0.017527	0	0.245399	0.982793
TCGA-E9-A54X-01A	0.0673356	0.0171689	0	0	0.303264	0.04422	0.218035	0	0.1	0.112698	1.0527
TCGA-B6-A0RG-01A	0.052693	0.131565	0.0175057	0	0.0939671	0.0669226	0.106451	0.11562	0	0.243081	0.978822
TCGA-A8-A097-01A	0.0375049	0.212294	0.0107355	6.49E-05	0.20653	0.0754609	0.155334	0.0207008	0	0.410006	0.91146
TCGA-A2-A0CX-01A	0.0700587	0.284672	0	0.00608109	0.119222	0.0986109	0.139132	0.0100679	0	0.416273	0.908433
TCGA-E9-A5FK-01A	0.22376	0.100591	0.00828439	0	0.042112	0.0704436	0.107368	0.0424608	0	0.602606	0.81629
TCGA-C8-A8HQ-01A	0.126116	0.210613	0.0148307	0	0.089301	0.0887973	0.133032	0.0324235	0	0.457247	0.889304
TCGA-BH-A0BP-01A	0.0660857	0.204146	0	0	0.144482	0.0924552	0.194073	0.0517552	0	0.352604	0.936463
TCGA-B6-A0RL-01A	0.110294	0.153255	0	0	0.2484	0	0.180464	0.0552601	0.28	0.0847086	1.0564
TCGA-A8-A08F-01A	0.18495	0.161925	0	0	0.0829203	0.118851	0.174625	0.0547518	0	0.503896	0.865478
TCGA-A2-A0CK-01A	0.147239	0.259709	0.0138398	0.00361324	0.0246977	0.0736674	0.127889	0.0348195	0	0.397136	0.917507
TCGA-E9-A1N4-01A	0.0627733	0.227194	0	0.00982072	0.207318	0.0865536	0.157925	0	0	0.531868	0.854489
TCGA-D8-A1XZ-01A	0.045848	0.297511	0.00804786	0	0.0494418	0.0828363	0.148681	0.0357872	0	0.401783	0.914918
TCGA-AR-A1AS-01A	0	0.178147	0	0	0.201829	0.0248062	0.283832	0.0865775	0	0.344	0.944112
TCGA-EW-A424-01A	0.0669737	0.139588	0	0	0.0413954	0.04765	0.159429	0.0179512	0	0.243709	0.984017
TCGA-A7-A3RF-01A	0.096173	0.0854882	0.0566069	0	0.19866	0.0519087	0.248381	0	0	0.253983	0.980769
TCGA-AR-A24H-01A	0.0568542	0.302491	0	0.0215605	0.0994513	0.132448	0.213403	0.0195268	0	0.42626	0.904138
TCGA-A8-A06T-01A	0.12873	0.250164	0.0106299	0.0050161	0.0286219	0.0868041	0.135492	0.0814314	0	0.413515	0.909711
TCGA-C8-A1HL-01A	0.01889	0.266009	0	0.00487566	0.155926	0.0497619	0.279284	0.0181752	0	0.354321	0.936259
TCGA-D8-A1X8-01A	0.100823	0.230546	0.00396941	0.0107863	0	0.0654302	0.157509	0.107946	0	0.377982	0.925074
TCGA-AO-A1KT-01A	0.0555747	0.26981	0.00808268	0	0.0628629	0.0404387	0.229748	0.0844443	0	0.308591	0.955196
TCGA-B6-A0RQ-01A	0.150718	0.0556672	0	0	0.0896536	0.039012	0.172376	0.0547328	0	0.1947	0.998845
TCGA-AR-A1AQ-01A	0.0985025	0.193445	0.0151453	0.0173214	0.0717146	0.0765428	0.118899	0.0870492	0	0.584448	0.832964
TCGA-OL-A5D6-01A	0.0672587	0.228311	0.0193705	0	0.038975	0.0784686	0.200467	0.103596	0	0.347499	0.937802
TCGA-A8-A091-01A	0.0667456	0.138521	0.0300595	0.0298139	0.0611854	0.0470201	0.227196	0.00152988	0	0.285462	0.963843
TCGA-A7-A4SE-01A	0.0302909	0.23814	0	0	0.16446	0.124823	0.139345	0.10829	0	0.41805	0.907893
TCGA-AC-A2FE-01A	0.222221	0.197427	0.0249607	0.00377182	0.0115781	0.0894243	0.132125	0.062564	0	0.541153	0.845489
TCGA-C8-A26Z-01A	0.0785522	0.137947	0	0	0.00036253	0.0777626	0.231077	0.0513052	0	0.234019	0.98761
TCGA-C8-A12Y-01A	0.121967	0.0182882	0.0311718	0	0.0968714	0.0963194	0.121685	0.03528	0	0.350965	0.936544
TCGA-A7-A13F-01A	0.0170866	0.208448	0.00170277	0	0.0521976	0.0476241	0.179251	0.217948	0	0.294453	0.95886
TCGA-BH-A28Q-01A	0.0302046	0.34947	0	0	0.0139354	0.0809263	0.136493	0.0675826	0	0.275491	0.970487
TCGA-GM-A5PV-01A	0.136877	0.259024	0	0.0181994	0.0403539	0.0929709	0.145249	0.107959	0	0.338367	0.944759
TCGA-A7-A4SC-01A	0.138254	0.234343	0.0175171	0	0	0.0635811	0.133794	0.092828	0	0.320674	0.950416
TCGA-A8-A09G-01A	0.184575	0.268711	0.00526723	0	0	0.125292	0.173292	0.00597487	0	0.446481	0.893952
TCGA-E2-A15H-01A	0.145897	0.151374	0	0	0.0859463	0.0848813	0.120188	0.0475627	0	0.327729	0.949611
TCGA-A7-A13E-01B	0.012457	0.414786	0	0.0471491	0	0.0783156	0.172872	0.0308517	0	0.373195	0.929284
TCGA-B6-A0IH-01A	0.191051	0.154494	0.0262038	0	0	0.0810557	0.115575	0.0922421	0	0.431796	0.901216
TCGA-A2-A1G4-01A	0.123922	0.174166	0	0.00357562	0.0187308	0.060965	0.187453	0.00692838	0	0.316395	0.952714
TCGA-A8-A093-01A	0.066244	0.0817654	0.0159791	0	0.109259	0.03929	0.210243	0.060602	0	0.232229	0.984189
TCGA-C8-A12O-01A	0.0972273	0.172757	0.0260554	0	0.182373	0.0750285	0.113953	0.0189021	0	0.445201	0.895498
TCGA-AO-A1KQ-01A	0.196429	0.158898	0.0284542	0.0122003	0.0799033	0.0760428	0.114031	0.0220166	0	0.526295	0.855974
TCGA-AR-A256-01A	0.101699	0.272531	0	0	0.136667	0.0753497	0.0840426	0.215393	0	0.388092	0.922197
TCGA-OL-A66I-01A	0.188782	0.2131	0.0520763	0.0013868	0.048102	0.0784039	0.0736626	0.122256	0	0.613113	0.815532
TCGA-C8-A3M7-01A	0.107062	0.17209	0	0.0306917	0.0146397	0.087222	0.111507	0.0285287	0	0.395807	0.918503
TCGA-A2-A04W-01A	0.100026	0.113765	0.00695457	0	0.142415	0.0571263	0.14595	0.0355142	0	0.316744	0.951373
TCGA-OL-A97C-01A	0.260299	0.207055	0	0	0.0996968	0.0828304	0.142712	0.0391892	0	0.389241	0.921507
TCGA-AR-A1AM-01A	0.18905	0.11424	0.00454907	0.0174516	0.119548	0.0756917	0.118157	0.0451508	0	0.435691	0.899864
TCGA-AR-A2LR-01A	0.119686	0.122731	0	0	0.0567392	0.091466	0.244542	0.00672179	0	0.290992	0.961209
TCGA-EW-A1OZ-01A	0.0783074	0.190268	0	0	0.121524	0.059246	0.248025	0.0577449	0	0.447281	0.894935
TCGA-A1-A0SF-01A	0.200626	0.192015	0.0311736	0.0122578	0.00175848	0.074305	0.0915858	0.0954903	0	0.491474	0.871455
TCGA-A1-A0SJ-01A	0.100424	0.261948	0.0285813	0.00405205	0.0249205	0.0610479	0.104156	0.0970654	0	0.353046	0.936669
TCGA-D8-A1JU-01A	0.155462	0.167678	0.00675782	0	0.00103279	0.0607147	0.22026	0.118516	0	0.413735	0.910275
TCGA-A8-A07F-01A	0.102288	0.245317	0.0163042	0	0.0269546	0.0770501	0.158289	0.0672388	0	0.296235	0.96014
TCGA-A7-A6VY-01A	0.131386	0.03423	0	0.0079681	0.0882494	0.0909782	0.149628	0.0954501	0	0.54908	0.844193
TCGA-A2-A0CU-01A	0.146123	0.162758	0	0.01788	0.00952233	0.105679	0.218782	0.0198835	0	0.257289	0.978007
TCGA-E9-A1NE-01A	0.194576	0.241891	0.00717132	0.0173764	0.0242555	0.0937031	0.133452	0.0175868	0	0.603678	0.815159
TCGA-A7-A0D9-01A	0.0569681	0.258454	0.00793684	0	0.106313	0.0374533	0.18099	0.130471	0	0.23807	0.983975
TCGA-C8-A12K-01A	0.135601	0.186068	0.031392	0.00978331	0.114157	0.102527	0.118345	0.0722094	0	0.554005	0.841477
TCGA-A8-A07O-01A	0.123512	0.214507	0.0266755	0	0.174156	0.0576432	0.0970564	0.0792663	0	0.423839	0.905131
TCGA-C8-A12U-01A	0.255183	0.102931	0	0	0.0528062	0.0992949	0.143937	0.0261183	0	0.482048	0.877662
TCGA-C8-A8HP-01A	0.177458	0.128784	0.0401785	0	0.0756328	0.079338	0.150843	0.0411044	0	0.57021	0.835934
TCGA-A2-A3XV-01A	0.133626	0.108599	0	0.0390953	0.0981849	0.0536247	0.34474	0.00333948	0	0.363953	0.932189
TCGA-BH-A0AW-01A	0.171302	0.168805	0.0102523	0.0255547	0.0538882	0.0798095	0.128814	0.0721432	0	0.60992	0.818023
TCGA-AN-A0FF-01A	0.0467609	0.144988	0.0105135	0.0936037	0.161725	0.103849	0.255501	0.0134604	0	0.466231	0.884725
TCGA-AR-A24M-01A	0	0.214754	0.00944951	0	0.0596086	0.0501936	0.191912	0.0374874	0	0.303465	0.955984
TCGA-E2-A2P6-01A	0.0234972	0.161597	0	0	0.0158479	0.0731817	0.251403	0.0078098	0	0.324569	0.947462
TCGA-C8-A130-01A	0.184432	0.187782	0.00683971	0	0.107031	0.0720687	0.112881	0.00644734	0	0.370562	0.929402
TCGA-C8-A274-01A	0.0337593	0.202032	0.00297832	0	0.0164961	0.0951537	0.260595	0.111334	0	0.191983	1.00235
TCGA-D8-A73X-01A	0.0718393	0.0872835	0.0100619	0.00718903	0.122584	0.0358211	0.189538	0.0612156	0	0.397317	0.917144
TCGA-AO-A0JA-01A	0.0919639	0.23284	0.00995521	0	0.0173176	0.0716264	0.187828	0.0400977	0	0.383253	0.922855
TCGA-LL-A5YN-01A	0.177178	0.122541	0.0664907	0.0179783	0.0593972	0.0636393	0.107588	0.0662708	0	0.608916	0.815304
TCGA-D8-A1XB-01A	0.0433001	0.200978	0.0201665	0	0.0238451	0.0449062	0.174374	0.0357406	0	0.304033	0.955633
TCGA-LL-A6FP-01A	0.0115433	0.108467	0	0.0580884	0.0262895	0.0305818	0.324002	0.0915356	0.03	0.139403	1.02194
TCGA-A7-A26E-01B	0.0099465	0.145374	0	0	0	0.0156388	0.461992	0.0146435	0.01	0.151356	1.0279
TCGA-A7-A6VX-01A	0.0766521	0.238244	0.0118638	0	0.0580415	0.0742376	0.232143	0.0950158	0	0.265729	0.975298
TCGA-AC-A6IW-01A	0.107404	0.132356	0.00142018	0.00478836	0.0213126	0.121	0.159874	0.178636	0	0.564311	0.836376
TCGA-BH-A0C3-01A	0.0465331	0.299035	0.00779839	0.0160607	0.0340778	0.0903349	0.127144	0.0814162	0	0.510997	0.867404
TCGA-E2-A1L9-01A	0.103459	0.18316	0.0128095	0	0.193732	0.078621	0.192868	0.0281719	0	0.403781	0.914406
TCGA-BH-A1EV-01A	0.0637115	0.113711	0.0173027	0	0.200649	0.0688398	0.305007	0.0155343	0	0.270008	0.976962
TCGA-A2-A3XX-01A	0.127288	0.124257	0.0128871	0	0.114984	0.0912343	0.130034	0.0310543	0	0.491826	0.874167
TCGA-E9-A1NA-01A	0.0680706	0.185967	0.0337033	0	0.164996	0.0487214	0.176395	0.0519938	0	0.37219	0.928131
TCGA-EW-A1OY-01A	0.0925778	0.181029	0.0251613	0	0.0617286	0.106249	0.227834	0.026568	0	0.348738	0.938333
TCGA-BH-A0AU-01A	0.105705	0.215846	0.0205866	0	0.0795999	0.103409	0.123381	0.0438634	0	0.434714	0.900137
TCGA-B6-A0WS-01A	0.0842356	0.235458	0.0382393	0.0220894	0.0580845	0.0882828	0.106123	0.0934754	0	0.525485	0.858813
TCGA-B6-A0I5-01A	0.114128	0.174453	0.0302388	0	0.0334958	0.0532088	0.185742	0.105533	0	0.39009	0.92003
TCGA-E2-A14P-01A	0.117857	0.128372	0	0	0.116794	0.124165	0.0947573	0.0131846	0	0.497446	0.869443
TCGA-GM-A2DF-01A	0.134698	0.110117	0.0242365	0	0.0792389	0.0887038	0.160843	0.066928	0	0.564835	0.837355
TCGA-AQ-A04H-01B	0.0259136	0.289373	0.0124073	0.0115563	0.137998	0.0888683	0.2319	0.0237899	0	0.356641	0.935635
TCGA-AC-A6NO-01A	0.0733365	0.214568	0.0236006	0	0.072165	0.0727855	0.13042	0.116473	0	0.224564	0.990092
TCGA-BH-A0E9-01B	0.107883	0.283971	0	0	0	0.042401	0.132142	0.0966271	0	0.372653	0.928228
TCGA-BH-A0B1-01A	0.0865191	0.217337	0	0	0.030044	0.0802696	0.126669	0.0730104	0	0.308791	0.954155
TCGA-AR-A0TW-01A	0.208263	0.111401	0	0	0.0255796	0.110262	0.182218	0.0300717	0	0.485378	0.875799
TCGA-AN-A0FX-01A	0.0507881	0.222627	0.0190914	0	0.301923	0.139557	0.10245	0.0206923	0	0.356093	0.940616
TCGA-BH-A0BD-01A	0.177872	0.127639	0.0271465	0.00614856	0.0725319	0.101575	0.12943	0.0579133	0	0.453434	0.890975
TCGA-D8-A1JA-01A	0.0601647	0.307643	0	0	0	0.112029	0.175831	0.169303	0	0.272655	0.974023
TCGA-S3-AA11-01A	0.0632106	0.111599	0.0157582	0	0.187639	0.0723056	0.208222	0	0	0.270725	0.974094
TCGA-AO-A03T-01A	0.11	0.265197	0.00351527	0	0.0784025	0.106751	0.146015	0.0414536	0	0.42993	0.902098
TCGA-AC-A3YI-01A	0.0984204	0.198152	0	0	0.0855421	0.0582573	0.120887	0.0435092	0	0.418601	0.907716
TCGA-BH-A0B2-01A	0.150106	0.182825	0.0268236	0	0.0585164	0.0811239	0.16501	0.0143108	0	0.534685	0.854428
TCGA-LL-A7T0-01A	0.25175	0.0308209	0.0469823	0	0.0800069	0.0745256	0.182667	0.0267891	0	0.462199	0.886554
TCGA-BH-A0DH-01A	0.0326729	0.142037	0.0402088	0.0341099	0.11053	0.077208	0.0902029	0.0519672	0	0.445951	0.894504
TCGA-AC-A8OQ-01A	0.131473	0.11586	0.000911222	0	0.100113	0.0670135	0.120638	0.0388837	0	0.538596	0.850832
TCGA-C8-A12N-01A	0.0304026	0.178306	0.0410143	0	0.0264455	0.0809761	0.142846	0.226356	0	0.347283	0.937914
TCGA-AO-A03U-01B	0.0643588	0.17241	0	0	0.015777	0.0436044	0.183091	0.101391	0	0.404245	0.913986
TCGA-C8-A12T-01A	0.132625	0.128699	0.0306544	0	0.0980947	0.0637268	0.125541	0.094177	0	0.341417	0.940478
TCGA-AO-A0J2-01A	0.214985	0.044402	0	0	0.0782568	0.106641	0.122256	0.0532258	0	0.449345	0.892663
TCGA-D8-A27R-01A	0.111821	0.208838	0.00531522	0.0230633	0.0268074	0.0699871	0.203729	0.0227893	0	0.463638	0.888413
TCGA-A2-A0EU-01A	0.0207471	0.269349	0	0.0527477	0.0690804	0.0796339	0.0930306	0.125204	0	0.318857	0.950402
TCGA-AO-A12D-01A	0.0997253	0.275685	0.00127025	0	0.0785865	0.0766212	0.163664	0.0259698	0	0.49765	0.870641
TCGA-D8-A1XT-01A	0.0287945	0.183109	0	0	0.143472	0.103689	0.176596	0.0547372	0	0.444429	0.895351
TCGA-A2-A0CW-01A	0.0747795	0.149156	0	0	0.0916365	0.114859	0.214262	0.0715854	0	0.403221	0.914336
TCGA-E2-A10F-01A	0.109754	0.213619	0.0291869	0	0.112676	0.0648635	0.134637	0.017705	0	0.448781	0.894336
TCGA-BH-A0E7-01A	0.00197695	0.159528	0.00453187	0	0.0157638	0.0541867	0.289482	0.015875	0	0.175738	1.01197
TCGA-D8-A1XG-01A	0	0.155924	0.00988124	0	0.0245651	0.0916689	0.281219	0.211428	0	0.235976	0.986756
TCGA-E9-A1N8-01A	0.119497	0.196702	0.012902	0	0.126231	0.140501	0.173853	0.037358	0	0.245922	0.990421
TCGA-E2-A2P5-01A	0.149364	0.247192	0	0.0126928	0.0317861	0.0992918	0.104757	0.0369226	0	0.340378	0.943956
TCGA-C8-A278-01A	0.0969321	0.198417	0.012143	0	0.103791	0.0628452	0.148838	0.0447336	0	0.561634	0.842925
TCGA-A8-A08R-01A	0.0346139	0.268979	0.00976237	0.0364143	0.169796	0.124966	0.139966	0.0396749	0	0.580307	0.83024
TCGA-E2-A15A-01A	0.145515	0.188868	0.0303848	0.00320783	0.101409	0.0900289	0.153989	0.0188989	0	0.437957	0.898553
TCGA-D8-A1JT-01A	0.0418589	0.115241	0	0.00804373	0.23471	0.0791913	0.251115	0.0505639	0	0.335081	0.947776
TCGA-D8-A142-01A	0.134548	0.156042	0.00458415	0	0.0767842	0.0836137	0.155746	0.0657618	0	0.458713	0.888404
TCGA-A2-A3Y0-01A	0.271219	0.0405586	0.0230293	0	0.0670876	0.0829868	0.111285	0.0790561	0	0.505132	0.864263
TCGA-AQ-A0Y5-01A	0.00296	0.208061	0	0	0.134003	0.0774493	0.308464	0.0385655	0	0.371334	0.9295
TCGA-A8-A07W-01A	0.0757054	0.178045	0.0276626	0	0.172328	0.062828	0.220825	0.0350492	0	0.367448	0.93073
TCGA-A1-A0SM-01A	0.0378146	0.257328	0	0	0.0297864	0.0387487	0.245629	0.0680998	0	0.272228	0.9685
TCGA-AC-A3EH-01A	0.0209296	0.18435	0.0445267	0	0.142812	0.0875165	0.279915	0.01266	0	0.326864	0.949621
TCGA-MS-A51U-01A	0.0480567	0.198738	0	0.0306726	0.0999142	0.110498	0.098225	0.0435589	0	0.411412	0.910715
TCGA-AR-A24K-01A	0.0577234	0.236796	0.000489348	0	0.0148065	0.0401632	0.201971	0.0859654	0.01	0.150684	1.01922
TCGA-AC-A2BM-01A	0.0764895	0.268984	0.00364808	0.0196069	0.0415925	0.0836708	0.149381	0.0457899	0	0.45139	0.892452
TCGA-A2-A3XY-01A	0.0130207	0.219188	0.037361	0	0.106133	0.122697	0.123949	0.0579013	0	0.574697	0.833781
TCGA-E2-A14W-01A	0	0.197699	0.0525439	0	0.256269	0.0854065	0.298557	0.00337186	0	0.204412	1.01467
TCGA-BH-A1F8-01A	0.124273	0.222563	0	0	0.0441679	0.0466638	0.150589	0.0905431	0	0.27542	0.969476
TCGA-E9-A1RA-01A	0.162589	0.132138	0	0	0.161882	0.0763123	0.138015	0.0229254	0	0.4122	0.910282
TCGA-A8-A0A6-01A	0.185606	0.155381	0.0166064	0.0170283	0.0791329	0.0885838	0.13536	0.0498423	0	0.539757	0.851425
TCGA-AC-A7VC-01A	0.0284407	0.0861165	0.0149441	0	0.288105	0.030936	0.229346	0.137336	0	0.461119	0.887172
TCGA-C8-A27B-01A	0.133917	0.247101	0.00796151	0.0236556	0.111584	0.0903146	0.0862882	0.117105	0	0.50138	0.868559
TCGA-S3-AA15-01A	0.158115	0.161949	0.0120545	0	0.0702203	0.0545007	0.146378	0.0339494	0	0.618879	0.816951
TCGA-BH-A1ES-01A	0.0146518	0.282768	0	0	0.0809986	0.0191141	0.236425	0.107	0	0.167464	1.01093
TCGA-E2-A1L6-01A	0.0547662	0.232542	0	0.0113983	0.139167	0.0675043	0.186629	0.0417446	0	0.349897	0.937949
TCGA-E9-A1R0-01A	0.2133	0.209581	0.00469253	0	0.0846338	0.0598376	0.0945934	0.0235844	0	0.443097	0.895965
TCGA-BH-A0B6-01A	0.165841	0.0913538	0.0412211	0.026166	0.0623823	0.0855521	0.0787139	0.0639099	0	0.615308	0.81664
TCGA-B6-A0RN-01A	0.113788	0.232532	0.00829316	0.0063774	0	0.0467079	0.168495	0.0559716	0	0.23798	0.985288
TCGA-A8-A09W-01A	0.0398759	0.292371	0.020279	0.0138951	0.0199881	0.0695498	0.204551	0.0306151	0	0.336461	0.942834
TCGA-EW-A1P3-01A	0.0900631	0.16469	0	0.00943525	0.000163245	0.110646	0.155264	0.0475003	0	0.331152	0.945443
TCGA-A2-A0T6-01A	0.139232	0.202905	0	0.00389654	0.0177337	0.0611268	0.122731	0.0632641	0	0.470825	0.884322
TCGA-A7-A5ZW-01A	0.0947362	0.180089	0.00970535	0	0.0531301	0.0516035	0.126296	0.0971111	0	0.409127	0.91235
TCGA-BH-A203-01A	0.104862	0.250489	0.00610646	0.0181279	0.102954	0.0865258	0.137634	0.0533329	0	0.493367	0.874153

## Sheet: L-KIRC
Mixture	CD8T cells	CD4T cells	regulatory T cells	gamma delta T cells	Macrophages M0	Macrophages M1	Macrophages M2	Dendritic cells	P-value	Correlation	RMSE
TCGA-B2-4101-01A	0.188157	0.226856	0	0	0	0.0807821	0.141814	0.0668023	0	0.47207	0.882103
TCGA-BP-4342-01A	0.114346	0.321882	0.0340804	0	0.012788	0.0910693	0.160903	0.0140786	0	0.375013	0.928679
TCGA-B0-4691-01A	0.316509	0.0822024	0.0742924	0	0.0205245	0.0857485	0.118379	0.00682495	0	0.516654	0.855784
TCGA-BP-4167-01A	0.223524	0.191189	0.0374185	0.00421992	0.0623195	0.0602872	0.1731	0.001565	0	0.567269	0.834206
TCGA-B8-4620-01A	0	0.335102	0.0376624	0.0114428	0.0363802	0.019911	0.177087	0.110717	0	0.432438	0.900836
TCGA-BP-4769-01A	0.0422665	0.378684	0	0	0.0130438	0.0866834	0.155626	0.0565966	0	0.158008	1.02103
TCGA-CJ-4907-01A	0.145742	0.160749	0.0188004	0	0	0.0707575	0.204035	0.0419684	0	0.340427	0.940879
TCGA-BP-5168-01A	0.170391	0.224701	0.0619273	0.0183593	0.0225849	0.0799162	0.189862	0.0580187	0	0.368462	0.931591
TCGA-BP-4977-01A	0.10544	0.336824	0.0258806	0	0.0735736	0.0705897	0.20921	0	0	0.355095	0.937848
TCGA-B0-5080-01A	0.256248	0.121637	0.0503673	0	0.00577827	0.0645408	0.160186	0.00304016	0	0.525905	0.853449
TCGA-B0-4838-01A	0.292554	0.18529	0.0419317	0	0	0.05795	0.108125	0.0132744	0	0.456055	0.890565
TCGA-DV-A4VX-01A	0.274603	0.142827	0.0625693	0	0.131387	0.09626	0.0723781	0.00230155	0	0.345063	0.946165
TCGA-BP-5191-01A	0.163217	0.146428	0.0756398	0.0246646	0.101235	0.0752106	0.155293	0.0331247	0	0.577118	0.829503
TCGA-CZ-4862-01A	0.291918	0.12139	0.0368541	0	0	0.111414	0.162949	0.011088	0	0.534599	0.846463
TCGA-BP-4758-01A	0.307057	0.116204	0.0586686	0	0	0.0559413	0.116932	0.0366527	0	0.500997	0.864813
TCGA-B8-5552-01B	0.151995	0.20201	0.0347887	0.00454646	0.061258	0.0503512	0.229329	0.0508007	0	0.488604	0.875178
TCGA-BP-4968-01A	0.215362	0.175092	0.0402095	0.0312705	0.0459535	0.0646979	0.133338	0.014664	0	0.48558	0.873731
TCGA-CZ-4856-01A	0.213582	0.131323	0.0481519	0.00810984	0.0509786	0.068077	0.215786	0.0172244	0	0.414243	0.909357
TCGA-CJ-4634-01A	0.132106	0.234185	0.0117855	0	0.0199959	0.0529562	0.252136	0.0190448	0	0.338523	0.942591
TCGA-A3-3378-01A	0.107925	0.154596	0.0239392	0.0052472	0.0173507	0.0674753	0.201245	0.0268025	0	0.498797	0.871015
TCGA-A3-3365-01A	0.110555	0.260529	0	0.0153899	0	0.0704614	0.194155	0.0530306	0	0.409821	0.911666
TCGA-B4-5834-01A	0.144602	0.204237	0	0	0	0.0924619	0.199222	0.0248635	0	0.339953	0.94154
TCGA-CJ-4876-01A	0.334656	0.20018	0.0714008	0.00986048	0	0.0859396	0.0909598	0.00145693	0	0.405988	0.919227
TCGA-B2-3924-01B	0.154791	0.288252	0	0.0490066	0	0.119867	0.24405	0.000526566	0	0.328256	0.955414
TCGA-BP-4962-01A	0.236553	0.185611	0.0407217	0.00778135	0.0220278	0.0635661	0.156011	0.0538311	0	0.489918	0.872983
TCGA-CZ-4866-01A	0.0366842	0.235959	0	0.0154842	0.136346	0.0674231	0.274454	0.00189806	0	0.328687	0.947137
TCGA-BP-4177-01A	0.132691	0.237341	0.00100334	0	0	0.0746183	0.220475	0.0340481	0	0.232517	0.989574
TCGA-B8-A54F-01A	0.106346	0.226153	0	0	0	0.0389737	0.236253	0.0312386	0	0.334982	0.943502
TCGA-B0-5113-01A	0.204406	0.151959	0.0336868	0	0	0.0890467	0.18978	0.0159734	0	0.421632	0.905958
TCGA-CJ-4642-01B	0.115587	0.142234	0	0	0.0539383	0.0461657	0.226396	0.0520128	0	0.279548	0.966165
TCGA-BP-4986-01A	0.141653	0.308203	0.0109976	0	0	0.0787316	0.253188	0.00250862	0	0.379239	0.925938
TCGA-A3-3346-01A	0.0301938	0.216728	0.0101244	0.0167234	0.0367264	0.116266	0.211984	0.00500806	0	0.471276	0.88212
TCGA-B8-4619-01A	0.0201198	0.300356	0.0131002	0.00579432	0.000749764	0.0437383	0.155293	0.0390285	0	0.225109	0.996107
TCGA-AS-3778-01A	0.16446	0.200025	0.00199974	0	0	0.0737102	0.238694	0.0524902	0	0.369335	0.929086
TCGA-BP-5007-01A	0.262271	0.189486	0.00462098	0	0.0180912	0.0797438	0.171824	0.0157692	0	0.396688	0.918791
TCGA-B0-5097-01A	0.0992887	0.27462	0.0276385	0.00965769	0.115378	0.0396008	0.199306	0.0531738	0	0.472834	0.882893
TCGA-B0-4703-01A	0.126716	0.337983	0	0	0	0.0973057	0.216137	0.00420155	0	0.446363	0.894036
TCGA-B0-4816-01A	0.148902	0.223923	0.00220014	0	0	0.0680564	0.20883	0.00450084	0	0.403525	0.91446
TCGA-BP-4330-01A	0.216683	0.199118	0.0382451	0	0	0.0730026	0.112773	0.0350299	0	0.545364	0.844492
TCGA-CW-6097-01A	0.161194	0.245701	0.0110733	0	0.00248569	0.0757363	0.143167	0.0595748	0	0.567648	0.836715
TCGA-DV-A4W0-05A	0.0894271	0.171273	0	0	0.0169399	0.0657836	0.194112	0	0.07	0.115608	1.03556
TCGA-BP-4325-01A	0.264023	0.235092	0.00530106	0	0	0.0713627	0.182505	0	0	0.40925	0.913895
TCGA-CJ-6031-01A	0.220161	0.123537	0.0328752	0	0.101594	0.0610644	0.201938	0.0062851	0	0.529206	0.856011
TCGA-B2-A4SR-01A	0.0846171	0.250636	0	0	0.0543191	0.0999559	0.170411	0.0595895	0	0.423189	0.905554
TCGA-BP-4337-01A	0.150638	0.211306	0.0449413	0	0.0186305	0.0863365	0.182403	0.00598103	0	0.423316	0.905228
TCGA-A3-A6NJ-01A	0.316124	0.150764	0.0207935	0	0	0.0831831	0.157152	0.00595903	0	0.475761	0.878757
TCGA-CJ-5671-01A	0.155621	0.247238	0.0253941	0	0.115129	0.0544447	0.181139	0	0	0.543803	0.849768
TCGA-CJ-6032-01A	0.192873	0.265199	0.00704457	0	0.013255	0.0963834	0.186876	0.0180051	0	0.297723	0.967598
TCGA-BP-4804-01A	0.280458	0.154085	0.025034	0	0.0535337	0.0722103	0.156755	0.0326014	0	0.555157	0.83854
TCGA-CJ-4891-01A	0.118776	0.119183	0.0613893	0.0275101	0.139969	0.0539994	0.191821	0.0531318	0	0.466362	0.885266
TCGA-BP-5184-01A	0.21258	0.218287	0.0159379	0.00599187	0.043645	0.0607686	0.233049	0.0459963	0	0.422127	0.905763
TCGA-CJ-4903-01A	0.246102	0.238236	0	0.0218493	0	0.0508835	0.196756	0.0223608	0	0.409978	0.912266
TCGA-A3-3311-01A	0.156424	0.157321	0.00952748	0.00867124	0.0372832	0.0661954	0.160457	0	0	0.388592	0.920748
TCGA-B4-5844-01A	0.102691	0.195007	0	0	0.0437412	0.061939	0.143908	0.0320027	0	0.331062	0.944671
TCGA-B4-5832-01A	0.0357406	0.408351	0	0.0383993	0	0.0698934	0.155601	0.0136976	0	0.24562	0.983596
TCGA-A3-3326-01A	0.0690886	0.249335	0.0383917	0	0.0326025	0.0869091	0.149877	0.10344	0	0.531538	0.85847
TCGA-CJ-4869-01A	0.354157	0.15438	0.0424193	0	0	0.0484806	0.147613	0.0416297	0	0.545386	0.83952
TCGA-CZ-4864-01A	0.334459	0.116602	0.00676482	0	0	0.0941335	0.154145	0.0129325	0	0.461837	0.886117
TCGA-DV-5568-01A	0.233889	0.130554	0.0570685	0.000145839	0.14405	0.0561901	0.128377	0	0	0.481287	0.876625
TCGA-A3-3349-01A	0.163828	0.132374	0.0229285	0	0.0176639	0.0289833	0.220408	0	0	0.366006	0.930215
TCGA-CW-6090-01A	0.0839807	0.203605	0.0194442	0	0.0432853	0.0562767	0.26398	0.0262074	0	0.519859	0.8633
TCGA-CJ-6027-01A	0.228626	0.15579	0.029879	0.0658648	0.0972706	0.0912461	0.158901	0.0109231	0	0.546395	0.841052
TCGA-BP-4768-01A	0.225677	0.154804	0.0361592	0	0.180088	0.0500197	0.155824	0	0	0.278928	0.974943
TCGA-CJ-5679-01A	0.23656	0.153436	0.0799933	0	0.165534	0.0499662	0.181205	0.00328256	0	0.267234	0.983783
TCGA-BP-4763-01A	0.132831	0.225271	0	0.0338582	0.04298	0.105985	0.180349	0	0	0.315872	0.955311
TCGA-BP-4159-01A	0.168199	0.153232	0	0	0.016204	0.0604451	0.205521	0.0108611	0	0.434291	0.900136
TCGA-B0-5092-01A	0.317608	0.119788	0.0501601	0	0.00084539	0.0695831	0.126114	0.0145969	0	0.571052	0.824145
TCGA-G6-A8L7-01A	0.36637	0.0636689	0.0913347	0	0.00786384	0.0822963	0.154768	0	0	0.350878	0.948871
TCGA-B0-5709-01A	0.179669	0.230435	0.000570334	0	0	0.0980993	0.143703	0.011549	0	0.560307	0.836437
TCGA-B4-5378-01A	0.151841	0.145662	0	0	0	0.0377779	0.217918	0	0	0.235104	0.986254
TCGA-G6-A8L6-01A	0.153572	0.188933	0.0346004	0	0.0397879	0.0508144	0.159034	0.0263295	0	0.422876	0.905484
TCGA-CZ-4858-01A	0.240148	0.181333	0.0460749	0.0136606	0.0536585	0.0748037	0.148596	0.0228986	0	0.513588	0.860952
TCGA-BP-4975-01A	0.0912635	0.147447	0.0182655	0	0.0745386	0.0459381	0.242316	0.0172403	0	0.397371	0.91696
TCGA-CJ-4908-01A	0.182995	0.182823	0.0040947	0	0.0215664	0.0652984	0.204078	0.00322987	0	0.377896	0.925639
TCGA-CJ-4881-01A	0.141467	0.153334	0.0329633	0.0167084	0.0630632	0.0539004	0.163699	0	0	0.466056	0.885894
TCGA-BP-5198-01A	0.148626	0.22619	0.0349196	0	0.113847	0.0455827	0.160648	0.00397616	0	0.483478	0.877048
TCGA-DV-5574-01A	0.196197	0.136812	0.0108459	0	0.0573314	0.0495957	0.220565	0.000625105	0	0.495858	0.871363
TCGA-B2-4102-01A	0.104604	0.311154	0	0	0	0.0764769	0.185606	0.0226447	0	0.397945	0.916798
TCGA-AK-3456-01A	0.0382546	0.144237	0	0.0213476	0.156301	0.0392079	0.283804	0.0691477	0	0.396505	0.917636
TCGA-EU-5907-01A	0.0807611	0.278851	0.00674795	0.0323676	0.0348342	0.0729092	0.228059	0.0420179	0	0.246782	0.982744
TCGA-A3-3372-01A	0.192268	0.187946	0.0244775	0	0	0.0896112	0.189554	0.00925701	0	0.388138	0.921337
TCGA-CJ-4872-01A	0.146754	0.250933	0.0252436	0.00122386	0.055695	0.0717532	0.155163	0	0	0.508857	0.866161
TCGA-A3-A8OW-01A	0.228262	0.176129	0.0390768	0.00363817	0	0.0599852	0.148492	0.030812	0	0.346566	0.942247
TCGA-CW-5580-01A	0.060042	0.19914	0	0	0.0409965	0.0613652	0.225441	0.095294	0	0.372199	0.927976
TCGA-BP-4992-01A	0.267165	0.237496	0.0286115	0	0.012692	0.0689704	0.122407	0.000173017	0	0.511425	0.858794
TCGA-CJ-5683-01A	0.189057	0.190102	0	0	0.0460025	0.0619726	0.273735	0.000783041	0	0.29553	0.963244
TCGA-CJ-4878-01A	0.0347767	0.241869	0	0	0	0.0973669	0.144138	0.0451656	0	0.23862	0.9812
TCGA-B4-5836-01A	0.160169	0.220782	0	0.00647021	0.00223654	0.0890956	0.196385	0	0	0.397238	0.916944
TCGA-B2-5635-01B	0.128924	0.313535	0	0.0141054	0	0.0691169	0.218235	0.00221579	0	0.297339	0.966805
TCGA-BP-4162-01A	0.232842	0.166382	0.0148977	0.0299414	0.0688291	0.0780749	0.170706	0.0124583	0	0.456595	0.888841
TCGA-BP-4963-01A	0.0949443	0.281515	0	0	0.0806509	0.0769618	0.2231	0.0180697	0	0.447748	0.894183
TCGA-DV-5573-01A	0.331115	0.12029	0.0420878	0.00353462	0	0.0468937	0.144797	0.0072054	0	0.501107	0.864557
TCGA-BP-4341-01A	0.138637	0.190999	0	0	0.00880301	0.0431036	0.234406	0	0	0.265406	0.975198
TCGA-B0-4837-01A	0.12649	0.28311	0.0507663	0	0.100223	0.0430425	0.185153	0.0043097	0	0.389795	0.921295
TCGA-A3-3387-01A	0.0972825	0.246656	0.0384495	0	0	0.0469485	0.194341	0.0954665	0	0.407485	0.912646
TCGA-CZ-5456-01A	0.141717	0.232037	0.0339852	0.00830624	0.087897	0.0324905	0.168427	0.00555096	0	0.459556	0.888129
TCGA-B4-5835-01A	0.107513	0.208246	0.0180932	0.0261712	0.0938334	0.0812377	0.250829	0.067325	0	0.388269	0.921245
TCGA-CJ-4888-01A	0.340594	0.131781	0.0193986	0	0.0389913	0.0930942	0.157588	0.00494665	0	0.553091	0.836885
TCGA-AK-3465-01A	0.0201388	0.299669	0	0	0.0163415	0.089523	0.135412	0.126052	0	0.201439	0.995685
TCGA-AK-3461-01A	0.181069	0.301344	0.0016372	0	0	0.0807786	0.121185	0	0	0.351152	0.939321
TCGA-B0-4694-01A	0.215309	0.164951	0.0415792	0.0095376	0.0565563	0.0807842	0.160731	0.052817	0	0.556423	0.841283
TCGA-BP-4173-01A	0.277959	0.145935	0.0476774	0	0	0.086485	0.140039	0.021026	0	0.574869	0.825601
TCGA-B0-5083-01A	0.124934	0.238757	0	0.015041	0.120124	0.0569832	0.213435	0.0382206	0	0.479177	0.87917
TCGA-B0-4810-01A	0.232806	0.17416	0.0199545	0	0.00421977	0.072219	0.168781	0.00739964	0	0.499101	0.867391
TCGA-CZ-5458-01A	0.187336	0.267016	0	0	0	0.062478	0.193988	0.0395126	0	0.410516	0.911379
TCGA-B0-4696-01A	0.0301967	0.426797	0	0	0.178509	0.0331348	0.24743	0	0	0.222609	1.00394
TCGA-BP-4989-01A	0.302732	0.0839326	0.0568074	0.00942419	0.0342184	0.04941	0.129978	0.00710312	0	0.573281	0.82562
TCGA-CW-5587-01A	0.228188	0.170555	0.0365006	0.0163757	0.0496427	0.0808356	0.14601	0	0	0.494753	0.869135
TCGA-AK-3454-01A	0.247059	0.1351	0.0576053	0	0.0726108	0.0551673	0.278623	0	0	0.431355	0.901385
TCGA-B0-4814-01A	0.191046	0.270591	0	0	0.0324644	0.0665166	0.187128	0.00955415	0	0.317592	0.954864
TCGA-B0-4849-01A	0.189498	0.147961	0.0454512	0	0.0462722	0.0834811	0.150636	0	0	0.355639	0.936828
TCGA-B0-5095-01A	0.233898	0.142598	0.00331577	0	0.0293564	0.0737806	0.182751	0	0	0.417326	0.908815
TCGA-BP-4174-01A	0.192647	0.155311	0.0372126	0.00844792	0.0808549	0.0748576	0.180679	0	0	0.454546	0.891042
TCGA-CZ-5985-01A	0.0800241	0.213506	0.00265822	0.0289087	0.103625	0.0718949	0.181735	0.00422468	0	0.474097	0.882225
TCGA-BP-4353-01A	0.150926	0.22935	0	0.0115987	0.0850957	0.0735472	0.201314	0	0	0.479826	0.878988
TCGA-B0-5094-01A	0.164992	0.156861	0.0426861	0	0.0582659	0.0710287	0.152435	0.017841	0	0.307756	0.958768
TCGA-CJ-4644-01A	0.241113	0.203971	0.034439	0.00495305	0	0.0637326	0.152585	0.0026238	0	0.439761	0.897328
TCGA-B0-4821-01A	0.250413	0.152011	0.0761998	0	0.127676	0.0735107	0.0924068	0	0	0.406091	0.917395
TCGA-CW-5588-01A	0.109077	0.263311	0.00940924	0.019848	0.10891	0.0570658	0.220426	0	0	0.41433	0.909403
TCGA-BP-4965-01A	0.113612	0.240685	0.00689255	0.012203	0	0.0733239	0.206292	0.0100015	0	0.318722	0.951151
TCGA-B0-4843-01A	0.0763276	0.206922	0.0552142	0.00299809	0.0704872	0.0569894	0.169153	0.0131599	0	0.373377	0.927112
TCGA-B0-5116-01A	0.154606	0.331724	0.0365673	0	0.0163821	0.0894414	0.209471	0	0	0.22842	1.00194
TCGA-B0-4690-01A	0.102384	0.173218	0	0.014459	0.0313973	0.0964591	0.175204	0.0121155	0	0.487389	0.874782
TCGA-BP-4163-01A	0.100426	0.181094	0.00550743	0	0	0.0805811	0.265407	0.0133403	0	0.428425	0.902969
TCGA-CJ-5678-01A	0.238723	0.164302	0.0456091	0	0.0452752	0.0628034	0.110622	0.0502626	0	0.522497	0.855357
TCGA-AK-3436-01A	0.206383	0.208614	0.0331551	0.00678217	0.0753101	0.0358517	0.167156	0.0316569	0	0.380072	0.925459
TCGA-B8-A54I-01A	0.124828	0.205874	0.0163317	0.00227823	0.012391	0.0359964	0.194535	0.0543377	0	0.520614	0.861594
TCGA-B0-5121-01A	0.183099	0.269326	0.0181783	0	0.0218466	0.0606526	0.137107	0	0	0.43901	0.89775
TCGA-CZ-5989-01A	0.131486	0.324648	0	0.0229729	0	0.0712129	0.18924	0.013187	0	0.337225	0.946788
TCGA-A3-3382-01A	0.173835	0.279248	0.0298995	0	0	0.0422276	0.219896	0.0714615	0	0.38301	0.92435
TCGA-B0-4706-01A	0.303684	0.167893	0.0118337	0	0.00624682	0.0848367	0.0722189	0	0	0.409172	0.917047
TCGA-CJ-4916-01A	0.233912	0.20915	0.0415649	0.0268785	0.00770214	0.0728763	0.130982	0	0	0.52922	0.849258
TCGA-CZ-4853-01A	0.0956095	0.25841	0.0350948	0.00057688	0	0.100012	0.185787	0.0438164	0	0.358974	0.93412
TCGA-A3-3367-01A	0.0700153	0.280379	0.00214159	0	0.0138586	0.0750169	0.215679	0.0931803	0	0.373529	0.927043
TCGA-B0-5699-01A	0.118611	0.242198	0.0423188	0	0.0131168	0.0766107	0.147136	0.0670089	0	0.370247	0.929021
TCGA-A3-3383-01A	0.220938	0.134553	0.0318276	0	0	0.0786693	0.138475	0.118585	0	0.463897	0.88694
TCGA-BP-5010-01A	0.209681	0.20181	0.00391766	0.00673971	0.0722033	0.0999136	0.151845	0	0	0.399154	0.918018
TCGA-B0-5117-01A	0.0220084	0.149298	0.0140553	0.0331167	0.0884894	0.0839652	0.203773	0.0321278	0.01	0.137658	1.02625
TCGA-B2-3924-01A	0.220314	0.14834	0.0160943	0.0344678	0.0117352	0.0834805	0.162607	0.0142311	0	0.509674	0.861378
TCGA-CZ-5988-01A	0.192406	0.248274	0.010904	0.0138953	0.0739935	0.083509	0.120032	0.00145901	0	0.353663	0.939315
TCGA-CJ-6028-01A	0.177093	0.228931	0	0.0328986	0.0618215	0.0727218	0.139683	0.0145792	0	0.489112	0.873166
TCGA-A3-3376-01A	0.0953143	0.221269	0.0039085	0	0	0.0378418	0.214246	0.0366425	0	0.424945	0.905307
TCGA-B0-5705-01A	0.238244	0.135112	0.00409921	0	0.000727845	0.0828099	0.16708	0.0132832	0	0.377192	0.928144
TCGA-B8-5158-01A	0.119639	0.206627	0.0215621	0	0.0155117	0.0834187	0.170972	0.112423	0	0.455103	0.890923
TCGA-CZ-5465-01A	0.0777682	0.259988	0	0	0.052276	0.0669542	0.189462	0.0348674	0	0.293993	0.961171
TCGA-B0-4945-01A	0.140016	0.237296	0	0	0	0.0763926	0.208354	0.0408435	0	0.308465	0.956915
TCGA-B0-5695-01A	0.205501	0.199683	0.0276207	0	0	0.0634299	0.13966	0.000423983	0	0.304879	0.958857
TCGA-CJ-6030-01A	0.138485	0.227773	0.00571038	0.0212798	0.0463147	0.0561012	0.189915	0.0145249	0	0.516486	0.863349
TCGA-CJ-4889-01A	0.170985	0.212925	0	0	0.0176922	0.0746256	0.177836	0.0217488	0	0.574339	0.831657
TCGA-CJ-4920-01A	0.120942	0.251524	0.0268468	0	0.0238732	0.0644671	0.229746	0	0	0.353509	0.9376
TCGA-B8-4143-01A	0.253946	0.0743233	0.0460287	0	0.0627497	0.0944336	0.13308	0	0	0.552521	0.84017
TCGA-CW-5581-01A	0.178741	0.306387	0.01439	0	0	0.0840663	0.134513	0.0670602	0	0.359807	0.936683
TCGA-BP-5169-01A	0.180154	0.20561	0.0331621	0	0.0937654	0.062124	0.153048	0.00667405	0	0.5696	0.83135
TCGA-BP-4161-01A	0.138642	0.240789	0.00874923	0.0502524	0.0612076	0.0720655	0.175963	0.024542	0	0.481205	0.877353
TCGA-CJ-4918-01A	0.0760449	0.205211	0.0161895	0	0.0577936	0.0880485	0.202217	0	0	0.485441	0.87661
TCGA-BP-4347-01A	0.237768	0.183118	0.0112523	0	0.0719269	0.0759162	0.0851714	0.0194482	0	0.324989	0.951245
TCGA-B2-4099-01A	0.068912	0.280332	0.0101508	0	0	0.0913218	0.201724	0.0264907	0	0.474501	0.881827
TCGA-CJ-4897-01A	0.201374	0.193064	0	0	0	0.0807837	0.194658	0.0180579	0	0.374402	0.927492
TCGA-CJ-4902-01A	0.148971	0.20861	0.0334093	0	0.0736907	0.0802455	0.20592	0.0126586	0	0.520817	0.859177
TCGA-B0-5690-01A	0.0991659	0.188221	0.0102686	0	0.0289987	0.0625286	0.157569	0.00893184	0	0.404583	0.913716
TCGA-A3-3325-01A	0.0695667	0.269119	0.037782	0	0	0.0563824	0.220054	0.0888784	0	0.397499	0.916986
TCGA-B0-4847-01A	0.270461	0.162439	0	0.00535232	0	0.0954369	0.111547	0.000450356	0	0.516621	0.856133
TCGA-CZ-5451-01A	0.170343	0.24564	0.00179191	0.0168437	0.0205516	0.0731047	0.225891	0.0190052	0	0.375595	0.928274
TCGA-CJ-4641-01A	0.280067	0.166014	0.010898	0	0.0240041	0.0925568	0.144817	0.0642144	0	0.56717	0.830216
TCGA-CZ-5453-01A	0.044976	0.0992133	0.00144289	0	0.126414	0.0544422	0.28632	0.00426248	0	0.260695	0.975795
TCGA-B0-5710-01A	0.111257	0.297592	0.0068279	0.0238946	0.0593304	0.0876726	0.165231	0.036503	0	0.387527	0.921857
TCGA-CJ-4899-01A	0.122948	0.210033	0	0	0.0508972	0.0674739	0.272702	0.0156829	0	0.411982	0.910483
TCGA-A3-A8OV-01A	0.103888	0.137889	0	0	0.011391	0.0624435	0.243877	0.0326813	0	0.347902	0.938602
TCGA-MW-A4EC-01A	0.149456	0.169259	0.00949249	0	0.00602314	0.0754029	0.186244	0.0797136	0	0.328099	0.946052
TCGA-A3-3313-01A	0.0525676	0.244842	0	0	0	0.0747031	0.273559	0.000653132	0	0.245934	0.981934
TCGA-BP-5199-01A	0.330998	0.129824	0.016182	0	0.0332948	0.0750424	0.12824	0.00249379	0	0.544381	0.840198
TCGA-B0-4834-01A	0.161546	0.20845	0	0	0	0.0536257	0.249435	0	0.66	0.0349603	1.07024
TCGA-BP-4994-01A	0.104249	0.232655	0	0	0.0576168	0.0620151	0.175913	0.00349259	0	0.297368	0.960541
TCGA-CW-6088-01A	0.114866	0.185394	0.0115518	0	0	0.0693406	0.222165	0.0411945	0	0.28258	0.963877
TCGA-BP-5185-01A	0.247946	0.153039	0.0730294	0.0203925	0	0.0548083	0.202857	0.0023632	0	0.365093	0.935238
TCGA-BP-5196-01A	0.313557	0.14593	0.0366622	0	0.0383021	0.062249	0.140502	0.00752208	0	0.44817	0.893669
TCGA-CZ-5452-01A	0.306613	0.138034	0.0615921	0	0	0.0741756	0.151009	0.0457131	0	0.553834	0.834769
TCGA-CJ-4882-01A	0.202357	0.193643	0.0698895	0	0.0268074	0.0714335	0.112115	0.032353	0	0.550757	0.84145
TCGA-A3-3351-01A	0.220295	0.131932	0.0378631	0.0156211	0	0.0606924	0.180702	0.032114	0	0.448659	0.892886
TCGA-A3-3363-01A	0.11572	0.223269	0.013052	0	0.0959423	0.0189422	0.262046	0	0	0.359304	0.933951
TCGA-B0-5691-01A	0.101839	0.190085	0	0	0.0345264	0.0851822	0.116613	0.053189	0	0.440793	0.897738
TCGA-BP-4770-01A	0.173892	0.257601	0.00676575	0	0.138917	0.0500667	0.203642	0	0	0.401355	0.915715
TCGA-AK-3447-01A	0.133502	0.156813	0	0	0.00567234	0.0903725	0.202697	0	0	0.217865	0.994834
TCGA-G6-A8L8-01A	0.054926	0.30541	0.0268411	0	0.0179744	0.0596094	0.103775	0.0966539	0	0.27446	0.973652
TCGA-CZ-5462-01A	0.0531525	0.257912	0	0.0233714	0.0804259	0.0765259	0.134395	0.035471	0	0.445511	0.894681
TCGA-BP-5001-01A	0.255282	0.212501	0.0243536	0.0238966	0	0.0771265	0.170848	0.0132343	0	0.43443	0.901097
TCGA-BP-4998-01A	0.186357	0.248759	0.0172124	0	0.00539305	0.0750339	0.168728	0.0638104	0	0.41146	0.910681
TCGA-BP-4789-01A	0.156471	0.206202	0.0111856	0	0.023533	0.0661887	0.176241	0.0413621	0	0.288303	0.963597
TCGA-B0-4688-01A	0.0644506	0.299491	0	0	0.0138002	0.0246884	0.18772	0.027726	0	0.276693	0.967364
TCGA-BP-4160-01A	0.257802	0.133485	0.0100994	0.0271137	0.0426248	0.0604789	0.159819	0.00612933	0	0.496773	0.867798
TCGA-B0-5108-01A	0.101636	0.258705	0.0249907	0	0.174908	0.0787985	0.178718	0	0	0.554419	0.842247
TCGA-CZ-5464-01A	0.150119	0.132092	0.0453354	0.0392809	0.076518	0.0687913	0.141575	0.013638	0	0.48597	0.875216
TCGA-BP-4969-01A	0.111852	0.184847	0	0	0.0227204	0.0980285	0.237288	0.00469685	0	0.238285	0.985708
TCGA-B0-5106-01A	0.217497	0.129864	0.00827767	0	0	0.0396168	0.159374	0.022582	0	0.435641	0.899466
TCGA-BP-4777-01A	0.317391	0.109552	0.0320094	3.51E-05	0.0743825	0.0608553	0.162553	0.0160008	0	0.565218	0.83174
TCGA-CJ-4875-01A	0.313938	0.171024	0.0367163	0	0.0455133	0.0409563	0.138326	0	0	0.463926	0.885456
TCGA-BP-5170-01A	0.130475	0.179679	0.033411	0.0187874	0.0573292	0.0360248	0.244818	0.0157852	0	0.413603	0.909929
TCGA-BP-5176-01A	0.170854	0.247277	0.0269742	0	0.0550605	0.0717948	0.208587	0.00923207	0	0.365556	0.932236
TCGA-CW-5583-01A	0.136344	0.166126	0.0137778	0	0	0.0760687	0.20337	0.0164408	0	0.299649	0.958674
TCGA-6D-AA2E-01A	0.211033	0.147008	0.0413812	0.00594106	0.0146831	0.0227609	0.208792	0.00727752	0	0.356413	0.935748
TCGA-BP-4327-01A	0.182775	0.202416	0	0	0.057886	0.0655042	0.240671	0	0	0.324262	0.951485
TCGA-B0-4811-01A	0.106015	0.219749	0.017657	0.00365084	0	0.10207	0.185947	0.0713632	0	0.371152	0.928997
TCGA-CJ-5676-01A	0.187391	0.163854	0.0289396	0.0188955	0.00672963	0.0436838	0.161851	0.0250164	0	0.466651	0.885159
TCGA-CJ-4871-01A	0.153881	0.233239	0	0	0.0997826	0.0898382	0.158221	0	0	0.385436	0.923026
TCGA-B0-5109-01A	0.203418	0.22176	0.0141832	0.0119357	0.10073	0.0720715	0.0940969	0.00601872	0	0.545555	0.845404
TCGA-BP-4352-01A	0.0634999	0.32856	0.0679974	0	0	0.104722	0.249621	0	0.03	0.124301	1.04432
TCGA-B0-5694-01A	0.0626272	0.216597	0.0237112	0	0.0984915	0.0609775	0.17406	0.0499774	0	0.373864	0.926855
TCGA-B0-4818-01A	0.192878	0.196092	0.00127077	0	0	0.0822214	0.104391	0	0	0.499405	0.866928
TCGA-CZ-4859-01A	0.162633	0.221259	0	0	0	0.061217	0.169692	0.031326	0	0.264401	0.974148
TCGA-BP-4999-01A	0.0840117	0.293774	0	0	0	0.0760142	0.229707	0.00985752	0	0.30518	0.957214
TCGA-CZ-5469-01A	0.19729	0.200087	0.0323981	0	0.131209	0.0337206	0.23189	0.00645389	0	0.326968	0.951107
TCGA-BP-4985-01A	0.0607265	0.27189	0.0376709	0.00684545	0.0902411	0.05319	0.180443	0.0685672	0	0.409112	0.91167
TCGA-AK-3460-01A	0.197636	0.216981	0.0152105	0	0.0111802	0.0618903	0.229553	0.0180771	0	0.372321	0.929047
TCGA-B8-5546-01A	0.196946	0.298498	0.044825	0.00803326	0.0203751	0.000141172	0.140067	0.0142946	0	0.15573	1.03219
TCGA-A3-3359-01A	0.142843	0.225045	0.0074695	0	0.00367044	0.0980593	0.123957	0.0155479	0	0.420629	0.906364
TCGA-AK-3445-01A	0.156884	0.29294	0.0343141	0	0.0161354	0.0722983	0.213075	0	0	0.439892	0.897281
TCGA-BP-4982-01A	0.116707	0.253715	0	0	0	0.079608	0.21099	0.023894	0	0.382501	0.923452
TCGA-AK-3426-01A	0.274547	0.150414	0.0427914	0	0.0729702	0.0660648	0.137254	0.00707713	0	0.584832	0.825668
TCGA-A3-A6NI-01A	0.0479686	0.194959	0	0	0.00970084	0.0728381	0.332543	0.075725	0	0.384951	0.922455
TCGA-A3-3352-01A	0.0758626	0.254868	0.00568413	0	0	0.0852529	0.201171	0.0392129	0	0.427895	0.903472
TCGA-B0-5084-01A	0.216774	0.0291047	0.0516231	0	0.213239	0.0538595	0.184106	0	0	0.333246	0.949628
TCGA-CZ-5461-01A	0.0982465	0.317435	0.0135903	0.00192304	0	0.0897019	0.166854	0.0208199	0	0.399104	0.916373
TCGA-DV-5565-01A	0.154029	0.16292	0.0160432	0	0.0953703	0.0649535	0.176558	0.0480587	0	0.360723	0.933283
TCGA-AK-3433-01A	0.0100896	0.286262	0.0184164	0.0246183	0.025771	0.0949854	0.203114	0	0	0.179164	1.01081
TCGA-CZ-5986-01A	0.0337527	0.278007	0.00684018	0	0.0177265	0.10747	0.222904	0.105109	0	0.358644	0.933493
TCGA-BP-4766-01A	0.0497012	0.201048	0.00286002	0	0.149512	0.0296706	0.23661	0	0	0.370783	0.929401
TCGA-B0-5696-01A	0.21	0.197347	0.0112355	0	0.0113662	0.0693761	0.194168	0.025389	0	0.325255	0.950123
TCGA-BP-5008-01A	0.167918	0.226291	0.0226764	0.00202891	0.0687408	0.0714508	0.158229	0.00553267	0	0.488669	0.874169
TCGA-BP-5187-01A	0.212416	0.27535	0.00341859	0	0	0.115851	0.186608	0.0174541	0	0.380823	0.929728
TCGA-B8-A54E-01A	0.130427	0.208586	0	0.00621574	0	0.0734869	0.224151	0.0860687	0	0.283139	0.96535
TCGA-BP-4795-01A	0.119495	0.247739	0.0356272	0	0	0.03239	0.183911	0.0622581	0	0.431469	0.902725
TCGA-B0-4699-01A	0.281467	0.129644	0	0.00957162	0.00766063	0.0827734	0.194836	0.0145887	0	0.442577	0.896285
TCGA-BP-4972-01A	0.102797	0.187047	0.00797698	0	0.102769	0.068316	0.254877	0.0306113	0	0.48713	0.876617
TCGA-EU-5904-01A	0.0752498	0.359517	0.00411489	0	0.0221521	0.088938	0.0708078	0.0585732	0	0.349544	0.939286
TCGA-A3-3362-01A	0.199504	0.22217	0	0	0.0135169	0.0739502	0.205494	0	0	0.331919	0.946208
TCGA-B0-5085-01A	0.16528	0.235736	0.0261327	0	0.069588	0.0829915	0.241886	0.00225984	0	0.333062	0.948787
TCGA-A3-3370-01A	0.195613	0.173749	0.023307	0.0133845	0	0.116935	0.140559	0.0358804	0	0.476063	0.878949
TCGA-BP-4332-01A	0.150032	0.180027	0	0	0.157282	0.0654852	0.251856	0.00485721	0	0.367645	0.930907
TCGA-B0-4712-01A	0.214618	0.178224	0.0528113	0	0.0557891	0.0948686	0.180167	0.0131285	0	0.463577	0.885222
TCGA-B8-5164-01A	0.362603	0.113026	0.0357212	0	0.0163843	0.0979619	0.14116	0.00690568	0	0.515796	0.85627
TCGA-BP-4355-01A	0.0806486	0.290205	0	0	0	0.0816521	0.261589	0.0286091	0	0.257661	0.978505
TCGA-AK-3450-01A	0.168761	0.221583	0	0	0.0749562	0.0659273	0.14557	0.01392	0	0.311979	0.95499
TCGA-B0-5081-01A	0.220676	0.206777	0.04229	0	0.0130342	0.0735066	0.148969	0.00477454	0	0.564963	0.83323
TCGA-B0-5697-01A	0.270517	0.12948	0.037217	0.0117008	0.0191677	0.0613713	0.186347	0.0165094	0	0.480735	0.876533
TCGA-CJ-4868-01A	0.211795	0.126884	0.0085197	0	0.0356031	0.0721527	0.205247	0.0505253	0	0.526909	0.855195
TCGA-BP-4349-01A	0.142593	0.32505	0	0	0	0.0844305	0.193095	0.000431132	0	0.320819	0.954496
TCGA-CJ-4885-01A	0.207101	0.187507	0.00882775	0.00662114	0	0.0415212	0.194133	0.0155622	0	0.283119	0.968269
TCGA-B4-5843-01A	0.03544	0.244163	0	0.00727585	0.0632927	0.0767827	0.304762	0.0371253	0	0.27956	0.967743
TCGA-A3-3373-01A	0.0452471	0.192958	0	0.0285242	0.0616744	0.0774976	0.203039	0.0928635	0	0.40248	0.914822
TCGA-B0-4842-01A	0.20906	0.1115	0.0716648	0	0.113014	0.0636356	0.138796	0.0119741	0	0.498428	0.869754
TCGA-B0-4846-01A	0.170948	0.25278	0.0077698	0	0	0.121683	0.110502	0.033037	0	0.398269	0.920559
TCGA-CZ-4861-01A	0.107182	0.303354	0.0200267	0	0.0724684	0.0899896	0.20438	0.0111644	0	0.484172	0.875841
TCGA-B0-5098-01A	0.0455642	0.152596	0.0266382	0.00553752	0.272949	0.163181	0	0	0	0.159156	1.03972
TCGA-B0-5110-01A	0.110304	0.27642	0	0	0	0.0957725	0.200926	0.0343222	0	0.351265	0.937762
TCGA-BP-5177-01A	0.249728	0.0993786	0.0641688	0.0148059	0.0444313	0.0986084	0.175004	0	0	0.389117	0.922028
TCGA-AK-3429-01A	0.333998	0.050096	0.0711338	0.0115982	0.005893	0.0923556	0.107538	0.0362521	0	0.523252	0.852817
TCGA-B8-A54G-01A	0.258495	0.190494	0.0457305	0.0124206	0	0.0633266	0.163297	0.0532527	0	0.509232	0.860488
TCGA-BP-4784-01A	0.0952237	0.187407	0.00307432	0	0.00378887	0.0401266	0.269749	0.100478	0	0.300717	0.956581
TCGA-BP-4790-01A	0.211742	0.230361	0.0601388	0	0.115881	0.0733143	0.142462	0.0467967	0	0.510895	0.861026
TCGA-CJ-4904-01A	0.185433	0.222913	0.00708716	0.00404795	0.0598916	0.110105	0.166264	0.00781428	0	0.423129	0.905225
TCGA-CZ-4860-01A	0.166203	0.261693	0.0330595	0	0.0692784	0.0800925	0.216623	0.0106749	0	0.374976	0.928239
TCGA-B0-4828-01A	0.165253	0.238052	0.0117955	0	0.00159825	0.0767358	0.0579315	0.011674	0	0.356834	0.939048
TCGA-B0-5712-01A	0.32902	0.160703	0.0185588	0	0.0497043	0.0529693	0.161132	0	0	0.26738	0.981853
TCGA-B0-4833-01A	0.280053	0.156449	0.0334631	0	0.0427298	0.0492599	0.108716	0.00356769	0	0.448898	0.892832
TCGA-EU-5905-01A	0.0722799	0.26864	0.0224962	0.00764672	0.0129654	0.0436209	0.226133	0.0681685	0	0.317006	0.951795
TCGA-DV-A4VZ-01A	0.0454457	0.261336	0	0	0.129585	0.0267684	0.261341	0.0078467	0.11	0.111701	1.04157
TCGA-AK-3427-01A	0.0192192	0.262122	0	0	0	0.069791	0.205111	0.0806223	0	0.15077	1.0208
TCGA-BP-4983-01A	0.230208	0.184766	0.0433561	0.0189011	0.0986201	0.0564792	0.128049	0.0573292	0	0.509665	0.862193
TCGA-CJ-4874-01A	0.256245	0.171792	0.0308683	0.0126635	0	0.0817536	0.183251	0.00663289	0	0.458508	0.887876
TCGA-B0-4707-01A	0.323707	0.205362	0.0704153	0	0.0253125	0.074556	0.0527471	0	0	0.419159	0.911456
TCGA-CJ-4893-01A	0.215179	0.133109	0.0595376	0	0.0235228	0.0601848	0.158827	0.0121023	0	0.455757	0.889406
TCGA-BP-4760-01A	0.0411369	0.209527	0.0117907	0	0.120616	0.0365775	0.191763	0.0718464	0	0.302489	0.956302
TCGA-CJ-4643-01A	0.122105	0.287869	0	0	0.00173584	0.0859024	0.153988	0.0262631	0	0.391679	0.919651
TCGA-BP-5202-01A	0.11583	0.255532	0	0.000793771	0.0713686	0.0780191	0.222137	0	0	0.344199	0.941225
TCGA-BP-4164-01A	0.159067	0.199909	0.00948682	0.0322785	0.00825596	0.0759632	0.151426	0.037014	0	0.249658	0.985142
TCGA-B0-4817-01A	0.228767	0.135431	0.0212879	0	0.101236	0.0493882	0.0703344	0	0	0.465257	0.886549
TCGA-B0-5713-01A	0.218758	0.169592	0.0169448	0	0.0122018	0.100525	0.183746	0.0223587	0	0.361424	0.935591
TCGA-B0-4714-01A	0.279191	0.158129	0.0292707	0	0	0.0967276	0.0786302	0.0227529	0	0.523481	0.851457
TCGA-B0-5099-01A	0.111293	0.24661	0	0	0.0887456	0.0710058	0.212887	0.0323322	0	0.15998	1.02091
TCGA-B0-4815-01A	0.272348	0.0860718	0.0313282	0.0276687	0.00874314	0.0829602	0.144145	0.0159107	0	0.56507	0.833429
TCGA-BP-5183-01A	0.216294	0.169068	0.0258625	0.000666945	0.0281371	0.0695903	0.146279	0.0163459	0	0.424356	0.904855
TCGA-B0-5120-01A	0.0892209	0.203113	0.0312765	0.00784444	0.0622941	0.0564637	0.219229	0.0165878	0	0.407522	0.912438
TCGA-B2-5641-01A	0.252331	0.161471	0.0646543	0	0.0459052	0.0603275	0.143225	0	0	0.478428	0.877935
TCGA-A3-3347-01A	0.125898	0.17913	0.0124461	0	0.108203	0.0784625	0.261151	0.00258449	0	0.523379	0.858347
TCGA-A3-A8CQ-01A	0.117871	0.186904	0.00620998	0	0	0.0882093	0.173723	0.0925125	0	0.296458	0.959219
TCGA-BP-5006-01A	0.06661	0.240062	0.00860068	0	0	0.0569134	0.240535	0.0947797	0	0.335096	0.943887
TCGA-A3-A6NN-01A	0.13027	0.249991	0.0204606	0	0	0.0682074	0.223519	0.025573	0	0.406859	0.912981
TCGA-CJ-4892-01A	0.373194	0.127163	0.0339071	0	0.00509008	0.0587889	0.0958926	0.0137816	0	0.484517	0.874347
TCGA-B8-A8YJ-01A	0.0847865	0.2582	0	0	0.000852444	0.0395714	0.178083	0.0139424	0	0.525238	0.862959
TCGA-B8-4151-01A	0.108526	0.205293	0.0117314	0.0125013	0	0.0747154	0.229933	0.0587362	0	0.315321	0.951566
TCGA-B2-5633-01B	0.039697	0.3229	0	0	0.0621261	0.0843384	0.315167	0.00414282	0	0.355772	0.936878
TCGA-CZ-5470-01A	0.200045	0.163986	0.0174289	0	0.0119051	0.0663242	0.148602	0.0526808	0	0.463589	0.886445
TCGA-DV-5576-01A	0.0435828	0.236134	0	0	0.0642268	0.0800044	0.217545	0	0.38	0.0741172	1.04821
TCGA-B0-4845-01A	0.0574978	0.420155	0	0	0.0390009	0.0684637	0.154862	0.0200751	0	0.281294	0.971831
TCGA-G6-A5PC-01A	0.316255	0.157613	0.0394218	0	0.000131646	0.0550599	0.164228	0	0	0.402241	0.917887
TCGA-CJ-5682-01A	0.180379	0.2506	0.0142622	0	0	0.0817609	0.121739	0.0148277	0	0.396965	0.91759
TCGA-BP-4995-01A	0.188674	0.0976459	0	0	0.0429015	0.0504561	0.131146	0.0266409	0	0.363526	0.931866
TCGA-A3-3357-01A	0.21305	0.170822	0.0385596	0	0.0354366	0.0391731	0.243975	0.00976546	0	0.393552	0.918711
TCGA-BP-4176-01A	0.0959675	0.231438	0.0201844	0.018852	0.139649	0.0341357	0.204484	0.0377564	0	0.519449	0.860833
TCGA-BP-5174-01A	0.184446	0.123584	0.0113286	0.01819	0.0535215	0.0800852	0.233251	0.00692199	0	0.339804	0.943716
TCGA-BP-4345-01A	0.130194	0.236139	0.0482194	0	0.141317	0.0712061	0.183343	0.0159024	0	0.537585	0.850238
TCGA-B0-4700-01A	0.205254	0.229605	0.0397414	0.0283012	0.0736344	0.0831406	0.131983	0.00973812	0	0.579951	0.826239
TCGA-BP-5186-01A	0.187072	0.136972	0.00946608	0	0	0.0688321	0.135373	0.0593006	0	0.367404	0.930524
TCGA-B0-4852-01A	0.0792959	0.228441	0	0	0.0135873	0.0950909	0.149836	0.00589893	0	0.372416	0.9288
TCGA-CJ-4900-01A	0.247339	0.16149	0.0356041	0	0.0433396	0.0660479	0.14276	0.00717227	0	0.541998	0.847222
TCGA-AK-3440-01A	0.0459003	0.134702	0.00797412	0	0.0481744	0.0258347	0.257028	0.227927	0	0.193687	1.01014
TCGA-A3-3308-01A	0.12134	0.185221	0.0356015	0	0.108964	0.0824046	0.194923	0.0050372	0	0.408618	0.911971
TCGA-A3-A8OU-01A	0.154867	0.192235	0.0236608	0	0	0.0564535	0.175458	0.0385117	0	0.344368	0.939657
TCGA-MM-A563-01A	0.159898	0.159264	0.0192887	0.00794915	0.0582801	0.0772394	0.139272	0.0400009	0	0.562027	0.842227
TCGA-B8-4622-01A	0.0941689	0.265978	0.0342767	0	0.0505128	0.0762993	0.164483	0	0	0.426267	0.903804
TCGA-CZ-4865-01A	0.169116	0.169916	0.0158937	0	0.0501936	0.0759846	0.124673	0.0206331	0	0.462541	0.887588
TCGA-CZ-5455-01A	0.259942	0.0611316	0.0485482	0	0.0105335	0.111009	0.167403	0.0418573	0	0.465814	0.884737
TCGA-B2-5636-01A	0.0409854	0.196415	0.0195748	0	0.0133251	0.0598149	0.214374	0	0	0.290184	0.960811
TCGA-B8-4148-01A	0.238505	0.166753	0.0362905	0	0	0.088076	0.145343	0.0266574	0	0.484295	0.874696
TCGA-B0-5400-01A	0.214816	0.113658	0.0825646	0.0141325	0.175145	0.0561315	0.15386	0	0	0.454222	0.890035
TCGA-BP-5180-01A	0.151967	0.211733	0.0348903	0.0209422	0.0868768	0.0709248	0.141623	0.0237465	0	0.403934	0.914522
TCGA-CZ-4863-01A	0.267107	0.183029	0.0163344	0	0	0.0734043	0.126926	0.0118882	0	0.466807	0.883675
TCGA-A3-3317-01A	0.157906	0.1873	0.0073425	0	0.0452641	0.0793822	0.21553	0.0270084	0	0.436642	0.899336
TCGA-B0-5698-01A	0.174848	0.18617	0.0184237	0	0.00806575	0.0747958	0.166622	0.0532199	0	0.453472	0.891631
TCGA-BP-4787-01A	0.0810244	0.225182	0.0121573	0	0.101411	0.0730358	0.244511	0.00395536	0	0.477859	0.879733
TCGA-BP-4326-01A	0.0587932	0.222324	0.0401321	0	0.0580078	0.057018	0.132614	0.0550941	0	0.334635	0.942863
TCGA-B0-5100-01A	0.0800973	0.217427	0.0245245	0	0.0607447	0.0670637	0.171688	0	0	0.264141	0.976039
TCGA-BP-5175-01A	0.253222	0.17204	0.0703342	0.0222498	0.0417021	0.0504068	0.156807	0	0	0.395584	0.920064
TCGA-BP-4775-01A	0.0821931	0.327028	0.00145737	0	0.0118481	0.108021	0.114007	0.0231382	0	0.410708	0.911313
TCGA-B0-5088-01A	0.134994	0.191238	0.0472625	0	0.133151	0.0400552	0.217789	0.0301693	0	0.499935	0.869414
TCGA-BP-5194-01A	0.102678	0.178067	0.0195782	0.00346699	0.0717618	0.0655342	0.195494	0.0400364	0	0.439588	0.898691
TCGA-BP-5181-01A	0.153913	0.242866	0.0111875	0	0	0.0704095	0.195739	0.05304	0	0.383259	0.923131
TCGA-B8-5165-01A	0.0855228	0.274928	0.000512	0.00423434	0.0595687	0.0620812	0.194649	0.0102724	0	0.372823	0.927602
TCGA-CJ-4894-01A	0.275605	0.104073	0.0390128	0.012461	0	0.0831258	0.125964	0.021897	0	0.489066	0.871961
TCGA-A3-3329-01A	0.175988	0.239372	0	0.00372372	0.0108075	0.0946768	0.147053	0.0508991	0	0.407839	0.912611
TCGA-B0-4698-01A	0.298576	0.269028	0.0126105	0	0.0660765	0.0789667	0.183855	0	0	0.519147	0.855461
TCGA-CZ-5982-01A	0.0553172	0.355143	0	0	0.0107404	0.0681839	0.171635	0.0123938	0	0.229671	0.989258
TCGA-BP-4797-01A	0.179406	0.182797	0.0430039	0.0149764	0.0850703	0.0723564	0.149326	0.000580285	0	0.463244	0.885979
TCGA-CZ-5454-01A	0.0886973	0.246763	0.000238641	0.0341172	0.132255	0.0369541	0.269347	0.0839541	0	0.527122	0.854882
TCGA-CZ-5463-01A	0.176819	0.233008	0	0.0213038	0.0573683	0.0897513	0.208952	0.0129947	0	0.361789	0.934456
TCGA-BP-4354-01A	0.118038	0.226012	0.00109649	0.0427955	0.0309154	0.0770427	0.282493	0.0274366	0	0.565541	0.834457
TCGA-BP-4964-01A	0.166205	0.219269	0.030212	0	0.0560165	0.0778431	0.150677	0.0768332	0	0.426309	0.90375
TCGA-CJ-4887-01A	0.251239	0.18368	0.0665508	0.00545308	0	0.0709193	0.14631	0.011659	0	0.495251	0.868404
TCGA-B0-5075-01A	0.198248	0.0862591	0.035014	0	0.140395	0.0391174	0.324105	0.014116	0	0.482607	0.876137
TCGA-BP-5192-01A	0.158933	0.260479	0	0	0	0.0544062	0.195801	0.0662902	0	0.229344	0.989772
TCGA-CZ-5466-01A	0.163296	0.120783	0.018468	0.00924099	0.0621768	0.083604	0.193202	0.113171	0	0.575939	0.8355
TCGA-B0-5119-01A	0.295062	0.188809	0.0247371	0	0	0.0545008	0.197177	0.0171315	0	0.335743	0.949878
TCGA-BP-4771-01A	0.302912	0.165857	0.0674156	0	0.000427938	0.0756334	0.115967	0.0153348	0	0.5782	0.81889
TCGA-B0-5812-01A	0.141322	0.219571	0.0183217	0	0	0.0767815	0.147265	0.0315506	0	0.404813	0.913607
TCGA-CJ-4873-01A	0.237748	0.136484	0.0592702	0.0142681	0.0830112	0.0599392	0.197871	0.0128608	0	0.530952	0.851408
TCGA-A3-3380-01A	0.122968	0.202834	0.00738926	0	0.0503803	0.0583371	0.22039	0.051545	0	0.4457	0.896245
TCGA-BP-4756-01A	0.242966	0.0634305	0.0365776	0.000480678	0.104043	0.102615	0.190926	0.10493	0	0.387526	0.9225
TCGA-B0-5700-01A	0.138066	0.198622	0.0331146	2.88E-05	0.0611476	0.0623155	0.1531	0.0248172	0	0.340323	0.942603
TCGA-B8-5159-01A	0.22087	0.238983	0.02868	0.0106193	0.0423188	0.0524717	0.139013	0.0152668	0	0.351523	0.938415
TCGA-B0-4718-01A	0.263817	0.132162	0.0169422	0	0.0240132	0.0605491	0.154499	0.0349997	0	0.394522	0.921174
TCGA-BP-4776-01A	0.187373	0.158656	0	0	0.0136978	0.0737709	0.149577	0	0	0.438731	0.898047
TCGA-CZ-5987-01A	0.0919279	0.311695	0.0349433	0.0502154	0.0313708	0.0741891	0.134577	0.0239457	0	0.375295	0.927785
TCGA-B8-5163-01A	0.0959706	0.236812	0.0269647	0.00320059	0.0414688	0.0768584	0.149446	0.0145807	0	0.490318	0.873498
TCGA-BP-5200-01A	0.214137	0.169433	0.0241718	0.0147209	0.0612732	0.0585029	0.193798	0	0	0.428446	0.902749
TCGA-A3-3319-01A	0.114661	0.263571	0.0176833	0.0310142	0.0376369	0.0735014	0.186206	0	0	0.316664	0.952942
TCGA-B4-5377-01A	0.142783	0.279853	0.0295868	0	0.00503636	0.0749909	0.167947	0.0170523	0	0.344169	0.94262
TCGA-BP-4334-01A	0.00904525	0.075793	0.0184658	0	0.051619	0.0501014	0.262215	0.0477916	0	0.198874	1.00073
TCGA-BP-4329-01A	0.152355	0.205798	0.0161055	0	0.115049	0.0745186	0.165643	0.0163386	0	0.41647	0.908441
TCGA-CZ-5984-01A	0.0949521	0.238747	0.0434864	0	0	0.061269	0.136404	0.132479	0	0.418291	0.907797
TCGA-B0-4819-01A	0.319387	0.14207	0.0198013	0	0.0555624	0.0672895	0.112327	0.0200724	0	0.603828	0.809653
TCGA-BP-4976-01A	0.0650304	0.305954	0.0177087	0	0	0.0719065	0.256716	0.0339191	0	0.300588	0.959989
TCGA-B0-5693-01A	0.0875363	0.163758	0.010254	0	0.0242176	0.0708022	0.216004	0.0186863	0	0.269909	0.96897
TCGA-DV-5566-01A	0.14586	0.207287	0.0197998	0.00616276	0.0736334	0.0985149	0.173281	0.0120614	0	0.324521	0.950303
TCGA-CZ-5468-01A	0.207028	0.179213	0.0640636	0	0.0745466	0.0420598	0.201888	0	0	0.327786	0.951578
TCGA-CJ-4637-01A	0.238798	0.202915	0.0499766	0.0307455	0	0.0797198	0.13464	0.0278779	0	0.565838	0.830982
TCGA-BP-4801-01A	0.138275	0.140654	0.0213048	0.0018352	0.0818656	0.0661569	0.309387	0.0395383	0	0.5015	0.869199
TCGA-B0-5115-01A	0.0815616	0.290811	0.0170567	0	0.0616989	0.0780796	0.184377	0.0416018	0	0.414622	0.909258
TCGA-BP-4799-01A	0.211557	0.175669	0.0392917	0.025651	0.117711	0.0514238	0.110924	0.0147846	0	0.397126	0.917579
TCGA-B0-5102-01A	0.185234	0.214965	0.0202125	0.00467628	0.0477446	0.0714046	0.211142	0.0137116	0	0.410392	0.91131
TCGA-CW-6087-01A	0.254421	0.174214	0.0376792	0.0247217	0	0.0780788	0.163821	0.0110708	0	0.549104	0.842214
TCGA-BP-4973-01A	0.173243	0.328623	0	0	0	0.0801856	0.165502	0.0218469	0	0.393984	0.920778
TCGA-B8-A7U6-01A	0.110067	0.17082	0	0	0.0402786	0.0645378	0.143714	0	0	0.38326	0.92315
TCGA-B0-5077-01A	0.175456	0.184316	0.00105121	0	0.179987	0.065381	0.210374	0	0	0.428572	0.903048
TCGA-BP-4165-01A	0.258985	0.115131	0.0401107	0	0.0356108	0.0742096	0.132225	0	0	0.450749	0.891799
TCGA-CJ-4905-01A	0.165525	0.217609	0.00420909	0	0.00184312	0.0700392	0.174813	0.0459661	0	0.368782	0.929442
TCGA-CZ-5460-01A	0.220331	0.177835	0.0613103	0	0.0948508	0.0569815	0.103136	0.00639067	0	0.431748	0.901302
TCGA-B0-4839-01A	0.19863	0.168913	0.0350695	0	0	0.0557969	0.217908	0.0194556	0	0.438592	0.898025
TCGA-AK-3431-01A	0.12814	0.25218	0.0067988	0	0.0522546	0.0516981	0.144153	0.0237221	0	0.422688	0.905752
TCGA-A3-3324-01A	0.186473	0.253796	0	0	0.00548411	0.0625499	0.20415	0.0485463	0	0.418717	0.907371
TCGA-A3-3358-01A	0.130654	0.181753	0.0114645	0.00846467	0.0458811	0.076037	0.227276	0.0354037	0	0.502739	0.870486
TCGA-CW-5590-01A	0.199573	0.214489	0	0	0.0359141	0.105742	0.189448	0.0228385	0	0.477372	0.877949
TCGA-GK-A6C7-01A	0.161134	0.227885	0	0	0	0.0780722	0.179002	0.0490691	0	0.351044	0.938488
TCGA-AK-3455-01A	0.368443	0.130695	0.0401553	0.00518451	0.00809094	0.0581218	0.0756439	0.00154661	0	0.514508	0.856913
TCGA-CJ-5684-01A	0.222509	0.110039	0.0494781	0	0.0363344	0.0791046	0.143549	0.01882	0	0.451291	0.891546
TCGA-BP-4991-01A	0.0888183	0.155235	0	0	0.0441064	0.0887715	0.290485	0.00762792	0	0.370476	0.928936
TCGA-A3-3306-01A	0.089513	0.293916	0.00423064	0.0070643	0	0.0841507	0.2087	0.0272621	0	0.358714	0.93462
TCGA-BP-5201-01A	0.319395	0.148215	0.0161961	0.023665	0.0254634	0.0569881	0.150289	0.017119	0	0.453814	0.89084
TCGA-B0-4710-01A	0.2239	0.133301	0	0	0.0337362	0.0547525	0.135497	0	0	0.391016	0.919931
TCGA-BP-5178-01A	0.156895	0.213089	0.028517	0	0.0576172	0.0378939	0.215067	0.0158915	0	0.487291	0.877274
TCGA-B4-5838-01A	0.151719	0.186068	0.0389583	0	0.0896396	0.0744046	0.170187	0.0281414	0	0.364068	0.931317
TCGA-B8-A54H-01A	0.271727	0.140719	0.0287103	0	0	0.0480446	0.150536	0.0133601	0	0.360972	0.936278
TCGA-B0-5711-01A	0.139425	0.22912	0.0120904	0.0235479	0.0336124	0.0621084	0.122432	0.0618723	0	0.434759	0.90018
TCGA-B0-5104-01A	0.0927287	0.32606	0	0	0.0389453	0.0786547	0.136974	0.00954713	0	0.29683	0.962523
TCGA-AK-3453-01A	0.295971	0.123686	0.0405141	0	0	0.0721645	0.0850887	0.0138617	0	0.50822	0.861097
TCGA-B0-4701-01A	0.139707	0.256753	0.032504	0	0.0116314	0.0966816	0.134246	0.0395564	0	0.451045	0.891816
TCGA-B8-5550-01A	0.151328	0.227434	0.0214873	0	0.0563613	0.078393	0.194566	0.0112511	0	0.437373	0.899093
TCGA-CJ-5689-01A	0.201836	0.116639	0.0239232	0	0.0176599	0.0494651	0.194078	0.0436082	0	0.486195	0.877797
TCGA-AK-3451-01A	0.262115	0.0790366	0.0066984	0.0349957	0.0356882	0.0591475	0.124647	0.109215	0	0.457123	0.889059
TCGA-BP-4169-01A	0.12587	0.241973	0	0	0.0536751	0.0916862	0.106269	0.0587591	0	0.53753	0.853645
TCGA-B8-5553-01A	0.107825	0.284602	0.0152459	0	0	0.0845073	0.167576	0.0293357	0	0.422421	0.905538
TCGA-CJ-4912-01A	0.102478	0.217051	0.029562	0.00177098	0.0993692	0.0301818	0.158356	0.0159941	0	0.374857	0.927768
TCGA-A3-3320-01A	0.133202	0.301199	0	0	0.00836207	0.0859073	0.210736	0.0299658	0	0.342946	0.942304
TCGA-B0-4697-01A	0.222926	0.210611	0.0176741	0.0273269	0.0254722	0.0804135	0.109799	0.00413081	0	0.597064	0.815689
TCGA-A3-3374-01A	0.0351765	0.111227	0.0150607	0.0116397	0.183959	0.0245891	0.27476	0.152195	0	0.593887	0.820163
TCGA-BP-4967-01A	0.136576	0.242272	0	0	0.026005	0.0805344	0.2283	0	0	0.32748	0.947966
TCGA-AK-3428-01A	0.0697197	0.233269	0.0094226	0	0.0253437	0.0490384	0.0906475	0.0819025	0	0.403289	0.914225
TCGA-BP-5173-01A	0.251579	0.153584	0.0224123	0.0103471	0.0189948	0.0619523	0.159708	0.0343222	0	0.490651	0.871438
TCGA-CJ-5680-01A	0.1089	0.254919	0	0	0	0.0468126	0.206325	0.0430179	0	0.318072	0.951631
TCGA-B0-4848-01A	0.197406	0.182269	0.0420303	0.00476477	0.100189	0.0763439	0.182264	0	0	0.432175	0.900981
TCGA-MM-A84U-01A	0.175022	0.129513	0.0281062	0.0109202	0	0.0750642	0.195422	0.0339328	0	0.415184	0.908883
TCGA-CJ-4638-01A	0.213401	0.134754	0.0665525	0.0131967	0.0436798	0.0562042	0.130069	0.00431117	0	0.307165	0.96284
TCGA-BP-4346-01A	0.336453	0.109291	0.0506888	0	0	0.102941	0.147562	0.00537613	0	0.554687	0.832601
TCGA-CJ-4901-01A	0.181712	0.139048	0.0399864	0.0210354	0.0299471	0.0943861	0.141954	0.0293001	0	0.58811	0.823258
TCGA-B0-4841-01A	0.303393	0.0711341	0.0203035	0	0.00600485	0.0617394	0.231658	0.0309738	0	0.390133	0.922265
TCGA-CW-5584-01A	0.0974217	0.262409	0.018195	0	0	0.0822671	0.156455	0.0169243	0	0.333228	0.94512
TCGA-B0-5692-01A	0.254696	0.174502	0.0391826	0.0120486	0	0.0628058	0.0939973	0.015398	0	0.476173	0.878652
TCGA-A3-3316-01A	0.0243268	0.209978	0.0170166	0	0.20387	0.0545841	0.290347	0	0	0.427643	0.903508
TCGA-BP-4338-01A	0.134993	0.27086	0.0311452	0	0.0868276	0.0449468	0.281056	0.0189622	0	0.358762	0.935823
TCGA-B0-4827-01A	0.185243	0.191878	0.0231614	0	0.0352244	0.0760161	0.169359	0	0	0.51309	0.86238
TCGA-BP-4971-01A	0.102085	0.278607	0.0657717	0	0.114518	0.0827791	0.164621	0.0672692	0	0.555756	0.839622
TCGA-B0-5702-01A	0.163966	0.127903	0.0422864	0	0.0204651	0.0236957	0.208166	0.00544173	0	0.383059	0.923963
TCGA-B0-4822-01A	0.219929	0.178205	0.0347495	0	0.0830354	0.0494974	0.25942	0.00542386	0	0.42885	0.902611
TCGA-B0-5707-01A	0.0895913	0.148871	0.0104189	0	0.123322	0.0180261	0.214779	0.055105	0	0.388705	0.920711
TCGA-B2-5639-01A	0.11164	0.227079	0.0284809	0.00503914	0	0.0723327	0.204845	0.066782	0	0.431752	0.901423
TCGA-B2-3923-01B	0	0.443931	0	0	0	0.0165915	0.287693	0.00631166	0.64	0.0372393	1.07597
TCGA-BP-4803-01A	0.159294	0.259111	0	0	0.0848754	0.0481233	0.199894	0.0409408	0	0.373926	0.92761
TCGA-B0-4823-01A	0.216342	0.182295	0.03017	0.00828548	0.0315401	0.0551887	0.205247	0.00707545	0	0.443459	0.895594
TCGA-A3-3385-01A	0.0891178	0.187559	0	0	0	0.0423773	0.173807	0.19199	0	0.2248	0.985392
TCGA-B0-5107-01A	0.339541	0.0687927	0.088118	0	0.00922606	0.0881559	0.1784	0	0	0.432975	0.902075
TCGA-CJ-5681-01A	0.0595806	0.129055	0.0368004	0	0	0.00206894	0.210769	0.334018	0	0.37243	0.928228
TCGA-B0-4836-01A	0.210273	0.229565	0.0496803	0	0.0842448	0.0845415	0.125554	0.0173507	0	0.511397	0.861738
TCGA-B0-5706-01A	0.206995	0.214508	0.0465539	0	0.0234065	0.075051	0.0825441	0	0	0.564099	0.830531
TCGA-A3-3335-01A	0.0894047	0.333171	0.00650945	0.000762397	0.0983253	0.0534696	0.162359	0.0305721	0	0.319568	0.952823
TCGA-BP-4351-01A	0.222598	0.213479	0	0	0.0102837	0.045629	0.224761	0	0	0.324941	0.955282
TCGA-BP-4335-01A	0.22064	0.144467	0.00911945	0.00222586	0	0.0705965	0.114965	0.0302086	0	0.476024	0.87885
TCGA-B0-4824-01A	0.229945	0.226316	0.00575289	0.00455631	0	0.0828586	0.173881	0.00787913	0	0.460684	0.886751
TCGA-B8-4154-01A	0.184643	0.193231	0.00445325	0.0135624	0	0.0830994	0.166886	0.0605959	0	0.434649	0.899879
TCGA-CW-5589-01A	0.101656	0.194022	0.0098765	0	0.0768037	0.0423563	0.233456	0.0702816	0	0.436445	0.900453
TCGA-CJ-4890-01A	0.193216	0.167014	0.0338867	0	0.09322	0.05959	0.153532	0.00786613	0	0.605063	0.820679
TCGA-BP-4807-01A	0.0765897	0.224392	0.00252858	0	0.0390427	0.0555058	0.304987	0.0459924	0	0.408711	0.911916
TCGA-B8-4621-01A	0.127163	0.146006	0.0304507	0	0.132813	0.0542428	0.279925	0.0197482	0	0.416514	0.908405
TCGA-CJ-4884-01A	0.178982	0.191321	0.0119145	0	0.0226118	0.057554	0.238008	0.0336306	0	0.505045	0.865966
TCGA-BP-4331-01A	0.156472	0.222278	0.0105324	0	0.00196441	0.0746273	0.20075	0.042119	0	0.423131	0.905315
TCGA-DV-5575-01A	0.172646	0.255113	0	0	0	0.102982	0.245958	0.0247925	0	0.424476	0.905079
TCGA-DV-5569-01A	0.140632	0.22542	0.0163287	0	0.0636153	0.0950821	0.175931	0.00100683	0	0.384496	0.922841
TCGA-CJ-5675-01A	0.328581	0.152642	0.0871522	0	0	0.066986	0.139586	0.00816159	0	0.513899	0.857045
TCGA-B8-A54K-01A	0.121833	0.239372	0	0	0	0.0239247	0.165867	0.0209473	0.25	0.0916481	1.05325
TCGA-BP-4170-01A	0.108843	0.254324	0	0.01081	0	0.127672	0.158893	0.0303889	0	0.439685	0.897682
TCGA-AK-3425-01A	0.200902	0.137527	0.0228676	0	0.0962943	0.0668953	0.164761	0.0054668	0	0.51666	0.861384
TCGA-3Z-A93Z-01A	0.157613	0.131385	0.0303884	0	0	0.0658125	0.183307	0.0416413	0	0.364627	0.930905
TCGA-DV-A4W0-01A	0.118177	0.159027	0	0	0.134619	0.0793653	0.255153	0.013101	0	0.311826	0.953968
TCGA-B8-5545-01A	0.0870652	0.205892	0.0147489	0.0230609	0.0235959	0.0676579	0.221606	0.0124954	0	0.454922	0.892165
TCGA-CJ-4639-01A	0.247047	0.211394	0.0097933	0.0325397	0.00976105	0.0775648	0.102427	0.0166239	0	0.465213	0.884491
TCGA-B8-4146-01B	0.10474	0.308017	0	0.0113009	0.0236823	0.0959639	0.159659	0.0226509	0	0.381012	0.924284
TCGA-BP-5195-01A	0.156981	0.225575	0.02807	0	0.0246789	0.0652063	0.207263	0.00628201	0	0.367847	0.930941
TCGA-DV-5567-01A	0.0780778	0.19965	0	0	0.0563145	0.0494821	0.289653	0.0244956	0	0.147177	1.01986
TCGA-CZ-4854-01A	0.17109	0.253942	0	0	0.0696602	0.0793989	0.203702	0.00269171	0	0.403223	0.915219
TCGA-BP-4340-01A	0.0910858	0.233241	0	0	0	0.0950895	0.178705	0.0475529	0	0.28378	0.967322
TCGA-B0-4844-01A	0.210719	0.210514	0.0354792	0.00595359	0.0733823	0.081683	0.122093	0	0	0.370618	0.930473
TCGA-BP-4774-01A	0.207395	0.235026	0.0201979	0	0	0.0761503	0.215585	0.00684396	0	0.340035	0.946872
TCGA-B8-A54D-01A	0.275163	0.174862	0.04219	0.00561741	0.00660327	0.0588066	0.199164	0	0	0.47818	0.877446
TCGA-BP-5190-01A	0.191242	0.219802	0.0226341	0.0224675	0	0.064786	0.200076	0.0267883	0	0.354749	0.936926
TCGA-B8-A54J-01A	0.296951	0.131211	0.00507216	0	0	0.0563983	0.131326	0.00941689	0	0.368727	0.933331
TCGA-CJ-4635-01A	0.266294	0.182611	0.0492471	0	0.121443	0.0539085	0.155347	0.00478024	0	0.463724	0.885219
TCGA-AS-3777-01A	0.0930889	0.214764	0.042459	0.0207986	0.0864661	0.0730975	0.175807	0.0306674	0	0.248807	0.980666
TCGA-AK-3443-01A	0.0185548	0.186076	0.0371104	0	0.14102	0.00818151	0.128897	0.0934603	0.87	-0.00457366	1.07067
TCGA-CW-6093-01A	0.0872851	0.223821	0	0	0.00430169	0.0555473	0.209107	0.0248842	0	0.319137	0.950199
TCGA-BP-5182-01A	0.16835	0.199505	0.042688	0	0.0936945	0.0625043	0.233666	0.0472576	0	0.546281	0.846355
TCGA-B0-4813-01A	0.0992415	0.213827	0.0345526	0	0.0622545	0.0602719	0.261417	0	0	0.297247	0.960941
TCGA-BP-5000-01A	0.247805	0.166817	0.0206187	0	0.0509449	0.0741537	0.148162	0.0224302	0	0.464037	0.884983
TCGA-A3-3323-01A	0.132608	0.262762	0.00588167	0	0	0.0819414	0.204642	0.011518	0	0.427289	0.903358
TCGA-A3-3322-01A	0.0701194	0.175753	0.022478	0	0.0478454	0.0565374	0.332098	0.0820238	0	0.32172	0.949975
TCGA-CJ-5672-01A	0.287127	0.0911898	0.0520623	0	0.0140214	0.0496168	0.173181	0.0297937	0	0.497139	0.868753
TCGA-BP-4960-01A	0.175276	0.210369	0.029545	0	0.0658322	0.0576581	0.155324	0	0	0.446913	0.894182
TCGA-B2-4098-01A	0.0830862	0.181567	0	0.00349805	0.153902	0.04572	0.249144	0.000972451	0	0.512274	0.864014
TCGA-BP-4781-01A	0.00770621	0.24487	0.00215129	0.0452713	0.119133	0.0621675	0.263723	0	0	0.41582	0.908697
TCGA-B0-5399-01A	0.121768	0.317325	0.00128941	0	0.0252702	0.101988	0.1006	0.0700103	0	0.486677	0.874201
TCGA-B8-5549-01A	0.1906	0.231687	0.0210395	0	0	0.0633796	0.146094	0.0153376	0	0.372671	0.928763
TCGA-BP-4798-01A	0.263121	0.155454	0.0504473	0	0.00268644	0.0796138	0.131258	0	0	0.527817	0.853152
TCGA-B2-3923-01A	0.00789431	0.218276	0	0.0309243	0.0516961	0.05149	0.28675	0.0277585	0	0.200547	1.00133
TCGA-CW-5585-01A	0.120856	0.209261	0.016198	0	0.00132848	0.0739105	0.202438	0.00140629	0	0.223233	0.995825
TCGA-EU-5906-01A	0.038158	0.292711	0	0	0.0498807	0.0787437	0.244958	0.0115516	0	0.375661	0.926341
TCGA-B0-5096-01A	0.0749942	0.174269	0.00946375	0.0146372	0.078282	0.062478	0.178642	0.0156951	0	0.434998	0.900222
TCGA-BP-4158-01A	0.133465	0.236516	0	0	0.0591024	0.0836492	0.211511	0.0185227	0	0.332196	0.946966
TCGA-BP-4762-01A	0.154033	0.178487	0.0363445	0.00413753	0	0.0583825	0.168511	0.0845807	0	0.485636	0.878616
TCGA-BP-5189-01A	0.033822	0.290655	0	0.0145535	0.0454519	0.0856669	0.210723	0.0166458	0	0.409361	0.91168
TCGA-BP-4961-01A	0.140835	0.239579	0.00233245	0	0.0532845	0.04875	0.236639	0.00198429	0	0.318393	0.950659
TCGA-B0-5701-01A	0.177365	0.180078	0.0200852	0.00320719	0.102151	0.0872299	0.160535	0.00153798	0	0.395916	0.917903
TCGA-B2-5633-01A	0.111373	0.179268	0.00196539	0.046351	0.0705637	0.0735455	0.193216	0.0293951	0	0.404566	0.913729
TCGA-BP-4759-01A	0.220957	0.188959	0.0119193	0	0.0627438	0.053412	0.177741	0.0302554	0	0.411994	0.910558
TCGA-A3-A8OX-01A	0.155829	0.229611	0.0263296	0	0.00674622	0.0798918	0.140931	0.0640933	0	0.450821	0.892359
TCGA-B0-4693-01A	0.206771	0.150206	0.0231912	0	0	0.090741	0.151068	0.0151891	0	0.449112	0.892946
TCGA-CZ-4857-01A	0.128348	0.262646	0.0358885	0	0.0635872	0.0706828	0.176289	0	0	0.392514	0.919433
TCGA-CJ-5686-01A	0.213804	0.208638	0.000321301	0.00941573	0.00816026	0.0904508	0.283305	0.0266535	0	0.479382	0.877327
TCGA-CZ-5457-01A	0.164922	0.164728	0.0144867	0.0222389	0	0.0649139	0.225554	0	0	0.426867	0.903776
TCGA-A3-3307-01A	0.120539	0.201759	0	0	4.08E-06	0.102539	0.146048	0.0114866	0	0.413892	0.909556
TCGA-BP-4344-01A	0.0497526	0.253426	0	0	0	0.0773908	0.218011	0.0667669	0	0.369234	0.929137
TCGA-BP-4959-01A	0.133571	0.193662	0.0188568	0	0.100388	0.0241743	0.208688	0.0473108	0	0.44815	0.895146
TCGA-AK-3458-01A	0.163964	0.267131	0	0.0943615	0	0.0679055	0.146982	0.0483927	0	0.398415	0.916869
TCGA-MM-A564-01A	0.128951	0.140434	0	0	0.0220848	0.0482247	0.170803	0.00352417	0	0.353927	0.93786
TCGA-A3-3343-01A	0.0988489	0.2826	0.0253407	0.00363724	0.0267525	0.0728453	0.170127	0.086654	0	0.472412	0.883618
TCGA-CZ-5459-01A	0.213934	0.203684	0.009328	0.00728076	0.0779307	0.084389	0.146787	0.00903155	0	0.368901	0.932701
TCGA-CW-5591-01A	0.101774	0.164341	0.0142354	0	0.00249263	0.0459692	0.271743	0.0369774	0	0.194026	0.9997
TCGA-BP-4981-01A	0.23616	0.174712	0.0325035	0	0.0392425	0.0723609	0.183142	0.00465755	0	0.397172	0.918872
TCGA-CZ-5467-01A	0.137314	0.197931	0.0259512	0.0141145	0.0854891	0.1016	0.192571	0	0	0.352247	0.93672
TCGA-A3-A6NL-01A	0.127093	0.218339	0.0245135	0	0.00868538	0.0688706	0.176753	0	0	0.419834	0.906883
TCGA-BP-4987-01A	0.24062	0.160508	0.0187001	0	0.00940889	0.0788821	0.171414	0.0187925	0	0.375882	0.927708
TCGA-BP-4993-01A	0.20981	0.126483	0.00597417	0	0	0.0587349	0.178101	0.0196933	0	0.392879	0.919338
TCGA-B0-4713-01A	0.241732	0.197215	0.0432027	0	0.0264486	0.0868299	0.151089	0	0	0.398512	0.919279
TCGA-CJ-4886-01A	0.215815	0.303518	0.00356714	0	0.0226139	0.0858986	0.155132	0.00849027	0	0.469719	0.882058
TCGA-CJ-4870-01A	0.0735301	0.22345	0.00326145	0	0.0536591	0.0432878	0.190684	0.02266	0	0.371398	0.927796
TCGA-BP-4166-01A	0.149233	0.221469	0	0	0.0116129	0.0730701	0.193427	0.0321151	0	0.479402	0.880016
TCGA-BP-4970-01A	0.0964804	0.251072	0.0212081	0.0268553	0	0.103628	0.193617	0.0378479	0	0.444703	0.895143
TCGA-CJ-4636-01A	0.205752	0.188426	0.026279	0.00777045	0.0799113	0.0573606	0.175628	0.00225771	0	0.483391	0.876105
TCGA-BP-4761-01A	0.23899	0.150615	0.0400193	0	0.0575901	0.0622853	0.131053	0.00442499	0	0.413261	0.910221
TCGA-T7-A92I-01A	0.172278	0.294083	0	0	0	0.0310257	0.169748	0.130661	0	0.291281	0.966061
TCGA-B8-5162-01A	0.213533	0.179111	0.0292274	0	0.0745847	0.0666957	0.156451	0	0	0.589813	0.824229
TCGA-CJ-5677-01A	0.128956	0.157213	0.0156431	0	0.101574	0.0540241	0.240681	0.0100452	0	0.433416	0.900523
TCGA-B0-5703-01A	0.247225	0.249481	0.0267884	0	0.0428343	0.0755243	0.0142651	0.00855157	0	0.464961	0.88508
TCGA-B8-5551-01A	0.203224	0.0535257	0.0457745	0.0117014	0.00866775	0.0765528	0.2316	0.0427953	0	0.57161	0.834911
TCGA-B2-5635-01A	0.17809	0.189028	0.00226206	0.0145127	0	0.0554517	0.159003	0	0	0.389125	0.921573
TCGA-B0-5402-01A	0.115859	0.262919	0.000483073	0.0113538	0.0579248	0.103567	0.154385	0	0	0.382072	0.924325
TCGA-BP-5004-01A	0.101866	0.204698	0	0.0302955	0.200862	0.0830989	0.226274	0.024147	0	0.424992	0.904641
TCGA-BP-4765-01A	0.0142164	0.226992	0	0	0	0.0621093	0.178409	0.0549703	0	0.307485	0.954845
TCGA-BP-5009-01A	0.245777	0.149303	0.0510816	0	0.0455278	0.060604	0.149305	0	0	0.457234	0.888794
TCGA-A3-3331-01A	0.10454	0.321864	0	0.0200497	0	0.0930292	0.204025	0.0576583	0	0.383017	0.92477
TCGA-BP-4974-01A	0.167094	0.279774	0	0	0.0230812	0.0777131	0.216028	0.0163495	0	0.332979	0.949791
TCGA-A3-3328-01A	0	0.169244	0	0.0184112	0.0849074	0.0500313	0.0875721	0.079289	0.03	0.120948	1.03749
TCGA-B8-4153-01B	0.295586	0.114826	0.00438252	0	0	0.0262707	0.212675	0.0540559	0	0.259988	0.982582
TCGA-AK-3434-01A	0.271055	0.20796	0	0	0.00780883	0.085215	0.178163	0.012866	0	0.402317	0.91704
TCGA-CJ-6033-01A	0.186987	0.17251	0.0553631	0	0.0742217	0.0687459	0.174125	0	0	0.38274	0.924138
TCGA-BP-4782-01A	0.218873	0.160279	0.056193	0.00281951	0.110126	0.0765618	0.203331	0	0	0.448584	0.893127
TCGA-CJ-4895-01A	0.202586	0.189409	0	0	0.0576509	0.0732256	0.193166	0	0	0.442011	0.896293
TCGA-CJ-4640-01A	0.197983	0.206544	0.0326951	0.0213345	0	0.0765818	0.149564	0.0201426	0	0.493588	0.870285
TCGA-BP-4343-01A	0.051527	0.237895	0.0357928	0.0656479	0.0506219	0.101117	0.182373	0.0284006	0	0.528837	0.856438

## Sheet: M-SKCM
Mixture	CD8T cells	CD4T cells	regulatory T cells	gamma delta T cells	Macrophages M0	Macrophages M1	Macrophages M2	Dendritic cells	P-value	Correlation	RMSE
TCGA-EE-A2GJ-06A	0.199777	0.143371	0.0178804	0.0387609	0.00857486	0.0790409	0.149811	0.0204582	0	0.394381	0.918705
TCGA-EE-A2GI-06A	0.233167	0.116718	0.0306145	0	0.0915718	0.0830909	0.109484	0.00619622	0	0.435491	0.899329
TCGA-WE-A8ZM-06A	0.0151065	0.366367	0	0	0.164471	0.0325198	0.174282	0	0.38	0.07264	1.05639
TCGA-DA-A1IA-06A	0.109285	0.100489	0	0.00522405	0.101424	0.00358711	0.135222	0.184404	0	0.220295	0.990626
TCGA-D3-A51H-06A	0.114794	0.149553	0.00204668	0	0.0369299	0.0616556	0.111347	0.0979473	0	0.523226	0.860566
TCGA-XV-A9VZ-01A	0.0914555	0.171636	0.00343924	0	0.11151	0.0427585	0.0645498	0.147909	0	0.218309	0.996415
TCGA-FS-A1ZE-06A	0.135414	0.0972012	0.0123375	0	0.0681574	0.0711992	0.139984	0.080816	0	0.20488	0.995214
TCGA-D3-A8GB-06A	0.20136	0.113124	0.0399547	3.11E-06	0.126891	0.0674987	0.148604	0.0175325	0	0.495403	0.870973
TCGA-D3-A8GL-06A	0.0205318	0.252831	0	0	0.161529	0.0515698	0.260055	0	0	0.172536	1.01091
TCGA-BF-A5EP-01A	0.196604	0.130612	0.0056205	0	0.129422	0.0401732	0.186728	0.0346122	0	0.183012	1.0152
TCGA-FS-A1ZS-06A	0.103871	0.223084	0.00814019	0	0.103806	0.0477928	0.20154	0.0295801	0	0.371337	0.927947
TCGA-ER-A19D-06A	0.18749	0.164125	0.0504449	0	0.0600276	0.0764312	0.177629	0.0431721	0	0.445303	0.895502
TCGA-D3-A2J6-06A	0.266979	0.125619	0.0103858	0.00926341	0.0875011	0.0766388	0.133446	0.00347997	0	0.383454	0.926766
TCGA-EE-A3AF-06A	0.240723	0.0898638	0.0203896	0	0.125658	0.0663073	0.177892	0.0214814	0	0.424843	0.904488
TCGA-BF-AAP6-01A	0.0560015	0.248697	0	0	0.0883248	0.0334906	0.183393	0.145259	0	0.282589	0.965457
TCGA-D3-A8GM-06A	0.134919	0.16773	0	0	0.0769138	0.0724765	0.126759	0.109904	0	0.422341	0.905816
TCGA-D9-A3Z3-06A	0.19487	0.114647	0.0206301	0	0.053804	0.0588586	0.129886	0.0677251	0	0.443591	0.89568
TCGA-EE-A2MH-06A	0.202421	0.124468	0.0281549	0	0.024024	0.063065	0.147951	0.0843337	0	0.467885	0.884816
TCGA-EE-A2GC-06A	0.244362	0.162749	0.00709897	0	0.0225493	0.0712454	0.168137	0.0268791	0	0.424112	0.904759
TCGA-WE-A8K5-06A	0.175204	0.12305	0.0199773	0.0320606	0.0506343	0.0948672	0.157661	0.0612492	0	0.41512	0.908906
TCGA-EE-A17Z-06A	0.110595	0.174022	0	0	0.00894988	0.0205248	0.176105	0.0967666	0.05	0.122942	1.0305
TCGA-ER-A19T-01A	0.0382637	0.0999919	0	0	0.0673407	0.0145283	0.294067	0.0950144	0.28	0.0819477	1.04929
TCGA-FS-A4FC-06A	0.172336	0.099216	0.0192049	0	0.0838556	0.0914298	0.121035	0.0783262	0	0.360477	0.932545
TCGA-XV-A9W5-01A	0.23587	0.113153	0	0	0.0482866	0.0824841	0.13891	0.00950788	0	0.321729	0.95229
TCGA-ER-A42H-01A	0.0761129	0.259764	0	0	0.109175	0.0577597	0.291787	0.0196287	0	0.226444	0.993962
TCGA-EB-A44P-01A	0.198806	0.0905525	0	0	0.0550798	0.0673874	0.162279	0.0878693	0	0.314999	0.95435
TCGA-D3-A3C1-06A	0.194427	0.0361424	0.0424552	0	0.0890963	0.0342363	0.15805	0.0306786	0	0.331249	0.945774
TCGA-FS-A1ZT-06A	0.21163	0.205101	0	0	0.0465091	0.0677595	0.120591	0.096943	0	0.479836	0.878962
TCGA-GN-A8LK-06A	0.262338	0.0443383	0	0	0.12428	0.0808859	0.0341706	0	0.17	0.0960071	1.05875
TCGA-FR-A729-06A	0.192186	0.13363	0.042945	0	0.0539482	0.0822736	0.123391	0.0416797	0	0.496045	0.870592
TCGA-D3-A51J-06A	0.168323	0.0346011	0.0529611	0	0.0763344	0.061814	0.0851597	0.0446668	0	0.465595	0.884985
TCGA-EB-A57M-01A	0.120594	0.131258	0.065575	0	0	0.037573	0.17465	0.124343	0	0.340755	0.940046
TCGA-WE-A8ZN-06A	0.237808	0.0770103	0.0435294	0	0.111456	0.0635685	0.160118	0.00700431	0	0.456717	0.889156
TCGA-EE-A2MD-06A	0.147632	0.158731	0.00374808	0	0.0696657	0.0698886	0.125681	0.051831	0	0.385981	0.921849
TCGA-DA-A1I1-06A	0.086198	0.155632	0.0560153	0	0.0494577	0.080024	0.140379	0.0784549	0	0.437793	0.898257
TCGA-EB-A82B-01A	0.206114	0.135443	0.0552621	0	0.116554	0.0658157	0.149111	0.0290122	0	0.401592	0.915337
TCGA-FS-A4FB-06A	0.100759	0.155234	0	0	0.108397	0.0883625	0.222307	0.0511574	0	0.166961	1.01182
TCGA-EE-A3J8-06A	0.0937463	0.222568	0	0	0.211881	0.0440292	0.225649	0	0.26	0.0843699	1.05651
TCGA-D3-A1Q7-06A	0.146286	0.141267	0.0252388	0	0.034654	0.0798664	0.136076	0.0664419	0	0.496328	0.870696
TCGA-GN-A267-06A	0.280875	0.0770395	0.0411999	0.00983957	0.0228627	0.0523872	0.199543	0.0457483	0	0.380623	0.92544
TCGA-GN-A266-06A	0.18857	0.1936	0.0372664	0	0.0762236	0.0749739	0.125684	0.0615741	0	0.458348	0.889731
TCGA-D3-A8GC-06A	0.0987325	0.156218	0.0282036	0.0168384	0.193635	0.059873	0.181775	0.0306325	0	0.371335	0.928543
TCGA-BF-AAOX-01A	0.220837	0.0424196	0.0239586	0	0.0827806	0.0531649	0.156224	0.0727261	0	0.252073	0.979618
TCGA-D3-A5GS-06A	0.118314	0.0714856	0.0323627	0.0259872	0.0523863	0.0950011	0.198523	0.0375339	0	0.390606	0.920506
TCGA-EB-A42Z-01A	0.0569478	0.156736	0.0223124	0	0.132466	0.0657869	0.116003	0.0535876	0	0.296106	0.959856
TCGA-EB-A42Y-01A	0.207913	0.157071	0.00302583	0	0.115452	0.0488638	0.307601	0	0	0.305446	0.960176
TCGA-Z2-AA3S-06A	0.214394	0.0883671	0.00399514	0	0.00896788	0.0773163	0.263843	0.0604156	0	0.389658	0.920498
TCGA-ER-A3EV-06A	0.250345	0.0974008	0.0147704	0	0.0535768	0.0381387	0.141088	0.0967985	0	0.34605	0.941232
TCGA-EB-A5FP-01A	0.17472	0.0814246	0	0	0.127867	0.0434489	0.108032	0.100663	0.11	0.115836	1.03594
TCGA-FW-A3TU-06A	0.132543	0.169236	0	0	0.108451	0.0384639	0.0973138	0.0992576	0	0.341976	0.940717
TCGA-FS-A4FD-06A	0.219482	0.109555	0.029052	0	0.0788772	0.0740096	0.159969	0.0416193	0	0.33895	0.943345
TCGA-EE-A2GE-06A	0.115805	0.156525	0.0332889	0	0.0417039	0.0822952	0.129751	0.0676374	0	0.475904	0.881734
TCGA-FS-A4F9-06A	0.126198	0.0655136	0	0	0.159338	0.0660883	0.254989	0	0	0.281387	0.970117
TCGA-FR-A3R1-01A	0.179614	0.140963	0.00145919	0	0.035897	0.0857332	0.193277	0.0360791	0	0.355809	0.941764
TCGA-EB-A3XF-01A	0.0439596	0.244999	0	0	0.120661	0.110835	0.171484	0.0511664	0	0.394939	0.918172
TCGA-WE-A8K4-01A	0.309097	0.0808508	0.0378681	0	0.037562	0.0800294	0.137665	0.0414743	0	0.439012	0.898281
TCGA-YD-A9TA-06A	0.14528	0.189816	0.00130566	0	0.144229	0.0566786	0.143983	0.0197297	0	0.472885	0.882255
TCGA-EB-A5SG-06A	0.200742	0.120794	0.0431461	0	0.0501665	0.0847775	0.144763	0.00189902	0	0.489275	0.872042
TCGA-DA-A95V-06A	0.223007	0.113774	0.0492783	0	0.0546449	0.0632101	0.146145	0.0428465	0	0.424931	0.90444
TCGA-FS-A1YX-06A	0.063799	0.186127	0	0	0.151931	0.0666241	0.242311	0.0250222	0	0.352777	0.936735
TCGA-YD-A9TB-06A	0.103545	0.201358	0	0.00806012	0.0388633	0.0695365	0.14255	0.0620363	0	0.359066	0.933361
TCGA-EB-A3XE-01A	0.271201	0.0510102	0.0355267	0	0.0151569	0.0805392	0.190014	0.118035	0	0.376369	0.926487
TCGA-D9-A4Z5-01A	0.139498	0.142293	0.0271719	0	0.0524951	0.0571318	0.299769	0.057723	0	0.345023	0.941598
TCGA-D3-A2JN-06A	0.214983	0.12604	0.0302646	0	0.0435907	0.0751702	0.0918834	0.117239	0	0.456832	0.8896
TCGA-WE-A8ZQ-06A	0.0605372	0.18787	0	0	0.166314	0.0721849	0.19882	0	0	0.15168	1.02124
TCGA-EB-A1NK-01A	0.215268	0	0.0293255	0	0.0549447	0.0568548	0.255939	0.085716	0	0.313543	0.952955
TCGA-ER-A19F-06A	0.0943275	0.148272	0	0.0421951	0.0968367	0.0949959	0.176661	0.00497556	0	0.335427	0.943999
TCGA-EB-A3HV-01A	0.152333	0.0739163	0.0220789	0	0.115509	0.0301364	0.220023	0.0573526	0	0.305102	0.955643
TCGA-BF-AAP2-01A	0.180997	0.107471	0.0110018	0	0.00969228	0.0750494	0.172332	0.0844494	0	0.381313	0.923875
TCGA-EB-A6QZ-01A	0.141739	0.133615	0	0.00363879	0.109262	0.0418471	0.24622	0.0626829	0	0.208934	0.994849
TCGA-D9-A3Z1-06A	0.133628	0.155469	0.0130553	0	0.0450573	0.0648133	0.194798	0.0673222	0	0.453318	0.890689
TCGA-FS-A1ZC-06A	0.0291512	0.267487	0	0	0.168519	0.0344077	0.186266	0.0910011	0	0.14785	1.02412
TCGA-Z2-AA3V-06A	0.227506	0.0371949	0.0806539	0	0.119243	0.0771596	0.125612	0.0127164	0	0.446282	0.894054
TCGA-D3-A2JH-06A	0.198941	0.105214	0.0425325	0.00404828	0.0398306	0.0603697	0.149892	0.0624555	0	0.478556	0.879068
TCGA-D3-A5GT-01A	0.122307	0.0199018	0	0	0.0700302	0.0477837	0.23833	0.117031	0	0.210906	0.992722
TCGA-D3-A8GD-06A	0.188276	0.170423	0.0650291	0.00378133	0.0889102	0.0671109	0.10376	0.0366039	0	0.514125	0.860739
TCGA-EE-A29M-06A	0.213024	0.144438	0.00820857	0	0.0480391	0.0652978	0.110197	0.0943507	0	0.457061	0.889876
TCGA-EB-A4IS-01A	0.211653	0.0973276	0.0392488	0	0.0425365	0.0695817	0.138728	0.0253242	0	0.46883	0.884038
TCGA-FR-A3YN-06A	0.263725	0.0965333	0.0494682	0	0.0810765	0.0808376	0.150107	0.012111	0	0.386639	0.922345
TCGA-BF-A5ES-01A	0.179894	0.17294	0.0279042	0	0.0888929	0.0629933	0.214381	0.0378292	0	0.367525	0.932399
TCGA-EB-A41B-01A	0.278247	0.0506007	0.00162031	0	0.0300919	0.0705161	0.119389	0.0633297	0	0.284672	0.973605
TCGA-EE-A2GD-06A	0.0802176	0.282795	0.00113443	0	0.105777	0.0266542	0.225032	0.0710731	0	0.384132	0.922731
TCGA-ER-A195-06A	0.191181	0.112655	0	0	0.0392148	0.0655473	0.166772	0.0807972	0	0.494809	0.874486
TCGA-DA-A1I5-06A	0.18684	0.113632	0.0376141	0.00408017	0.0925225	0.0548656	0.132092	0.123705	0	0.50405	0.869859
TCGA-BF-A1PV-01A	0.0541788	0.231671	0.00687475	0.0109048	0.112447	0.0349629	0.147076	0.155854	0	0.228229	0.98808
TCGA-EE-A29Q-06A	0.0905718	0.200078	0.0262049	0.00494682	0.0891668	0.0285193	0.127582	0.116882	0	0.247484	0.976095
TCGA-FR-A2OS-01A	0	0.288633	0	0	0.183454	0.00147577	0.222079	0.0470782	0	0.270831	0.974403
TCGA-ER-A2NG-06A	0.25044	0.104091	0.0588607	0	0.129994	0.0584056	0.146409	0.0438062	0	0.502476	0.865787
TCGA-W3-AA1O-06A	0.112961	0.108359	0.0199076	0	0.112425	0.0484796	0.212294	0.10109	0	0.311686	0.952118
TCGA-WE-A8K1-06A	0.233948	0.112954	0.0226531	0	0.0621354	0.0612465	0.0985897	0.0423566	0	0.449665	0.892831
TCGA-EE-A2GU-06A	0.16098	0.0241858	0.0119686	0.0253595	0.0576177	0.0766357	0.128102	0.0608488	0	0.441541	0.896445
TCGA-EE-A29L-06A	0.146067	0.11719	0.0328238	0	0.092424	0.08595	0.0585749	0.153408	0	0.176983	1.01418
TCGA-D3-A2JL-06A	0.20976	0.141729	0.0456829	0	0.0617226	0.0691154	0.101299	0.0329796	0	0.469578	0.882253
TCGA-EE-A2MM-06A	0.0993116	0.215637	0	0.00965368	0	0.0606871	0.223768	0.0706906	0	0.30177	0.956086
TCGA-D9-A148-06A	0.154055	0.144765	0	0	0.08684	0.0832787	0.122196	0.0770409	0	0.377544	0.926039
TCGA-LH-A9QB-06A	0.066786	0.0810534	0.0186534	0.0690777	0.0421174	0.0751148	0.219142	0.111246	0	0.257736	0.976533
TCGA-EB-A5SE-01A	0.117966	0.097091	0	0	0.06675	0.0633376	0.166631	0.0344883	0	0.217389	0.993487
TCGA-WE-A8ZR-06A	0.147067	0.138684	0.0191412	0	0.0905606	0.0671914	0.116679	0.12059	0	0.358832	0.934428
TCGA-FS-A1ZJ-06A	0.244361	0.118489	0.0260764	0	0.065449	0.0724774	0.237559	0	0	0.345421	0.94127
TCGA-XV-AAZW-01A	0.0974166	0.0923524	0	0	0.101453	0.0947806	0.240836	0.0237702	0	0.193245	1.00471
TCGA-D3-A8GE-06A	0.237544	0.0942677	0.0574977	0	0.0381303	0.0522021	0.129568	0.0637903	0	0.380965	0.924397
TCGA-D3-A2JF-06A	0.204269	0.0721277	0.0179493	0	0.0353699	0.0711823	0.133594	0.0513677	0	0.49114	0.874203
TCGA-FS-A1ZR-06A	0.18585	0.0666992	0	0	0.0569601	0.0846989	0.153931	0.0679876	0	0.347747	0.938906
TCGA-EE-A29B-06A	0.136981	0.0583181	0.0192129	0	0.105906	0.0298359	0.28153	0.0799926	0	0.331179	0.946403
TCGA-FR-A7U9-06A	0.111118	0.194227	0.00925122	0	0.0629696	0.0731141	0.163085	0.0918022	0	0.510212	0.867023
TCGA-EB-A3Y7-01A	0.110124	0.0468217	0.0969068	0.00542226	0.23743	0.0439065	0.0702995	0.106244	0	0.269158	0.973072
TCGA-EE-A2M8-06A	0.170602	0.103564	0.0527275	0	0.0689358	0.0933722	0.0667468	0.0568579	0	0.464519	0.884963
TCGA-EE-A29N-06A	0.198884	0.205275	0.036806	0	0.0735622	0.042448	0.114219	0.129115	0	0.479171	0.880121
TCGA-EE-A2MQ-06A	0.137576	0.171465	0.0237078	0	0.141071	0.0643457	0.13725	0.0255694	0	0.34732	0.939125
TCGA-FS-A1ZZ-06A	0.154291	0.219664	0	0	0.0727967	0.0765272	0.153329	0.0245439	0	0.209059	1.00079
TCGA-D3-A2JD-06A	0.149216	0.179327	0.0221278	0	0.0637469	0.0340932	0.109866	0.0562511	0	0.435682	0.89931
TCGA-EE-A182-06A	0.267103	0.0197481	0.0431167	0	0.137523	0.0337363	0.209384	0.00388948	0	0.370084	0.930441
TCGA-EE-A2A6-06A	0.26864	0.0869722	0.0531295	0	0.0746599	0.0702875	0.0772028	0.0590419	0	0.466473	0.883881
TCGA-ER-A2NE-06A	0.0568422	0.179713	0	0	0.0452108	0.071938	0.0694207	0.00600124	0.25	0.0887299	1.04805
TCGA-GN-A9SD-06A	0.146897	0.158604	0.0265811	0	0.0285611	0.0558514	0.116037	0.0737367	0	0.512153	0.861565
TCGA-XV-AAZY-01A	0.224943	0.0455521	0.0267993	0	0.0356917	0.0493083	0.163753	0.084308	0	0.414997	0.909077
TCGA-ER-A198-06A	0.0478283	0.19548	0	8.67E-05	0.0681293	0.0591327	0.215408	0.0818828	0	0.400891	0.916246
TCGA-D9-A4Z6-06A	0.191631	0.0299344	0.0315875	0	0.240326	0.0327266	0.157985	0.0253034	0	0.259748	0.982462
TCGA-ER-A2NF-06A	0.257419	0.112	0.0393587	0.0153054	0.07623	0.0576346	0.105224	0.024479	0	0.417117	0.908637
TCGA-FS-A1ZG-06A	0.136702	0.126123	0.00475252	0	0.00142718	0.0492456	0.296837	0.0608678	0	0.266808	0.973357
TCGA-FW-A3I3-06A	0.27151	0.110059	0	0	0.0651623	0.0433839	0.116536	0.046889	0	0.148954	1.04239
TCGA-EB-A4OY-01A	0.28156	0.0390474	0.0236481	0	0.088837	0.0398234	0.190792	0.0020961	0	0.337739	0.945411
TCGA-EB-A5KH-06A	0.132816	0.187545	0.0420381	0	0.0405399	0.0444353	0.19388	0.0276684	0	0.282748	0.966743
TCGA-EB-A85J-01A	0.247402	0.0956408	0.0518147	0	0.132078	0.0491969	0.133761	0.00698813	0	0.489451	0.873177
TCGA-D3-A1QA-07A	0.195271	0.155142	0	0	0.0472661	0.0675597	0.13621	0.112324	0	0.386621	0.92155
TCGA-EE-A29V-06A	0.130037	0.0722407	0.0155522	0	0.162473	0.0351066	0.168052	0.012559	0	0.220648	0.991156
TCGA-EE-A2GT-06A	0.0618971	0.154271	0.0618756	0	0.0891924	0.0413733	0.0973847	0.0560454	0	0.470528	0.883613
TCGA-GN-A268-06A	0.14707	0.0148787	0	0	0.0898868	0.0557817	0.252594	0.058615	0	0.214753	0.996163
TCGA-EE-A3AH-06A	0.000666601	0.201104	0	0	0.0604111	0.089933	0.171765	0.0570689	0	0.24794	0.978479
TCGA-EB-A6L9-06A	0.0438138	0.2157	0	0	0.0834503	0.0968347	0.0936508	0.0574651	0	0.487067	0.874688
TCGA-EE-A2M5-06A	0.144064	0.176958	0.0289737	0.0540229	0.0447147	0.0580372	0.181118	0.0203754	0	0.426716	0.903564
TCGA-D3-A1Q3-06A	0.137106	0.198644	0.0410839	0.00964483	0.048939	0.0695104	0.120577	0.0688083	0	0.470705	0.883062
TCGA-WE-A8ZT-06A	0.086514	0.124376	0	0.000395263	0.072202	0.094171	0.124097	0.0517538	0	0.319752	0.951265
TCGA-D9-A1JW-06A	0.218444	0.104165	0.0249099	0	0.0918177	0.0620924	0.173419	0.0290573	0	0.476677	0.879803
TCGA-EE-A2MC-06A	0.154958	0.150036	0.054518	0	0.0373809	0.104166	0.157293	0.0529978	0	0.487872	0.873735
TCGA-BF-A3DL-01A	0.24767	0.0165	0.0512765	0	0.162747	0.0482994	0.209387	0.064954	0	0.303588	0.962576
TCGA-EE-A29A-06A	0.080987	0.237706	0.0534579	0	0.0752304	0.0673075	0.200519	0.0263591	0	0.162978	1.01548
TCGA-FR-A728-01A	0.255672	0.117269	0.036029	0	0.0362755	0.0556021	0.126801	0.100242	0	0.457096	0.888616
TCGA-D3-A2JG-06A	0.178043	0.261992	0.0480465	0	0.0628145	0.0683859	0.15776	0.0646275	0	0.258711	0.977549
TCGA-W3-AA1W-06A	0.161196	0.0411637	0.0579105	0	0.0565923	0.0931462	0.119057	0.0640795	0	0.531028	0.85156
TCGA-EB-A6QY-01A	0.182417	0.0583205	0.00601891	0	0.12291	0.0651094	0.126839	0.123706	0	0.273755	0.969652
TCGA-BF-A3DN-01A	0.133613	0.121326	0.00429275	0	0.0874699	0.0682687	0.176276	0.107301	0	0.262026	0.971185
TCGA-D3-A2JC-06A	0.0956764	0.154545	0.0524258	0	0.121984	0.0834112	0.0694703	0.0851048	0	0.416399	0.908497
TCGA-FS-A1ZM-06A	0.117827	0.12512	0.0336865	0	0.0714184	0.0784119	0.150188	0.0297007	0	0.406526	0.912851
TCGA-QB-A6FS-06A	0.225634	0.0363334	0.0338028	0	0.0712639	0.0469971	0.104059	0.05394	0	0.425973	0.903869
TCGA-EE-A2A5-06A	0.0966911	0.191323	0.00829885	0	0.0527923	0.0634083	0.184822	0.0800199	0	0.280399	0.964386
TCGA-DA-A1I8-06A	0.0349072	0.245767	0.0502722	0	0.154668	0.0174443	0.215492	0.0409526	0	0.243245	0.986279
TCGA-DA-A1I7-06A	0.167392	0.168877	0.0475049	0	0.132872	0.0563075	0.097512	0.00788463	0	0.300003	0.960769
TCGA-D3-A3CB-06A	0.212509	0.120122	0.0547511	0	0.0710616	0.0584835	0.121232	0.0775786	0	0.498339	0.872192
TCGA-D9-A4Z2-01A	0.182073	0.0851142	0	0	0.0831409	0.0769572	0.154746	0.0918161	0	0.25174	0.977121
TCGA-WE-AA9Y-06A	0.103535	0.150103	0.0324622	0	0.102893	0.0197076	0.145553	0.0213491	0	0.4302	0.902993
TCGA-DA-A3F5-06A	0.180757	0.182557	0	0	0.153396	0.0238444	0.141195	0.0618523	0	0.328268	0.950343
TCGA-EE-A2GL-06A	0.169778	0.160199	0.00150327	0	0.0570532	0.0511845	0.0968386	0.098392	0	0.482211	0.877812
TCGA-DA-A1HV-06A	0.225951	0.108405	0.0419599	0	0.0724048	0.0663446	0.108918	0.0818804	0	0.454649	0.890515
TCGA-D3-A51F-06A	0.215024	0.0546372	0.046514	0	0.0447976	0.0874011	0.141409	0.0407147	0	0.49198	0.871219
TCGA-ER-A19Q-06A	0.17749	0.113794	0.0397155	0	0.120403	0.062406	0.186136	0.0470992	0	0.45791	0.88914
TCGA-FR-A8YE-06A	0.0206869	0.239486	0	0	0.018126	0.0497592	0.150902	0.0939219	0	0.503708	0.867639
TCGA-D3-A5GR-06A	0.0730842	0.242669	0.0221402	0	0.0578933	0.0717814	0.100456	0.0978301	0	0.489464	0.875613
TCGA-BF-AAP4-01A	0.279151	0.0595169	0.0287048	0	0.0600761	0.0604516	0.148525	0.0661804	0	0.444796	0.894777
TCGA-W3-AA1Q-06A	0.227956	0.160998	0.03741	0	0.0285249	0.0745009	0.125335	0.0728878	0	0.418185	0.90755
TCGA-3N-A9WB-06A	0.0732192	0.0968941	0	0	0.0500933	0.0547942	0.275069	0.127701	0	0.155945	1.01567
TCGA-D9-A6EG-06A	0.052509	0.164132	0	0	0.133756	0.0406381	0.302715	0.0466703	0	0.205725	1.00437
TCGA-EE-A2MJ-06A	0.181272	0.127771	0.0302151	0	0.0407169	0.0716163	0.105939	0.0539114	0	0.507734	0.865416
TCGA-D3-A8GK-06A	0.0147766	0.129472	0	0	0.162407	0.0368377	0.160283	0.00229252	0	0.190213	1.00879
TCGA-BF-A3DM-01A	0	0.192323	0.0247268	0.0150264	0.147551	0.0849536	0.171365	0.00901548	0	0.184832	1.00665
TCGA-EE-A2MR-06A	0.153963	0.17541	0	0	0.0520775	0.0616123	0.0949052	0.12781	0	0.519201	0.859432
TCGA-FS-A1ZQ-06A	0.150468	0.149745	0.0347977	0	0.118225	0.0515048	0.143053	0.038551	0	0.320589	0.951484
TCGA-EB-A24C-01A	0.0062714	0.278882	0	0	0.0263048	0.0612864	0.181615	0.0373383	0.01	0.137964	1.02268
TCGA-RP-A693-06A	0.209371	0.100386	0.0300481	0	0.062707	0.0735184	0.145411	0	0	0.415388	0.908813
TCGA-EE-A3JE-06A	0.182602	0.0518094	0.0674722	0	0.0305997	0.0773437	0.153921	0.0487589	0	0.480715	0.877968
TCGA-W3-AA1V-06B	0.102542	0.317955	0	0.00115717	0.101801	0.0604822	0.212268	0.0131605	0	0.389711	0.921823
TCGA-EB-A3XC-01A	0.180487	0.0451091	0.0191178	0	0.0779405	0.0836348	0.150477	0.0893782	0	0.327997	0.946351
TCGA-FR-A7UA-06A	0.0844953	0.0998341	0.0775324	0.0154266	0.0638296	0.0965243	0.137316	0.0413404	0	0.516573	0.860242
TCGA-FS-A1ZK-06A	0.0116336	0.279775	0.017612	0	0.147633	0.0637534	0.1758	0.0121269	0.01	0.146408	1.01829
TCGA-D3-A51T-06A	0.1733	0.145287	0.0173553	0	0.0573214	0.0748322	0.126987	0.0747244	0	0.390765	0.91974
TCGA-FS-A1Z0-06A	0.106924	0.135411	0	0	0.047858	0.0913337	0.170483	0.0643177	0	0.471723	0.881798
TCGA-RP-A6K9-06A	0.250356	0.0634114	0.0362792	0	0.0689923	0.0521702	0.165369	0.0163114	0	0.405202	0.913743
TCGA-EE-A20H-06A	0.198577	0.120166	0.0400407	0	0.133509	0.0846453	0.0877696	0.0739292	0	0.235378	0.987946
TCGA-WE-AAA4-06A	0.132	0.0803245	0.0381741	0	0.0472367	0.111579	0.160684	0.0499276	0	0.484296	0.875607
TCGA-W3-A828-06A	0.0681231	0.175641	0.00901956	0	0.082024	0.0453261	0.207876	0.0646009	0	0.387121	0.921256
TCGA-D3-A3C6-06A	0.0421031	0.291132	0.0156812	0	0.117797	0.0693033	0.200295	0.0695808	0	0.272776	0.970353
TCGA-D3-A2JP-06A	0.242677	0.121873	0.0469482	0	0.0436415	0.0692012	0.125816	0.0447577	0	0.414203	0.909346
TCGA-D3-A1Q4-06A	0	0.273248	0	0	0.0912344	0.0845199	0.122107	0.0309555	0	0.338155	0.942028
TCGA-FS-A1ZN-01A	0.176148	0.0941585	0.00375304	0	0.137669	0.0353233	0.160637	0.122523	0	0.213192	0.995243
TCGA-RP-A694-06A	0.203489	0.142702	0.0214347	0	0.141217	0.0620716	0.147248	0	0	0.358862	0.934356
TCGA-W3-A825-06A	0.179696	0.154737	0	0	0.0567613	0.0881778	0.106982	0.0608217	0	0.451941	0.891204
TCGA-FS-A4F2-06A	0.045059	0.222975	0	0	0.140659	0.0151192	0.216204	0.0856624	0	0.319967	0.950913
TCGA-FS-A1YW-06A	0.112067	0.168009	0.0310075	0.0119868	0.0283271	0.0666252	0.133895	0.115743	0	0.325645	0.946359
TCGA-DA-A3F8-06A	0.173874	0.0613644	0.053164	0	0.0331215	0.0846372	0.143373	0.0186089	0	0.496311	0.86911
TCGA-DA-A95Z-06A	0.176752	0.0842554	0.0113334	0	0.152439	0.083402	0.180575	0.0127574	0	0.325315	0.94932
TCGA-FS-A1Z3-06A	0.0817011	0.296288	0	0.0281079	0.0829952	0.0708729	0.152046	0.0340874	0	0.227714	0.98419
TCGA-ER-A19E-06A	0.161873	0.243701	0.025858	0	0.119525	0.0762198	0.136795	0.08973	0	0.343233	0.941808
TCGA-D3-A2J9-06A	0.149351	0.125065	0.0407924	0	0.0611608	0.0772708	0.0944136	0.051504	0	0.513211	0.860887
TCGA-EB-A6R0-01A	0.263864	0.136447	0	0	0.067299	0.0513518	0.151673	0.0626694	0	0.412059	0.910717
TCGA-EE-A3J7-06A	0.152356	0.114993	0	0.0408566	0.0634501	0.0944848	0.232394	0	0	0.277775	0.973053
TCGA-FS-A1ZW-06A	0.171228	0.209034	0	0.0118944	0.0532661	0.0728763	0.142306	0.0587978	0	0.402916	0.914457
TCGA-EB-A4P0-01A	0.256822	0.0662818	0.0372889	0	0.0667015	0.0676669	0.237831	0	0	0.322925	0.951316
TCGA-RP-A690-06A	0.126627	0.229882	0.0256028	0	0.00188178	0.0419012	0.212541	0	0	0.212838	0.995947
TCGA-EE-A29W-06A	0.173423	0.172977	0.0491242	0	0.059226	0.033009	0.22864	0.0127786	0	0.227431	0.990969
TCGA-FS-A1YY-06A	0.105762	0.180837	0	0	0.138898	0.0457056	0.208334	0.00860095	0	0.274964	0.968006
TCGA-DA-A3F3-06A	0.169725	0.123911	0	0.0156417	0.0777205	0.0848126	0.15553	0.0704477	0	0.301887	0.962551
TCGA-ER-A19P-06A	0.145924	0.0660464	0.0480012	0	0.050334	0.0566857	0.118555	0.0585326	0	0.50475	0.8672
TCGA-DA-A1IB-06A	0.0867729	0.176435	0.0214651	0	0.0624841	0.078398	0.0831124	0.110049	0	0.512121	0.863956
TCGA-EE-A2GH-06A	0.164629	0.0900421	0.0410566	0	0.057434	0.0913333	0.138219	0.0437956	0	0.481594	0.876271
[truncated: 267 more rows]
