# Supplementary material for: CCL3 and IL‐7 Synergistically Enhance CAR‐T Efficacy in Solid Tumors
Source: Adv Sci (Weinh). 2026 Jun 22:e75993. Online ahead of print. doi: 10.1002/advs.75993 (PMC13336563; doi:10.1002/advs.75993)
Supplement: Supplementary file 2 — Supporting File 2: advs75993‐sup‐0002‐Data.zip. [file ADVS-9999-e75993-s002.zip › advs75993-sup-0002-Data/FigureS2.xls]

## Sheet: C
	Ctrl-CAR-T			IL-7-CAR-T			CCL3-CAR-T			3P7-CAR-T
Baseline	16.6376	16.2692	16.3122	29.0223	35.8883	30.8882	21.0122	20.1681	19.8922	85.3143	91.253	93.4883
MC38-Trop2	15.9706	24.6312	16.1834	504.719	494.628	520.957	101.67	121.847	109.265	915.191	980.565	1001.95

## Sheet: D
	Ctrl-CAR-T			IL-7-CAR-T			CCL3-CAR-T			3P7-CAR-T
Baseline	39.5999	45.3924	41.5305	41.6592	52.4751	37.4121	145.488	168.308	199.218	51.4447	88.582	52.0887
MC38-Trop2	406.724	369.766	351.383	560.172	659.604	680.872	2304.69	2388.56	2272	2487.66	2494.15	2406.61

## Sheet: E
E:T	MC38-Trop2 + Ctrl			MC38-Trop2 + 3P7			MC38 + Ctrl			MC38 + 3P7
2:1	60.68	82.87	66.03	59.77	54.69	56.16	-2.4	-1.66	2.92	-1.45	-2.48	0.83
1:1	13.24	16.36	17.15	12.03	11.1	11.43	-1.85	-1.37	-0.28	-2.33	-2.88	-0.18
0.5:1	8.31	7.5	6.95	11.58	15.32	12.04	-2.99	-3.06	-1.25	0.48	-2.1	-0.45
0.25:1	1.51	2.06	0.97	3.31	1.29	5.1	-1.77	-2.51	0.88	0.01	-2.82	-0.42

## Sheet: F
E:T	4T1-Trop2 + Ctrl			4T1-Trop2 + 3P7			4T1 + Ctrl			4T1 + 3P7
2:1	81.69	74.83	80.4	55.07	70.26	71.54	-8.49	-6.92	1.48	-5.18	-4.43	0.39
1:1	44.75	47.19	60.49	45.11	41.81	49.42	-6.48	-7.7	-3.31	-4.46	-5.89	-4.92
0.5:1	20.95	28.41	16.43	14.11	5.21	25.02	13.31	-5.1	-2.41	-4.2	-4.47	12.32
0.25:1	5.09	8.89	6.62	3.91	2.1	9.97	-3.17	-4.49	-3.83	-4.82	-3.01	-0.71

## Sheet: H
UTD	Ctrl-CAR-T	3P7-CAR-T	IFN-g+（%）
1.3	33.7	39
1.13	34.5	38.9
0.45	36.2	34.8
