# Supplementary material for: CCL3 and IL‐7 Synergistically Enhance CAR‐T Efficacy in Solid Tumors
Source: Adv Sci (Weinh). 2026 Jun 22:e75993. Online ahead of print. doi: 10.1002/advs.75993 (PMC13336563; doi:10.1002/advs.75993)
Supplement: Supplementary file 2 — Supporting File 2: advs75993‐sup‐0002‐Data.zip. [file ADVS-9999-e75993-s002.zip › advs75993-sup-0002-Data/FigureS3.xls]

## Sheet: A
	UTD						Ctrl-CAR-T						3P7-CAR-T						weight
7	18.84	18.81	22.55	20.51	19.37	20.28	18.43	20.91	19.04	18.69	19.65	20.79	18.77	20.08	20.08	18.87	18.13	18.75
11	19.45	19.2	23.4	20.1	19.93	21.43	19.09	21.3	19.1	18.58	20.1	20.47	19.51	19.84	20.7	19.3	18.99	18.8
14	19.03	18.92	21.95	19.05	19.09	20.51	18.16	20.45	18.16	17.21	19.46	19.91	18.16	19.45	19.76	18.3	18.01	17.82
18	19.58	19.32	22.65	19.61	20.01	20.63	17.33	20.26	17.43	17.35	19.01	19.19	18.3	18.63	19.81	17.55	17.84	17.63
21	19.09	19.54	22.52	19.4	19.8	20.96	19	21.1	19.2	19.18	20.52	20.32	19.2	20.76	20.65	19.89	20.08	19.04
24	19	19.65	22.76	19.54	20.72	20.84	18.67	21.06	19.84	18.91	20.9	20.9	19.26	20.6	20.56	19.51	19.4	18.5
28	19.54	20.39	23.71	20.9	20.86	21.2	19.23	20.77	20.06	18.98	20.36	21.53	19.48	21.12	21.06	19.67	21.08	18.97
31	20.26	20.34	23.32	20.39	20.54	21.58	18.71	21.4	19.71	18.97	20.44	21.32	19.92	21.01	20.85	20.71	20.78	19.3
34	18.91	19.12	21.73	18.58	19.56	20.59	20.09	21.4	19.88	19.28	21.15	21.93	20.81	21.3	21.62	20.82	20.81	20
