# Supplementary material for: CCL3 and IL‐7 Synergistically Enhance CAR‐T Efficacy in Solid Tumors
Source: Adv Sci (Weinh). 2026 Jun 22:e75993. Online ahead of print. doi: 10.1002/advs.75993 (PMC13336563; doi:10.1002/advs.75993)
Supplement: Supplementary file 2 — Supporting File 2: advs75993‐sup‐0002‐Data.zip. [file ADVS-9999-e75993-s002.zip › advs75993-sup-0002-Data/FigureS4.xls]

## Sheet: D
UTD	T2-28z	T2-7P3	human-colo205-tumor-weight/g
1.14	1.45	0.86
0.98	1.15	0.41
1.21	1.2	0.31
1.71	0.88	0.73
1.13	1.05	0.77
1.7	1.33	0.63
