# Supplementary material for: CCL3 and IL‐7 Synergistically Enhance CAR‐T Efficacy in Solid Tumors
Source: Adv Sci (Weinh). 2026 Jun 22:e75993. Online ahead of print. doi: 10.1002/advs.75993 (PMC13336563; doi:10.1002/advs.75993)
Supplement: Supplementary file 2 — Supporting File 2: advs75993‐sup‐0002‐Data.zip. [file ADVS-9999-e75993-s002.zip › advs75993-sup-0002-Data/FigureS6.xls]

## Sheet: B
MC38-coculture	Ctrl-CAR-T	3P7-CAR-T	IFN-g（%）
	0.97	9.47
	1.39	5.2
	0.37	6.22

## Sheet: C
MC38-Trop2	Ctrl-CAR-T	3P7-CAR-T	IFN-g(%)
	1.17	40.9
	2.61	25.6
	1.37	11.1

## Sheet: E
Ctrl-CAR-T	3P7-CAR-T
3.31	5.39
3.84	6.11
4.79	6.13
3.48	4.5
4.43	5.76

## Sheet: G
Ctrl-CAR-T	3P7-CAR-T
11.6	17.8
12.2	16.9
9.15	15.1
10.8	16.5
15.3	14.2

## Sheet: I
MC38-CD19	time	naïve mice					tumor-rejected mice
	4	29.7419	30.4497	17.1659	69.4801	43.8504	17.1566	13.7995	24.7798	15.378
	7	31.9715	66.9163	60.7804	139.515	112.014	0	9.65966	9.625	0
	11	106.06	366.802	295.564	198.952	458.624	0	8.81798	0	0
	14	165.643	747.896	366.646	520.339	612.307	0	0	0	0
	17	177.963	1380.58	658.24	618.589	1398.36	0	0	0	0
	21	237.872	1724.58	1053.15	952.948	1727.94	0	0	0	0

## Sheet: J
MC38	time	naïve mice					tumor-rejected mice
	4	27.7088	66.7755	0	27.6254	19.2939	18.7387	37.1705	23.7206	0
	7	47.9263	108.572	29.2309	186.48	137.095	16.6945	27.7088	25.5687	0
	11	206.159	285.642	228.055	139.258	223.182	25.0451	23.1185	0	0
	14	674.424	369.178	334.43	563.326	1018.63	0	25.4924	0	0
	17	1272.78	610.727	800.095	1298.22	1687.38	0	0	0	0
	21	2124.76	1390.16	1315.94	2212.68	1743.3	0	0	0	0
