# Supplementary material for: CCL3 and IL‐7 Synergistically Enhance CAR‐T Efficacy in Solid Tumors
Source: Adv Sci (Weinh). 2026 Jun 22:e75993. Online ahead of print. doi: 10.1002/advs.75993 (PMC13336563; doi:10.1002/advs.75993)
Supplement: Supplementary file 2 — Supporting File 2: advs75993‐sup‐0002‐Data.zip. [file ADVS-9999-e75993-s002.zip › advs75993-sup-0002-Data/FigureS7.xls]

## Sheet: D
Ctrl-CAR-T	CCL3-CAR-T	IL-7-CAR-T	3P7-CAR-T	CAR in CD8
0.77	1.62	1.96	2.26
1.25	1.32	3.5	3.17
0.73	1.53	5.46	4.51
1.5	1.73	4.72	3.91
1.12	2.22	4.36	2.73

## Sheet: E
Ctrl-CAR-T	CCL3-CAR-T	IL-7-CAR-T	3P7-CAR-T	CD44+CD62L+ in CD8 tumor
11	12	19.5	21.6
12.4	15.7	17.8	22.4
12.6	14.8	17.8	17.6
14.9	16.9	20.3	19.6
15.4	13.2	25.7	17.8

## Sheet: F
Ctrl-CAR-T	CCL3-CAR-T	IL-7-CAR-T	3P7-CAR-T	CD103+CD69+ in CD8 tumor
9.564	17.978	13.879	17.551
12.13	16.071	9.779	16.129
12.483	18.146	11.873	20.563
13.322	12.188	9.607	17.827
9.769	13.149	10.101	12.998

## Sheet: G
Ctrl-CAR-T	CCL3-CAR-T	IL-7-CAR-T	3P7-CAR-T	DC in CD45
0.08	0.25	0.11	0.21
0.1	0.23	0.08	0.16
0.08	0.16	0.13	0.18
0.2	0.19	0.15	0.16
0.11	0.19	0.14	0.17

## Sheet: H
Ctrl-CAR-T	CCL3-CAR-T	IL-7-CAR-T	3P7-CAR-T	MHCII+CD206-
6.5	9.8	5.43	17.2
5.34	15.9	5.07	13.1
7.44	7.35	6.94	10.1
4.47	20.9	17.5	21.9
5.05	14.3	4.54	28.3

## Sheet: I
Ctrl-CAR-T	CCL3-CAR-T	IL-7-CAR-T	3P7-CAR-T	MHCII-CD206+
35.9	27.1	36.6	22
34.5	16	33.9	24
25.5	30	30.9	32.6
39.7	14.8	15.5	14
37.1	24.1	38.3	9.75
