# Supplementary material for: CCL3 and IL‐7 Synergistically Enhance CAR‐T Efficacy in Solid Tumors
Source: Adv Sci (Weinh). 2026 Jun 22:e75993. Online ahead of print. doi: 10.1002/advs.75993 (PMC13336563; doi:10.1002/advs.75993)
Supplement: Supplementary file 2 — Supporting File 2: advs75993‐sup‐0002‐Data.zip. [file ADVS-9999-e75993-s002.zip › advs75993-sup-0002-Data/FigureS8.xls]

## Sheet: Sheet1
Days after tumor inoculation	UTD	Ctrl-CAR-T	3P7-CAR-T	19P7-CAR-T
24	1
24	1
28	1
31	1
31	1
21		1
28		1
28		1
31		1
31		1
120			0
120			0
120			0
120			0
120			0
41				1
54				1
120				0
120				0
120				0
