# Supplementary material for: CCL3 and IL‐7 Synergistically Enhance CAR‐T Efficacy in Solid Tumors
Source: Adv Sci (Weinh). 2026 Jun 22:e75993. Online ahead of print. doi: 10.1002/advs.75993 (PMC13336563; doi:10.1002/advs.75993)
Supplement: Supplementary file 2 — Supporting File 2: advs75993‐sup‐0002‐Data.zip. [file ADVS-9999-e75993-s002.zip › advs75993-sup-0002-Data/TableS1-amino acid identity of TCRβ/Rank8 vs p15E.MSD]

FILE: Multiple_Sequence_Alignment
PROJECT:
NUMBER: 2
MAXLENGTH: 16
NAMES: DNAMAN2 DNAMAN1
MAXNAMELEN: 10
FEATURES
ORIGIN
DNAMAN2    CASSDNANSDYTF...                             13
DNAMAN1    CASSqgggisnerlff                             16
Consensus  cass
